# Supplementary material for: Synthesis, characterization, and crystal structures of N,N′-bis­(2-di­alkyl­amino­phen­yl)thio­ureas
Source: Acta Crystallogr E Crystallogr Commun. 2023 Jan 6;79(Pt 2):60–4. doi: 10.1107/S2056989022012245 (PMC9912467; doi:10.1107/S2056989022012245)
Supplement: Supplementary file 1 [file e-79-00060-sup1.cif]

##############################################################################
#                                                                            #
# This CIF contains the data in a paper accepted for publication in          #
# Acta Crystallographica Section E. It conforms to the requirements of       #
# Notes for Authors for Acta Crystallographica Section E, and has been       #
# peer reviewed under the auspices of the IUCr Commission on Journals.       #
#                                                                            #
# Full details of the Crystallographic Information File format               #
# are given in the paper "The Crystallographic Information File (CIF):       #
# a New Standard Archive File for Crystallography" by S. R. Hall, F. H.      #
# Allen and I. D. Brown [Acta Cryst. (1991), A47, 655-685].                  #
#                                                                            #
# The current version of the core CIF dictionary is obtainable from          #
# ftp://ftp.iucr.org/pub/cif_core.dic.                                       #
#                                                                            #
# Software is freely available for graphical display of the structure(s)     #
# in this CIF. For information consult the CIF software page                 #
# http://www.iucr.org/resources/cif/software.                                #
#                                                                            #
# This file may be used for bona fide research purposes within the           #
# scientific community so long as proper attribution is given to the journal # 
# article from which it was obtained.                                        #
#                                                                            #
##############################################################################
data_global
_audit_creation_method     'form.cif (version 2.0)'
_journal_data_validation_number     ?
_journal_date_recd_electronic     2022-11-02
_journal_date_accepted     2022-12-29
_journal_name_full     'Acta Crystallographica, Section E'
_journal_year     2023
_journal_volume     79
_journal_issue      2
_journal_page_first     0
_journal_page_last     0
_journal_paper_category     GO
_journal_paper_doi     10.1107/S2056989022012245
_journal_coeditor_code     JQ2024
_publ_contact_author_name     'Kyounghoon Lee'
_publ_contact_author_address
;
Department of Chemical Education and Research Institute of Natural Sciences,
Gyeongsang National University,
Gyeongsangnam-do 52828,
Republic of Korea
;
_publ_contact_author_email     'klee1@gnu.ac.kr'
_publ_contact_author_fax     ?
_publ_contact_author_phone     ?
_publ_section_title
;
Synthesis, characterization, and crystal structures of
<i>N</i>,<i>N</i>'-bis(2-dialkylaminophenyl)thioureas
;
_publ_section_title_footnote     .
loop_
    _publ_author_name
    _publ_author_footnote
    _publ_author_address
    'Lee, Kyounghoon' .
;
Department of Chemical Education and Research Institute of Natural Sciences,
Gyeongsang National University,
Gyeongsangnam-do 52828,
Republic of Korea
;
_publ_section_synopsis
;
Two aryl-substituted thiourea compounds,
<i>N</i>,<i>N</i>'-bis[2-(dimethylamino)phenyl]thiourea (<b>1</b>) and
<i>N</i>,<i>N</i>'-bis[2-(diethylamino)phenyl]thiourea (<b>2</b>), both
exhibit intramolecular hydrogen bonds, corresponding to the N---H resonance
acquired from ^1^H NMR spectroscopy. The other N---H bonds form close contacts
with the sulfur atom in an adjacent molecule. Different basicity of the
N<i>R</i>~2~ substituents accounts for the red shift of the N---H stretch in
<b>1</b> compared to that of <b>2</b> acquired from IR spectroscopy.
;
data_1
_audit_creation_method
;
Olex2 1.3
(compiled 2020.11.12 svn.r5f609507 for OlexSys, GUI svn.r6408)
;
_chemical_name_systematic
;
<i>N</i>,<i>N</i>'-Bis[2-(dimethylamino)phenyl]thiourea
;
_chemical_name_common     ?
_chemical_formula_moiety     'C17 H22 N4 S'
_chemical_formula_sum     'C17 H22 N4 S'
_chemical_formula_iupac     'C17 H22 N4 S'
_chemical_formula_weight     314.44
_chemical_melting_point     ?
_space_group_crystal_system     triclinic
_space_group_name_H-M_alt     'P -1'
_space_group_name_Hall     '-P 1'
loop_
    _space_group_symop_operation_xyz
    'x, y, z'
    '-x, -y, -z'
_cell_length_a     7.64860(10)
_cell_length_b     10.8964(2)
_cell_length_c     10.9266(2)
_cell_angle_alpha     78.0860(10)
_cell_angle_beta     70.8630(10)
_cell_angle_gamma     81.1350(10)
_cell_volume     838.10(3)
_cell_formula_units_Z     2
_cell_measurement_reflns_used     8859
_cell_measurement_theta_min     2.53
_cell_measurement_theta_max     27.49
_cell_measurement_temperature     173.15
_exptl_crystal_description     BLOCK
_exptl_crystal_colour     colourless
_exptl_crystal_size_max     0.412
_exptl_crystal_size_mid     0.331
_exptl_crystal_size_min     0.164
_exptl_crystal_density_diffrn     1.246
_exptl_crystal_density_meas     ?
_exptl_crystal_density_method     ?
_exptl_crystal_F_000     336
_exptl_absorpt_coefficient_mu     0.196
_exptl_absorpt_correction_type     multi-scan
_exptl_absorpt_process_details
;
(SADABS; Krause <i>et al.</i>,  2015)
;
_exptl_absorpt_correction_T_min     0.7048
_exptl_absorpt_correction_T_max     0.7456
_diffrn_ambient_temperature     173.15
_diffrn_source     ?
_diffrn_source_power     0.9
_diffrn_source_voltage     50.0
_diffrn_source_current     18.0
_diffrn_radiation_type     MoK\a
_diffrn_radiation_wavelength     0.71073
_diffrn_radiation_monochromator     Multilayer
_diffrn_measurement_device_type     'Bruker APEXII CCD'
_diffrn_measurement_method     '\f and \w scans'
_diffrn_detector_area_resol_mean     ?
_diffrn_reflns_number     15212
_diffrn_reflns_av_R_equivalents     0.0234
_diffrn_reflns_av_unetI/netI     0.0186
_diffrn_reflns_theta_min     2.001
_diffrn_reflns_theta_max     27.490
_diffrn_reflns_theta_full     25.242
_diffrn_measured_fraction_theta_max     0.998
_diffrn_measured_fraction_theta_full     0.999
_diffrn_reflns_limit_h_min     -9
_diffrn_reflns_limit_h_max     9
_diffrn_reflns_limit_k_min     -14
_diffrn_reflns_limit_k_max     14
_diffrn_reflns_limit_l_min     -13
_diffrn_reflns_limit_l_max     14
_diffrn_standards_number     0
_refine_special_details     ?
_reflns_number_total     3820
_reflns_number_gt     3496
_reflns_threshold_expression     'I > 2\s(I)'
_refine_ls_structure_factor_coef     Fsqd
_refine_ls_matrix_type     full
_refine_ls_R_factor_all     0.0370
_refine_ls_R_factor_gt     0.0339
_refine_ls_wR_factor_gt     0.0869
_refine_ls_wR_factor_ref     0.0891
_refine_ls_goodness_of_fit_ref     1.043
_refine_ls_restrained_S_all     1.043
_refine_ls_number_reflns     3820
_refine_ls_number_parameters     209
_refine_ls_number_restraints     0
_refine_ls_hydrogen_treatment     mixed
_refine_ls_weighting_scheme     calc
_refine_ls_weighting_details
              'w=1/[\s^2^(Fo^2^)+(0.0424P)^2^+0.2821P] where P=(Fo^2^+2Fc^2^)/3'
_atom_sites_solution_hydrogens     mixed
_atom_sites_solution_primary     ?
_atom_sites_solution_secondary     ?
_refine_ls_shift/su_max     0.000
_refine_ls_shift/su_mean     0.000
_refine_diff_density_max     0.244
_refine_diff_density_min     -0.265
_refine_ls_extinction_method     none
_refine_ls_extinction_coef     .
loop_
    _atom_type_symbol
    _atom_type_description
    _atom_type_scat_dispersion_real
    _atom_type_scat_dispersion_imag
    _atom_type_scat_source
    'C' 'C' 0.0033 0.0016
                         'International Tables Vol C Tables 4.2.6.8 and 6.1.1.4'
    'H' 'H' 0.0000 0.0000
                         'International Tables Vol C Tables 4.2.6.8 and 6.1.1.4'
    'N' 'N' 0.0061 0.0033
                         'International Tables Vol C Tables 4.2.6.8 and 6.1.1.4'
    'S' 'S' 0.1246 0.1234
                         'International Tables Vol C Tables 4.2.6.8 and 6.1.1.4'
_computing_data_collection
;
APEX2 (Bruker, 2012)
;
_computing_cell_refinement
;
SAINT (Bruker, 2012)
;
_computing_data_reduction
;
SAINT (Bruker, 2012)
;
_computing_structure_solution
;
<i>SHELXT</i> (Sheldrick, 2015a)
;
_computing_structure_refinement
;
SHELXL (Sheldrick, 2015b)
;
_computing_molecular_graphics
;
Mercury (Macrae <i>et al.</i>,  2020)
;
_computing_publication_material
;
Olex2 (Dolomanov <i>et al.</i>,  2009)
;
loop_
    _atom_site_type_symbol
    _atom_site_label
    _atom_site_fract_x
    _atom_site_fract_y
    _atom_site_fract_z
    _atom_site_U_iso_or_equiv
    _atom_site_adp_type
    _atom_site_calc_flag
    _atom_site_occupancy
    _atom_site_disorder_assembly
    _atom_site_disorder_group
    S S1 0.11704(4) 0.46317(3) 0.30114(3) 0.02635(10) Uani d 1 . .
    N N2 0.38096(14) 0.27534(9) 0.32181(9) 0.0225(2) Uani d 1 . .
    H H2 0.466(2) 0.2452(13) 0.3632(14) 0.027 Uiso d 1 . .
    N N1 0.20935(15) 0.34773(9) 0.51263(9) 0.0246(2) Uani d 1 . .
    H H1 0.115(2) 0.4039(14) 0.5467(14) 0.030 Uiso d 1 . .
    N N4 0.71659(14) 0.34986(9) 0.14163(10) 0.0256(2) Uani d 1 . .
    N N3 0.57747(15) 0.21641(10) 0.50554(11) 0.0288(2) Uani d 1 . .
    C C9 0.59665(16) 0.29364(10) 0.09912(11) 0.0216(2) Uani d 1 . .
    C C2 0.23764(17) 0.23641(10) 0.60252(11) 0.0231(2) Uani d 1 . .
    C C3 0.41291(17) 0.17201(10) 0.60109(11) 0.0241(2) Uani d 1 . .
    C C1 0.24274(15) 0.35521(10) 0.38108(11) 0.0207(2) Uani d 1 . .
    C C8 0.42590(15) 0.25953(10) 0.18851(11) 0.0206(2) Uani d 1 . .
    C C13 0.30914(17) 0.19843(11) 0.15256(12) 0.0270(3) Uani d 1 . .
    H H13 0.193140 0.176791 0.214054 0.032 Uiso calc 1 . .
    C C10 0.64498(18) 0.26354(11) -0.02667(12) 0.0280(3) Uani d 1 . .
    H H10 0.759573 0.286296 -0.089404 0.034 Uiso calc 1 . .
    C C7 0.07808(19) 0.19426(12) 0.69835(12) 0.0302(3) Uani d 1 . .
    H H7 -0.039053 0.239647 0.700428 0.036 Uiso calc 1 . .
    C C4 0.4167(2) 0.06285(11) 0.69360(12) 0.0319(3) Uani d 1 . .
    H H4 0.532617 0.015914 0.692284 0.038 Uiso calc 1 . .
    C C12 0.36034(19) 0.16861(12) 0.02749(13) 0.0329(3) Uani d 1 . .
    H H12 0.280371 0.126205 0.003170 0.039 Uiso calc 1 . .
    C C11 0.5286(2) 0.20110(13) -0.06139(13) 0.0334(3) Uani d 1 . .
    H H11 0.564805 0.180434 -0.147111 0.040 Uiso calc 1 . .
    C C17 0.65604(19) 0.48128(12) 0.15808(15) 0.0360(3) Uani d 1 . .
    H H17A 0.677991 0.534802 0.071569 0.054 Uiso calc 1 . .
    H H17B 0.726455 0.507818 0.207029 0.054 Uiso calc 1 . .
    H H17C 0.523152 0.489167 0.206665 0.054 Uiso calc 1 . .
    C C5 0.2567(2) 0.02127(12) 0.78690(13) 0.0386(3) Uani d 1 . .
    H H5 0.263790 -0.053267 0.848686 0.046 Uiso calc 1 . .
    C C16 0.91227(18) 0.33728(14) 0.06450(15) 0.0385(3) Uani d 1 . .
    H H16A 0.951293 0.248938 0.054645 0.058 Uiso calc 1 . .
    H H16B 0.987224 0.364986 0.109466 0.058 Uiso calc 1 . .
    H H16C 0.929808 0.389445 -0.022427 0.058 Uiso calc 1 . .
    C C6 0.0869(2) 0.08720(13) 0.79092(13) 0.0385(3) Uani d 1 . .
    H H6 -0.023033 0.059693 0.856327 0.046 Uiso calc 1 . .
    C C14 0.7454(2) 0.12829(15) 0.48739(17) 0.0428(3) Uani d 1 . .
    H H14A 0.786992 0.115000 0.565347 0.064 Uiso calc 1 . .
    H H14B 0.843493 0.163155 0.410108 0.064 Uiso calc 1 . .
    H H14C 0.718103 0.047721 0.474562 0.064 Uiso calc 1 . .
    C C15 0.6169(2) 0.33902(13) 0.52041(17) 0.0435(4) Uani d 1 . .
    H H15A 0.504137 0.397587 0.530400 0.065 Uiso calc 1 . .
    H H15B 0.715220 0.372392 0.442398 0.065 Uiso calc 1 . .
    H H15C 0.657686 0.329057 0.598368 0.065 Uiso calc 1 . .
loop_
    _atom_site_aniso_label
    _atom_site_aniso_U_11
    _atom_site_aniso_U_22
    _atom_site_aniso_U_33
    _atom_site_aniso_U_12
    _atom_site_aniso_U_13
    _atom_site_aniso_U_23
    S1 0.02772(17) 0.02673(16) 0.02053(15) 0.00853(11) -0.00787(12) -0.00237(11)
    N2 0.0221(5) 0.0251(5) 0.0180(5) 0.0051(4) -0.0064(4) -0.0037(4)
    N1 0.0283(5) 0.0220(5) 0.0182(5) 0.0087(4) -0.0052(4) -0.0030(4)
    N4 0.0226(5) 0.0245(5) 0.0292(5) -0.0008(4) -0.0079(4) -0.0042(4)
    N3 0.0261(5) 0.0299(5) 0.0324(6) 0.0031(4) -0.0124(4) -0.0081(4)
    C9 0.0227(6) 0.0182(5) 0.0218(5) 0.0038(4) -0.0080(4) -0.0014(4)
    C2 0.0313(6) 0.0199(5) 0.0174(5) 0.0030(4) -0.0088(5) -0.0036(4)
    C3 0.0321(6) 0.0209(5) 0.0227(5) 0.0027(4) -0.0127(5) -0.0074(4)
    C1 0.0203(5) 0.0193(5) 0.0199(5) -0.0006(4) -0.0044(4) -0.0015(4)
    C8 0.0218(5) 0.0189(5) 0.0191(5) 0.0052(4) -0.0064(4) -0.0035(4)
    C13 0.0231(6) 0.0274(6) 0.0298(6) 0.0005(4) -0.0080(5) -0.0055(5)
    C10 0.0283(6) 0.0300(6) 0.0201(6) 0.0034(5) -0.0036(5) -0.0030(5)
    C7 0.0342(7) 0.0288(6) 0.0232(6) 0.0025(5) -0.0053(5) -0.0041(5)
    C4 0.0462(8) 0.0232(6) 0.0307(6) 0.0080(5) -0.0214(6) -0.0064(5)
    C12 0.0351(7) 0.0337(7) 0.0368(7) 0.0016(5) -0.0179(6) -0.0134(5)
    C11 0.0409(7) 0.0369(7) 0.0237(6) 0.0073(6) -0.0121(5) -0.0123(5)
    C17 0.0326(7) 0.0269(6) 0.0475(8) -0.0036(5) -0.0078(6) -0.0105(6)
    C5 0.0628(10) 0.0221(6) 0.0276(7) 0.0026(6) -0.0155(6) 0.0013(5)
    C16 0.0230(6) 0.0416(7) 0.0498(8) -0.0017(5) -0.0086(6) -0.0106(6)
    C6 0.0506(9) 0.0308(7) 0.0252(6) -0.0046(6) -0.0020(6) 0.0001(5)
    C14 0.0306(7) 0.0474(8) 0.0546(9) 0.0098(6) -0.0180(7) -0.0195(7)
    C15 0.0392(8) 0.0329(7) 0.0593(10) -0.0069(6) -0.0154(7) -0.0069(7)
_geom_special_details
;
 All esds (except the esd in the dihedral angle between two l.s. planes)
 are estimated using the full covariance matrix.  The cell esds are taken
 into account individually in the estimation of esds in distances, angles
 and torsion angles; correlations between esds in cell parameters are only
 used when they are defined by crystal symmetry.  An approximate (isotropic)
 treatment of cell esds is used for estimating esds involving l.s. planes.
;
loop_
    _geom_bond_atom_site_label_1
    _geom_bond_atom_site_label_2
    _geom_bond_site_symmetry_2
    _geom_bond_distance
    _geom_bond_publ_flag
    S1 C1 . 1.6879(11) ?
    N2 H2 . 0.896(15) ?
    N2 C1 . 1.3396(14) ?
    N2 C8 . 1.4235(14) ?
    N1 H1 . 0.905(15) ?
    N1 C2 . 1.4316(14) ?
    N1 C1 . 1.3621(15) ?
    N4 C9 . 1.4152(15) ?
    N4 C17 . 1.4645(16) ?
    N4 C16 . 1.4583(17) ?
    N3 C3 . 1.4233(16) ?
    N3 C14 . 1.4636(17) ?
    N3 C15 . 1.4657(17) ?
    C9 C8 . 1.4004(16) ?
    C9 C10 . 1.3960(16) ?
    C2 C3 . 1.4109(16) ?
    C2 C7 . 1.3903(17) ?
    C3 C4 . 1.3963(16) ?
    C8 C13 . 1.3843(17) ?
    C13 H13 . 0.9500 ?
    C13 C12 . 1.3855(18) ?
    C10 H10 . 0.9500 ?
    C10 C11 . 1.3835(19) ?
    C7 H7 . 0.9500 ?
    C7 C6 . 1.3862(17) ?
    C4 H4 . 0.9500 ?
    C4 C5 . 1.380(2) ?
    C12 H12 . 0.9500 ?
    C12 C11 . 1.380(2) ?
    C11 H11 . 0.9500 ?
    C17 H17A . 0.9800 ?
    C17 H17B . 0.9800 ?
    C17 H17C . 0.9800 ?
    C5 H5 . 0.9500 ?
    C5 C6 . 1.376(2) ?
    C16 H16A . 0.9800 ?
    C16 H16B . 0.9800 ?
    C16 H16C . 0.9800 ?
    C6 H6 . 0.9500 ?
    C14 H14A . 0.9800 ?
    C14 H14B . 0.9800 ?
    C14 H14C . 0.9800 ?
    C15 H15A . 0.9800 ?
    C15 H15B . 0.9800 ?
    C15 H15C . 0.9800 ?
loop_
    _geom_angle_atom_site_label_1
    _geom_angle_atom_site_label_2
    _geom_angle_atom_site_label_3
    _geom_angle_site_symmetry_1
    _geom_angle_site_symmetry_3
    _geom_angle
    _geom_angle_publ_flag
    C1 N2 H2 . . 115.8(9) ?
    C1 N2 C8 . . 124.84(10) ?
    C8 N2 H2 . . 117.6(9) ?
    C2 N1 H1 . . 115.3(9) ?
    C1 N1 H1 . . 111.8(9) ?
    C1 N1 C2 . . 125.90(10) ?
    C9 N4 C17 . . 113.86(10) ?
    C9 N4 C16 . . 115.07(10) ?
    C16 N4 C17 . . 110.25(10) ?
    C3 N3 C14 . . 116.65(11) ?
    C3 N3 C15 . . 113.45(10) ?
    C14 N3 C15 . . 110.35(11) ?
    C8 C9 N4 . . 119.15(10) ?
    C10 C9 N4 . . 122.93(11) ?
    C10 C9 C8 . . 117.82(11) ?
    C3 C2 N1 . . 124.50(11) ?
    C7 C2 N1 . . 115.61(11) ?
    C7 C2 C3 . . 119.87(11) ?
    C2 C3 N3 . . 120.27(10) ?
    C4 C3 N3 . . 122.17(11) ?
    C4 C3 C2 . . 117.53(12) ?
    N2 C1 S1 . . 123.65(9) ?
    N2 C1 N1 . . 116.15(10) ?
    N1 C1 S1 . . 120.19(8) ?
    C9 C8 N2 . . 119.51(10) ?
    C13 C8 N2 . . 119.31(10) ?
    C13 C8 C9 . . 120.82(10) ?
    C8 C13 H13 . . 119.8 ?
    C8 C13 C12 . . 120.45(12) ?
    C12 C13 H13 . . 119.8 ?
    C9 C10 H10 . . 119.5 ?
    C11 C10 C9 . . 121.03(12) ?
    C11 C10 H10 . . 119.5 ?
    C2 C7 H7 . . 119.4 ?
    C6 C7 C2 . . 121.18(12) ?
    C6 C7 H7 . . 119.4 ?
    C3 C4 H4 . . 119.1 ?
    C5 C4 C3 . . 121.79(12) ?
    C5 C4 H4 . . 119.1 ?
    C13 C12 H12 . . 120.3 ?
    C11 C12 C13 . . 119.35(12) ?
    C11 C12 H12 . . 120.3 ?
    C10 C11 H11 . . 119.7 ?
    C12 C11 C10 . . 120.53(12) ?
    C12 C11 H11 . . 119.7 ?
    N4 C17 H17A . . 109.5 ?
    N4 C17 H17B . . 109.5 ?
    N4 C17 H17C . . 109.5 ?
    H17A C17 H17B . . 109.5 ?
    H17A C17 H17C . . 109.5 ?
    H17B C17 H17C . . 109.5 ?
    C4 C5 H5 . . 119.8 ?
    C6 C5 C4 . . 120.36(12) ?
    C6 C5 H5 . . 119.8 ?
    N4 C16 H16A . . 109.5 ?
    N4 C16 H16B . . 109.5 ?
    N4 C16 H16C . . 109.5 ?
    H16A C16 H16B . . 109.5 ?
    H16A C16 H16C . . 109.5 ?
    H16B C16 H16C . . 109.5 ?
    C7 C6 H6 . . 120.4 ?
    C5 C6 C7 . . 119.19(13) ?
    C5 C6 H6 . . 120.4 ?
    N3 C14 H14A . . 109.5 ?
    N3 C14 H14B . . 109.5 ?
    N3 C14 H14C . . 109.5 ?
    H14A C14 H14B . . 109.5 ?
    H14A C14 H14C . . 109.5 ?
    H14B C14 H14C . . 109.5 ?
    N3 C15 H15A . . 109.5 ?
    N3 C15 H15B . . 109.5 ?
    N3 C15 H15C . . 109.5 ?
    H15A C15 H15B . . 109.5 ?
    H15A C15 H15C . . 109.5 ?
    H15B C15 H15C . . 109.5 ?
loop_
    _geom_torsion_atom_site_label_1
    _geom_torsion_atom_site_label_2
    _geom_torsion_atom_site_label_3
    _geom_torsion_atom_site_label_4
    _geom_torsion_site_symmetry_1
    _geom_torsion_site_symmetry_2
    _geom_torsion_site_symmetry_3
    _geom_torsion_site_symmetry_4
    _geom_torsion
    _geom_torsion_publ_flag
    N2 C8 C13 C12 . . . . -172.36(10) ?
    N1 C2 C3 N3 . . . . -0.24(17) ?
    N1 C2 C3 C4 . . . . -178.48(11) ?
    N1 C2 C7 C6 . . . . 179.76(12) ?
    N4 C9 C8 N2 . . . . -3.56(15) ?
    N4 C9 C8 C13 . . . . -176.63(10) ?
    N4 C9 C10 C11 . . . . 175.69(11) ?
    N3 C3 C4 C5 . . . . 179.22(11) ?
    C9 C8 C13 C12 . . . . 0.72(17) ?
    C9 C10 C11 C12 . . . . 0.88(19) ?
    C2 N1 C1 S1 . . . . 150.72(10) ?
    C2 N1 C1 N2 . . . . -30.83(17) ?
    C2 C3 C4 C5 . . . . -2.57(18) ?
    C2 C7 C6 C5 . . . . -0.5(2) ?
    C3 C2 C7 C6 . . . . -2.01(19) ?
    C3 C4 C5 C6 . . . . 0.2(2) ?
    C1 N2 C8 C9 . . . . 114.58(13) ?
    C1 N2 C8 C13 . . . . -72.26(15) ?
    C1 N1 C2 C3 . . . . 66.56(17) ?
    C1 N1 C2 C7 . . . . -115.29(13) ?
    C8 N2 C1 S1 . . . . -8.08(16) ?
    C8 N2 C1 N1 . . . . 173.53(10) ?
    C8 C9 C10 C11 . . . . -0.54(17) ?
    C8 C13 C12 C11 . . . . -0.39(19) ?
    C13 C12 C11 C10 . . . . -0.40(19) ?
    C10 C9 C8 N2 . . . . 172.81(10) ?
    C10 C9 C8 C13 . . . . -0.25(16) ?
    C7 C2 C3 N3 . . . . -178.31(11) ?
    C7 C2 C3 C4 . . . . 3.45(17) ?
    C4 C5 C6 C7 . . . . 1.4(2) ?
    C17 N4 C9 C8 . . . . -74.41(13) ?
    C17 N4 C9 C10 . . . . 109.41(13) ?
    C16 N4 C9 C8 . . . . 156.94(11) ?
    C16 N4 C9 C10 . . . . -19.25(16) ?
    C14 N3 C3 C2 . . . . -164.03(11) ?
    C14 N3 C3 C4 . . . . 14.13(17) ?
    C15 N3 C3 C2 . . . . 66.05(15) ?
    C15 N3 C3 C4 . . . . -115.79(13) ?
loop_
    _geom_hbond_atom_site_label_D
    _geom_hbond_atom_site_label_H
    _geom_hbond_atom_site_label_A
    _geom_hbond_site_symmetry_A
    _geom_hbond_distance_DH
    _geom_hbond_distance_HA
    _geom_hbond_distance_DA
    _geom_hbond_angle_DHA
    _geom_hbond_publ_flag
    N1 H1 S1 2_566 0.905(15) 2.506(14) 3.3814(10) 163.4(14) yes
    N2 H2 N3 . 0.896(15) 1.957(17) 2.8018(17) 156.8(13) yes
_shelx_space_group_comment
;
The symmetry employed for this shelxl refinement is uniquely defined
by the following loop, which should always be used as a source of
symmetry information in preference to the above space-group names.
They are only intended as comments.
;
_shelx_estimated_absorpt_T_min     0.924
_shelx_estimated_absorpt_T_max     0.969
_shelx_hkl_file
;
  -1   0   0 2169.48   49.20
  -1   0   0 2202.48   52.19
  -1   0   0 2198.78   44.80
  -1   0   0 2211.48   45.40
   1   0   0 2111.89   46.30
   1   0   0 2196.68   45.90
   1   0   0 2200.98   45.90
   1   0   0 2152.08   45.20
   1   0   0 2159.38   44.40
   1   0   0 2137.39   47.40
   1   0   0 2263.07   49.99
  -2   0   0  377.96    8.90
  -2   0   0  369.76    8.20
  -2   0   0  399.46    7.80
  -2   0   0  388.86    7.40
   2   0   0  390.06    7.60
   2   0   0  370.06    8.90
   2   0   0  378.26    8.20
   2   0   0  376.86    7.90
   2   0   0  386.76    7.50
   2   0   0  377.46    8.00
  -3   0   0  211.38    4.40
  -3   0   0  224.58    5.10
  -3   0   0  212.38    5.50
  -3   0   0  221.08    6.40
   3   0   0  224.78    5.30
   3   0   0  213.98    5.40
   3   0   0  206.68    4.50
   3   0   0  216.28    4.60
   3   0   0  214.68    5.50
   3   0   0  221.68    6.50
  -4   0   0  586.24   13.00
  -4   0   0  568.44   11.20
  -4   0   0  592.84   14.30
   4   0   0  571.84   12.70
   4   0   0  595.54   11.10
   4   0   0  555.44   14.30
   4   0   0  551.04   11.00
   4   0   0  563.44   12.80
   4   0   0  579.94   12.60
  -5   0   0    5.40    0.50
  -5   0   0    6.30    0.70
   5   0   0    3.80    0.90
   5   0   0    4.10    1.20
   5   0   0    6.10    1.10
   6   0   0  662.33   15.50
   7   0   0    1.20    0.80
   8   0   0   71.19    4.20
   9   0   0   25.90    3.20
   9  -1   0   48.40    3.80
   8  -1   0  119.79    5.60
   7  -1   0    7.80    1.50
   6  -1   0    4.80    1.10
   6  -1   0    4.60    1.60
   5  -1   0   88.59    3.60
   5  -1   0   90.79    2.00
   5  -1   0   79.69    3.40
   5  -1   0   84.89    4.60
   5  -1   0   88.69    4.10
  -5   1   0   83.99    2.40
   4  -1   0  186.48    6.70
   4  -1   0  197.88    5.50
   4  -1   0  191.88    4.20
   4  -1   0  188.08    5.50
   4  -1   0  195.68    5.30
   4  -1   0  203.28    4.50
  -4   1   0  191.58    6.40
  -4   1   0  198.38    5.60
  -4   1   0  196.88    4.60
  -4   1   0  191.38    5.10
   3  -1   0    3.60    0.60
   3  -1   0    3.40    0.60
   3  -1   0    3.10    0.30
   3  -1   0    3.90    0.50
   3  -1   0    3.70    0.40
   3  -1   0    3.80    0.60
   3  -1   0    2.70    0.80
  -3   1   0    4.10    0.50
  -3   1   0    3.40    0.50
  -3   1   0    3.40    0.20
  -3   1   0    4.10    0.90
  -3   1   0    4.10    0.70
   2  -1   0  470.65   10.90
   2  -1   0  484.25    9.90
   2  -1   0  476.95   10.10
   2  -1   0  484.85    9.40
   2  -1   0  483.35   10.10
   2  -1   0  488.85    9.60
   2  -1   0  493.95   10.00
  -2   1   0  497.15    9.90
  -2   1   0  499.65    9.80
  -2   1   0  486.55   10.10
  -2   1   0  473.35   10.80
   1  -1   0    2.80    0.20
   1  -1   0    2.20    0.30
   1  -1   0    4.70    0.30
   1  -1   0    2.80    0.40
   1  -1   0    2.80    0.30
  -1   1   0    3.00    0.30
  -1   1   0    2.50    0.30
  -1   1   0    2.60    0.30
  -1   1   0    4.20    0.50
  -1   1   0    2.60    0.30
  -1  -1   0 1889.71   41.70
  -1  -1   0 1946.71   39.40
  -1  -1   0 1813.52   42.30
  -1  -1   0 1966.50   39.00
  -1  -1   0 1779.22   43.50
   1   1   0 1871.61   40.10
   1   1   0 1889.01   39.40
   1   1   0 1821.32   46.30
   1   1   0 1854.01   40.10
   1   1   0 1771.32   39.40
   1   1   0 1857.11   39.00
  -2  -1   0   48.20    1.50
  -2  -1   0   50.49    2.20
  -2  -1   0   51.69    1.50
  -2  -1   0   49.70    2.20
  -2  -1   0   52.19    1.90
   2   1   0   52.69    1.30
   2   1   0   52.39    1.70
   2   1   0   50.49    1.30
   2   1   0   49.99    1.60
  -3  -1   0   98.09    3.90
  -3  -1   0   98.79    2.50
  -3  -1   0   96.09    3.20
   3   1   0   99.39    3.00
   3   1   0  100.99    2.20
   3   1   0   99.79    2.20
   3   1   0  105.79    3.00
  -4  -1   0  424.26   11.40
  -4  -1   0  422.36   11.40
  -4  -1   0  417.36    8.70
   4   1   0  437.76    9.80
   4   1   0  430.26    9.80
  -5  -1   0  127.69    3.20
  -5  -1   0  123.89    5.60
   5   1   0  123.39    4.30
   5   1   0  126.19    4.30
  -6  -1   0   49.99    3.80
   6   1   0   50.99    2.90
   7   1   0   13.20    1.90
   8   1   0   11.50    2.00
   9   1   0   15.00    2.40
   9  -2   0    0.80    1.00
   8  -2   0   99.79    5.10
   7  -2   0   35.10    2.80
   6  -2   0   90.99    4.10
   6  -2   0   96.99    4.10
   6  -2   0   92.39    5.40
   5  -2   0  625.84   14.30
   5  -2   0  616.34   14.20
   5  -2   0  612.54   16.40
   5  -2   0  622.14   12.30
   5  -2   0  626.84   12.70
  -5   2   0  618.84   12.80
   4  -2   0  282.07    7.50
   4  -2   0  298.17    6.50
   4  -2   0  302.37    7.60
   4  -2   0  311.37    7.00
   4  -2   0  289.07    9.00
   4  -2   0  298.07    7.50
  -4   2   0  302.57    6.80
  -4   2   0  306.27    7.60
  -4   2   0  286.77    7.20
   3  -2   0   62.49    2.00
   3  -2   0   63.79    1.80
   3  -2   0   65.49    2.40
   3  -2   0   62.69    2.30
   3  -2   0   66.99    2.40
   3  -2   0   59.89    3.10
   3  -2   0   64.29    2.30
  -3   2   0   68.29    2.20
  -3   2   0   65.29    2.90
  -3   2   0   67.39    2.40
  -3   2   0   64.99    2.30
   2  -2   0 1401.46   28.40
   2  -2   0 1394.76   27.80
   2  -2   0 1404.76   27.50
   2  -2   0 1355.56   27.30
   2  -2   0 1393.66   27.50
   2  -2   0 1409.66   27.30
  -2   2   0 1444.16   27.40
  -2   2   0 1383.56   27.20
  -2   2   0 1456.55   27.60
  -2   2   0 1449.06   28.10
  -2   2   0 1413.66   27.30
   1  -2   0 4235.38   88.59
   1  -2   0 4137.69   91.89
   1  -2   0 4290.97   87.29
   1  -2   0 4221.58   95.19
   1  -2   0 4181.68   88.39
   1  -2   0 4107.79   87.09
  -1   2   0 4208.58   90.69
  -1   2   0 4028.00   86.79
  -1   2   0 4107.29   86.89
  -1   2   0 4282.57   87.49
  -1   2   0 4007.20   92.29
   0  -2   0 2927.31   63.29
   0  -2   0 3002.00   66.69
   0  -2   0 2959.80   65.19
   0  -2   0 3024.70   65.99
   0   2   0 2975.60   65.79
   0   2   0 3016.00   67.59
   0   2   0 3101.09   67.69
   0   2   0 3076.39   66.89
   0   2   0 2971.30   65.49
  -1  -2   0 1710.83   32.50
  -1  -2   0 1710.13   31.90
  -1  -2   0 1726.03   31.60
  -1  -2   0 1633.44   31.60
   1   2   0 1541.65   37.70
   1   2   0 1739.73   32.50
   1   2   0 1586.74   36.10
   1   2   0 1568.04   38.10
  -2  -2   0  455.75   10.50
  -2  -2   0  472.75    9.60
  -2  -2   0  455.15    9.50
   2   2   0  467.85    9.20
   2   2   0  453.05    9.70
   2   2   0  477.25    9.40
   2   2   0  465.15    9.50
  -3  -2   0 1794.32   33.90
  -3  -2   0 1794.82   35.70
  -3  -2   0 1784.22   34.60
  -3  -2   0 1697.73   35.40
  -3  -2   0 1700.33   33.80
   3   2   0 1787.82   33.20
   3   2   0 1716.63   33.80
   3   2   0 1737.13   33.30
   3   2   0 1739.43   34.10
  -4  -2   0  427.96    9.20
  -4  -2   0  419.46   11.40
  -4  -2   0  454.45   11.80
   4   2   0  434.76   10.00
   4   2   0  428.16    9.80
  -5  -2   0  319.87   10.00
  -5  -2   0  319.77    7.20
   5   2   0  332.47    8.40
   5   2   0  315.47    8.30
  -6  -2   0   20.80    2.80
   6   2   0   23.00    2.30
   7   2   0    3.90    1.10
   8   2   0    4.60    1.40
   9   2   0  147.89    6.50
   8  -3   0   12.10    2.30
   7  -3   0   64.09    3.80
   6  -3   0  119.59    3.00
   6  -3   0  128.99    4.80
   6  -3   0  122.59    6.40
   6  -3   0  124.19    5.00
   6  -3   0  125.69    3.20
   5  -3   0  113.89    4.20
   5  -3   0  113.59    3.60
   5  -3   0  112.19    3.10
   5  -3   0  116.19    4.30
  -5   3   0  113.09    3.50
   4  -3   0  151.78    4.70
   4  -3   0  153.18    3.90
   4  -3   0  136.59    5.80
   4  -3   0  153.48    3.60
   4  -3   0  137.39    4.60
   4  -3   0  145.59    4.60
   4  -3   0  148.99    4.50
  -4   3   0  153.78    4.50
  -4   3   0  152.48    4.50
  -4   3   0  152.18    4.20
   3  -3   0  932.41   19.60
   3  -3   0  944.81   18.90
   3  -3   0  943.11   19.40
   3  -3   0  956.60   21.10
   3  -3   0  974.60   18.80
   3  -3   0  949.31   19.60
  -3   3   0  924.51   19.20
  -3   3   0  948.41   19.20
  -3   3   0  964.40   20.30
  -3   3   0  978.00   19.40
   2  -3   0   23.30    1.20
   2  -3   0   30.30    1.50
   2  -3   0   26.00    1.30
   2  -3   0   30.40    1.50
   2  -3   0   28.40    1.20
   2  -3   0   27.60    1.70
  -2   3   0   31.40    1.40
  -2   3   0   27.80    1.50
  -2   3   0   28.10    1.20
  -2   3   0   28.00    1.40
  -2   3   0   30.90    1.60
   1  -3   0   12.20    0.80
   1  -3   0   12.80    0.80
   1  -3   0   11.40    0.80
   1  -3   0   11.10    0.90
   1  -3   0   11.00    0.60
  -1   3   0   12.10    0.80
  -1   3   0   12.90    0.80
  -1   3   0   12.30    0.80
  -1   3   0   12.60    0.80
  -1   3   0   11.80    0.70
   0  -3   0  109.39    3.00
   0  -3   0  116.49    3.10
   0  -3   0  121.09    3.10
   0  -3   0  118.29    2.80
   0   3   0  117.79    2.90
   0   3   0  116.59    3.10
   0   3   0  115.69    3.10
   0   3   0  118.09    3.00
  -1  -3   0   33.20    1.40
  -1  -3   0   31.40    1.50
  -1  -3   0   33.20    1.30
  -1  -3   0   32.30    1.10
   1   3   0   31.30    1.50
   1   3   0   32.20    1.20
   1   3   0   31.70    1.30
   1   3   0   31.80    1.20
   1   3   0   34.40    1.20
  -2  -3   0 1202.48   24.30
  -2  -3   0 1228.18   24.10
  -2  -3   0 1217.48   25.00
   2   3   0 1273.97   24.30
   2   3   0 1243.28   25.40
   2   3   0 1239.28   24.00
   2   3   0 1249.47   24.20
   2   3   0 1253.67   24.10
  -3  -3   0  337.17    7.80
  -3  -3   0  356.96    7.90
  -3  -3   0  354.76    9.10
  -3  -3   0  355.66    8.40
   3   3   0  347.57    8.00
   3   3   0  349.07    9.40
   3   3   0  338.07    7.90
   3   3   0  352.26    7.50
   3   3   0  351.16    7.20
   3   3   0  322.97    7.70
  -4  -3   0  464.45   10.40
  -4  -3   0  465.85   12.30
  -4  -3   0  502.95   10.80
   4   3   0  480.85    9.50
   4   3   0  489.15    9.40
   4   3   0  478.85   10.80
   4   3   0  469.65   10.90
  -5  -3   0  288.57    9.30
  -5  -3   0  281.67    7.00
   5   3   0  312.57   10.30
   5   3   0  293.07    7.80
  -6  -3   0    0.40    0.50
  -6  -3   0    1.30    1.00
   6   3   0    0.90    0.70
   7   3   0    1.10    0.70
   8   3   0    4.80    1.40
   9   3   0   43.00    3.40
   8  -4   0   10.90    2.20
   7  -4   0  130.29    5.70
   6  -4   0   73.09    3.50
   6  -4   0   74.79    3.90
   6  -4   0   72.49    2.70
   5  -4   0  116.99    4.30
   5  -4   0  117.29    5.90
   5  -4   0  117.39    4.10
   5  -4   0  124.69    4.70
  -5   4   0  127.99    4.00
   4  -4   0 1439.76   28.70
   4  -4   0 1411.46   30.90
   4  -4   0 1411.06   27.70
   4  -4   0 1396.76   28.40
   4  -4   0 1389.16   28.80
   4  -4   0 1400.76   27.50
  -4   4   0 1407.36   28.10
  -4   4   0 1426.26   28.20
  -4   4   0 1360.46   28.60
   3  -4   0  121.29    3.80
   3  -4   0  126.19    4.90
   3  -4   0  121.79    4.00
   3  -4   0  122.29    3.60
   3  -4   0  121.59    4.10
  -3   4   0  126.99    4.20
  -3   4   0  132.59    3.70
  -3   4   0  135.09    5.00
  -3   4   0  129.19    3.90
  -3   4   0  127.69    4.00
   2  -4   0   28.80    1.40
   2  -4   0   28.60    1.60
   2  -4   0   26.70    1.40
   2  -4   0   33.40    2.00
   2  -4   0   31.70    1.70
   2  -4   0   29.30    1.40
  -2   4   0   30.00    1.30
  -2   4   0   33.20    1.70
  -2   4   0   28.20    1.50
  -2   4   0   31.70    1.70
  -2   4   0   30.90    1.60
   1  -4   0 1855.71   35.80
   1  -4   0 1822.32   35.40
   1  -4   0 1837.32   35.60
   1  -4   0 1838.82   35.40
   1  -4   0 1821.42   36.00
  -1   4   0 1842.82   38.20
  -1   4   0 1860.81   35.70
  -1   4   0 1762.42   35.50
   0  -4   0  535.85   11.30
   0  -4   0  537.75   11.20
   0  -4   0  536.25   10.80
   0   4   0  530.05   11.30
   0   4   0  511.25   10.90
   0   4   0  523.85   11.30
  -1  -4   0    6.10    0.60
  -1  -4   0    5.60    0.70
  -1  -4   0    7.20    0.80
  -1  -4   0    6.40    0.90
   1   4   0    5.00    0.70
   1   4   0    5.00    0.60
   1   4   0    5.30    0.60
   1   4   0    6.10    0.90
   1   4   0    5.50    0.70
  -2  -4   0  620.64   12.70
  -2  -4   0  622.94   12.80
  -2  -4   0  612.64   13.20
  -2  -4   0  611.04   13.80
   2   4   0  623.34   12.90
   2   4   0  609.84   12.90
   2   4   0  640.84   14.20
   2   4   0  647.94   12.80
   2   4   0  640.94   13.10
  -3  -4   0  189.98    5.90
  -3  -4   0  192.88    5.00
  -3  -4   0  193.28    5.10
   3   4   0  192.28    5.10
   3   4   0  182.48    4.80
   3   4   0  195.98    4.60
   3   4   0  204.38    6.50
  -4  -4   0    4.40    0.80
  -4  -4   0    4.10    1.10
  -4  -4   0    4.00    0.70
   4   4   0    6.40    1.00
   4   4   0    3.80    0.50
   4   4   0    4.70    0.60
   4   4   0    4.40    0.80
   4   4   0    4.10    0.80
  -5  -4   0   82.89    3.10
  -5  -4   0   82.49    4.40
   5   4   0   85.29    3.50
  -6  -4   0   22.40    1.60
  -6  -4   0   21.90    2.90
   6   4   0   27.10    2.10
   7   4   0   19.80    2.30
   8   4   0    5.10    1.30
   9   4   0    6.30    1.70
   8  -5   0   13.50    2.50
   7  -5   0  143.69    6.30
   6  -5   0  164.18    6.30
   6  -5   0  168.38    5.20
   5  -5   0    0.10    0.50
   5  -5   0    0.50    0.50
   5  -5   0    2.20    0.80
   5  -5   0    0.40    0.60
   5  -5   0    0.50    0.80
  -5   5   0    0.20    0.50
   4  -5   0  445.06   13.00
   4  -5   0  466.85   10.50
   4  -5   0  463.75   11.40
   4  -5   0  476.55   11.60
   4  -5   0  459.45   10.90
  -4   5   0  476.75   10.60
  -4   5   0  474.75   10.90
   3  -5   0  103.89    4.60
   3  -5   0  107.39    3.90
   3  -5   0  108.89    3.50
   3  -5   0  109.49    3.50
   3  -5   0  107.99    4.00
   3  -5   0  115.49    3.60
  -3   5   0  108.59    3.80
  -3   5   0  115.89    3.40
  -3   5   0  113.79    3.80
  -3   5   0  106.99    4.00
   2  -5   0  245.58    6.20
   2  -5   0  229.58    6.40
   2  -5   0  240.48    5.80
   2  -5   0  242.88    6.40
   2  -5   0  239.58    7.00
  -2   5   0  247.78    5.80
  -2   5   0  246.68    6.40
  -2   5   0  245.38    6.30
  -2   5   0  241.08    6.50
   1  -5   0  134.89    4.00
   1  -5   0  137.89    3.60
   1  -5   0  137.39    4.20
   1  -5   0  138.99    3.90
   1  -5   0  132.99    4.10
  -1   5   0  137.89    4.20
  -1   5   0  140.29    4.10
  -1   5   0  131.59    4.00
  -1   5   0  140.89    4.00
   0  -5   0   11.70    0.80
   0  -5   0   13.10    1.00
   0  -5   0   13.10    1.00
   0  -5   0   13.30    1.10
   0   5   0   11.70    0.90
   0   5   0    9.70    1.10
   0   5   0   14.00    1.10
   0   5   0   11.80    1.00
  -1  -5   0  620.04   13.40
  -1  -5   0  621.24   13.30
  -1  -5   0  609.64   13.00
  -1  -5   0  620.74   12.60
   1   5   0  629.64   13.80
   1   5   0  603.24   12.70
   1   5   0  625.04   13.30
   1   5   0  606.14   12.90
  -2  -5   0  144.29    3.90
  -2  -5   0  142.99    3.80
  -2  -5   0  142.59    4.60
  -2  -5   0  137.99    4.30
   2   5   0  142.19    4.90
   2   5   0  140.59    3.90
   2   5   0  144.69    4.20
   2   5   0  143.39    3.90
  -3  -5   0  289.37    6.80
  -3  -5   0  290.07    7.30
  -3  -5   0  274.77    7.90
   3   5   0  286.07    8.10
   3   5   0  284.97    7.10
   3   5   0  283.37    6.90
   3   5   0  290.67    6.60
   3   5   0  287.67    6.90
  -4  -5   0  104.59    3.70
  -4  -5   0  109.89    4.60
   4   5   0  104.39    3.20
   4   5   0  108.89    3.00
   4   5   0  101.39    3.60
  -5  -5   0   20.40    1.60
  -5  -5   0   16.00    2.20
   5   5   0   19.70    1.60
   5   5   0   19.60    0.70
  -6  -5   0  231.78    6.60
  -6  -5   0  230.18    8.60
   6   5   0  226.48    7.00
   6   5   0  228.98    7.00
   7   5   0  153.08    5.80
   7   5   0  162.88    5.90
   8   5   0   68.09    3.90
   8   5   0   67.69    3.80
   9   5   0    0.60    0.90
   9   5   0   -0.20    0.80
   8  -6   0    3.40    1.60
   7  -6   0    2.00    1.10
   7  -6   0    1.20    0.50
   6  -6   0  181.28    5.90
   6  -6   0  185.98    7.00
   5  -6   0    2.80    0.90
   5  -6   0    1.20    0.70
   5  -6   0    2.70    1.00
  -5   6   0    3.30    0.90
   4  -6   0    5.50    1.20
   4  -6   0    5.80    1.20
   4  -6   0    7.00    1.10
   4  -6   0    5.80    1.60
   4  -6   0    8.00    1.20
  -4   6   0    6.60    1.10
   3  -6   0  426.66   10.60
   3  -6   0  410.06   10.50
   3  -6   0  422.86   10.00
   3  -6   0  418.46    9.70
   3  -6   0  414.56   11.60
  -3   6   0  417.76    9.40
  -3   6   0  424.66   10.30
  -3   6   0  406.96   10.30
   2  -6   0  667.93   14.70
   2  -6   0  655.53   14.30
   2  -6   0  653.73   14.50
   2  -6   0  644.84   15.20
   2  -6   0  648.14   13.70
  -2   6   0  660.73   14.60
  -2   6   0  634.24   14.60
  -2   6   0  651.73   14.50
   1  -6   0   64.99    2.80
   1  -6   0   61.49    2.20
   1  -6   0   66.09    2.60
   1  -6   0   66.29    2.70
   1  -6   0   60.19    2.80
  -1   6   0   63.99    2.60
  -1   6   0   62.89    2.80
  -1   6   0   62.39    2.70
   0  -6   0  468.75   10.70
   0  -6   0  476.25   10.60
   0  -6   0  452.15   10.10
   0  -6   0  447.36   10.20
   0  -6   0  447.36   10.40
   0   6   0  474.95   10.90
   0   6   0  464.55   10.80
   0   6   0  450.25   10.50
   0   6   0  457.75   10.30
  -1  -6   0   39.00    1.70
  -1  -6   0   38.80    2.10
  -1  -6   0   39.10    2.10
   1   6   0   47.40    1.90
   1   6   0   39.70    2.30
   1   6   0   40.30    2.10
   1   6   0   42.30    2.00
  -2  -6   0   14.30    1.60
  -2  -6   0   13.00    1.10
  -2  -6   0   12.70    1.40
  -2  -6   0   20.60    1.20
   2   6   0   15.60    1.20
   2   6   0   13.90    1.10
   2   6   0   13.00    1.10
   2   6   0   16.90    1.30
  -3  -6   0  582.04   12.50
  -3  -6   0  592.14   13.40
  -3  -6   0  584.94   14.10
   3   6   0  587.74   12.90
   3   6   0  600.84   13.20
   3   6   0  576.84   12.70
   3   6   0  590.24   12.60
  -4  -6   0    0.60    0.60
  -4  -6   0    1.20    0.60
   4   6   0    1.50    0.50
   4   6   0    1.20    0.60
   4   6   0    1.00    0.50
  -5  -6   0  102.99    5.00
  -5  -6   0  112.79    4.30
   5   6   0  113.99    4.10
   5   6   0  111.39    3.10
   5   6   0  110.59    2.90
  -6  -6   0  125.89    4.70
   6   6   0  123.99    4.70
   7   6   0   25.90    2.60
   8   6   0    5.00    1.30
   7  -7   0   17.20    1.70
   7  -7   0   15.80    2.60
   6  -7   0   17.20    2.50
   6  -7   0   18.00    2.10
   5  -7   0    1.40    0.80
   5  -7   0    1.30    0.90
  -5   7   0    2.60    0.90
   4  -7   0    8.60    1.50
   4  -7   0   10.50    1.80
   4  -7   0   12.40    2.30
   4  -7   0   10.50    1.50
  -4   7   0    9.50    1.50
   3  -7   0   64.09    2.70
   3  -7   0   69.09    3.40
   3  -7   0   64.49    3.00
   3  -7   0   62.39    3.30
   3  -7   0   61.39    3.80
  -3   7   0   65.59    3.20
  -3   7   0   62.29    3.20
   2  -7   0  259.37    6.60
   2  -7   0  268.47    7.60
   2  -7   0  252.87    7.90
   2  -7   0  267.47    7.30
   2  -7   0  268.27    7.40
  -2   7   0  270.97    7.50
  -2   7   0  264.87    7.40
  -2   7   0  250.57    7.40
   1  -7   0   86.19    2.90
   1  -7   0   83.09    3.40
   1  -7   0   83.79    3.40
   1  -7   0   80.09    3.10
   1  -7   0   82.59    3.50
  -1   7   0   81.99    3.40
  -1   7   0   83.59    3.50
  -1   7   0   77.19    3.20
   0  -7   0  546.15   12.10
   0  -7   0  553.54   12.90
   0  -7   0  534.95   12.20
   0  -7   0  537.85   12.50
   0  -7   0  555.24   12.60
   0   7   0  548.95   12.80
   0   7   0  562.64   12.60
   0   7   0  559.04   12.30
  -1  -7   0  219.28    6.10
  -1  -7   0  219.98    5.60
  -1  -7   0  223.68    6.20
  -1  -7   0  223.58    6.50
   1   7   0  209.98    5.70
   1   7   0  211.48    6.20
   1   7   0  217.58    6.00
  -2  -7   0   61.09    2.40
  -2  -7   0   65.29    3.10
  -2  -7   0   62.79    3.00
   2   7   0   60.99    2.50
   2   7   0   65.19    2.70
   2   7   0   62.49    2.90
  -3  -7   0    1.30    0.70
  -3  -7   0    1.00    0.60
   3   7   0    0.70    0.50
   3   7   0    1.80    0.70
   3   7   0    1.90    0.60
  -4  -7   0  136.39    5.00
  -4  -7   0  136.09    5.50
   4   7   0  135.69    4.40
   4   7   0  130.59    4.00
  -5  -7   0  130.89    5.00
  -5  -7   0  132.99    5.90
   5   7   0  126.79    4.50
   5   7   0  128.69    3.60
  -6  -7   0   79.99    3.80
   6   7   0   70.29    3.40
   7   7   0   13.70    1.90
   8   7   0   26.50    2.80
   7  -8   0   13.20    2.60
   7  -8   0   10.90    1.60
   6  -8   0   21.90    2.60
   6  -8   0   23.00    3.10
   6  -8   0   18.10    2.30
   5  -8   0   48.40    3.50
   5  -8   0   46.10    3.20
  -5   8   0   45.80    2.90
   4  -8   0   79.79    4.20
   4  -8   0   74.09    4.00
  -4   8   0   81.29    3.90
   3  -8   0   21.60    2.40
   3  -8   0   27.10    2.60
   3  -8   0   23.30    2.90
   3  -8   0   23.40    2.00
  -3   8   0   24.20    2.50
   2  -8   0 1586.24   31.70
   2  -8   0 1592.04   32.90
   2  -8   0 1575.64   33.10
   2  -8   0 1610.84   32.90
   2  -8   0 1570.04   33.70
  -2   8   0 1579.54   32.90
  -2   8   0 1607.84   33.00
   1  -8   0   27.70    2.10
   1  -8   0   29.80    2.10
   1  -8   0   29.20    2.10
   1  -8   0   31.50    1.70
   1  -8   0   27.20    1.90
  -1   8   0   28.70    2.10
  -1   8   0   27.80    2.00
  -1   8   0   31.10    2.20
   0  -8   0   13.80    1.40
   0  -8   0   14.90    1.70
   0  -8   0   13.20    1.40
   0  -8   0   16.40    1.80
   0  -8   0   16.20    1.80
   0   8   0   14.90    1.60
   0   8   0   15.10    1.80
   0   8   0   14.60    1.60
  -1  -8   0    7.00    1.20
  -1  -8   0    5.80    1.20
  -1  -8   0    7.10    1.00
   1   8   0    4.90    1.00
   1   8   0    7.00    1.20
   1   8   0    6.90    1.10
  -2  -8   0  169.58    5.80
  -2  -8   0  162.88    5.60
  -2  -8   0  170.28    4.80
   2   8   0  172.18    5.10
   2   8   0  178.48    5.80
   2   8   0  175.68    5.30
  -3  -8   0    2.20    0.90
  -3  -8   0    4.60    1.10
   3   8   0    3.40    0.80
   3   8   0    2.90    0.70
   3   8   0    4.20    1.00
  -4  -8   0  150.78    5.60
  -4  -8   0  149.09    6.00
   4   8   0  159.28    4.70
   4   8   0  161.28    5.00
  -5  -8   0    6.60    1.50
   5   8   0    5.50    0.80
   5   8   0    6.30    1.20
  -6  -8   0    7.60    1.60
   6   8   0   10.50    1.60
  -7  -8   0   18.00    2.40
   7   8   0   17.70    2.10
   8   8   0    1.40    0.90
   6  -9   0   53.59    3.60
   6  -9   0   55.49    3.70
   6  -9   0   58.39    4.30
   5  -9   0   55.49    3.70
   5  -9   0   53.39    3.90
  -5   9   0   53.49    3.30
   4  -9   0   21.50    2.70
   4  -9   0   27.60    3.10
  -4   9   0   22.10    2.40
   3  -9   0   50.49    3.20
   3  -9   0   40.10    2.80
   3  -9   0   50.99    3.30
  -3   9   0   41.70    2.90
   2  -9   0    2.00    0.90
   2  -9   0    1.80    0.80
   2  -9   0    0.80    0.80
   2  -9   0    2.40    1.00
  -2   9   0    3.40    1.10
  -2   9   0    2.10    1.00
   1  -9   0  394.96   10.70
   1  -9   0  390.96    9.30
   1  -9   0  408.66   10.10
   1  -9   0  388.06   10.50
   1  -9   0  372.36   10.40
  -1   9   0  389.66   10.60
  -1   9   0  367.56   10.20
   0  -9   0   29.60    2.00
   0  -9   0   30.40    2.30
   0  -9   0   30.60    2.30
   0  -9   0   27.70    1.80
   0   9   0   25.50    2.10
   0   9   0   25.50    1.90
   0   9   0   29.90    2.30
  -1  -9   0   73.09    3.70
  -1  -9   0   79.69    3.50
  -1  -9   0   78.49    3.10
   1   9   0   78.79    3.30
   1   9   0   75.79    3.50
   1   9   0   74.09    3.70
  -2  -9   0  210.78    6.70
  -2  -9   0  216.38    7.20
   2   9   0  218.28    7.00
   2   9   0  213.48    6.50
   2   9   0  225.78    6.40
  -3  -9   0   73.39    3.80
  -3  -9   0   72.59    3.80
   3   9   0   65.79    3.50
   3   9   0   76.39    3.30
   3   9   0   72.99    3.20
  -4  -9   0  390.96   11.20
   4   9   0  416.26   10.10
   4   9   0  398.26    9.80
  -5  -9   0  141.09    5.80
   5   9   0  139.99    4.40
   5   9   0  147.09    5.00
  -6  -9   0    6.90    1.60
   6   9   0    4.70    1.10
  -7  -9   0   51.69    3.60
   7   9   0   44.50    2.90
   5 -10   0    2.60    1.40
   5 -10   0    0.40    0.90
  -5  10   0    1.30    0.90
   4 -10   0   22.30    2.90
   4 -10   0   19.30    2.70
  -4  10   0   25.90    2.90
   3 -10   0  189.98    7.10
   3 -10   0  208.78    7.60
   3 -10   0  184.58    7.10
  -3  10   0  207.98    7.30
   2 -10   0   45.20    3.00
   2 -10   0   39.30    3.00
  -2  10   0   45.70    3.10
  -2  10   0   48.60    3.20
   1 -10   0  152.98    6.00
   1 -10   0  165.38    5.80
  -1  10   0  153.18    6.00
  -1  10   0  158.68    5.90
   0 -10   0  151.08    6.00
   0 -10   0  152.38    5.10
   0 -10   0  162.68    5.40
   0  10   0  153.98    6.00
   0  10   0  163.98    5.90
   0  10   0  154.58    6.10
  -1 -10   0   24.10    1.90
  -1 -10   0   22.60    2.30
  -1 -10   0   23.70    2.60
   1  10   0   21.80    2.20
   1  10   0   25.10    2.40
   1  10   0   27.80    2.90
  -2 -10   0   92.99    4.50
   2  10   0   91.29    4.40
   2  10   0   87.79    4.00
   2  10   0   91.49    3.80
  -3 -10   0  385.76   11.10
   3  10   0  374.16    9.90
   3  10   0  382.16   10.80
   3  10   0  379.36    9.80
  -4 -10   0    1.40    0.90
   4  10   0    2.20    0.90
   4  10   0    4.10    1.10
  -5 -10   0    1.80    1.10
   5  10   0    2.60    0.80
   5  10   0    0.40    0.70
  -6 -10   0    3.00    1.30
   6  10   0    1.70    0.40
   6  10   0    2.10    1.00
  -7 -10   0   48.50    3.70
   7  10   0   44.70    3.00
   4 -11   0   13.30    2.40
  -4  11   0    8.30    1.90
   3 -11   0    5.70    1.50
   3 -11   0    6.10    1.60
  -3  11   0    2.20    1.10
   2 -11   0  137.09    5.80
   2 -11   0  137.79    6.10
  -2  11   0  140.19    6.00
  -2  11   0  149.88    7.00
   1 -11   0    5.20    1.50
   1 -11   0    6.20    1.40
  -1  11   0    4.60    1.40
  -1  11   0    7.60    1.60
   0 -11   0  284.67    8.30
   0 -11   0  282.17    9.30
   0  11   0  291.47    8.80
   0  11   0  270.47    9.00
  -1 -11   0   10.10    2.00
   1  11   0    7.20    1.60
   1  11   0    9.80    1.70
   1  11   0   10.00    1.70
  -2 -11   0   91.79    4.90
   2  11   0   87.59    4.20
   2  11   0   93.49    4.70
   2  11   0   94.69    4.10
  -3 -11   0    2.20    1.10
   3  11   0    2.30    0.90
   3  11   0    4.70    1.20
   3  11   0    1.80    1.10
  -4 -11   0  351.36   11.20
   4  11   0  353.96    9.50
   4  11   0  349.47    9.60
  -5 -11   0    0.60    1.00
   5  11   0    0.20    0.70
   5  11   0    1.20    0.70
  -6 -11   0    7.10    1.90
   6  11   0    5.60    1.30
   6  11   0    4.50    0.70
   3 -12   0   11.80    2.20
  -3  12   0   12.80    2.20
   2 -12   0   21.30    2.80
   2 -12   0   24.10    3.10
  -2  12   0   24.40    3.10
   1 -12   0    0.00    0.70
   1 -12   0   -0.80    0.60
  -1  12   0    0.00    0.70
  -1  12   0    0.70    0.90
   0 -12   0    5.70    1.60
   0 -12   0    7.20    1.50
   0  12   0    5.60    1.50
   0  12   0    7.60    1.60
  -1 -12   0   60.79    4.10
   1  12   0   51.99    3.40
   1  12   0   56.19    3.90
  -2 -12   0    3.60    1.30
   2  12   0    4.10    1.30
   2  12   0    3.60    1.20
   2  12   0    4.70    1.50
  -3 -12   0   18.70    2.80
   3  12   0   20.20    2.30
   3  12   0   18.80    2.30
   3  12   0   19.80    2.70
  -4 -12   0    2.20    1.30
   4  12   0    5.40    1.30
   4  12   0    5.20    1.40
  -5 -12   0    3.20    1.40
   5  12   0    4.50    1.30
   5  12   0    5.40    1.10
   2 -13   0    6.10    1.70
   2 -13   0   11.10    2.40
  -2  13   0    6.30    1.80
   1 -13   0   84.39    4.60
   1 -13   0   79.89    5.10
  -1  13   0   77.59    4.90
  -1  13   0   78.89    4.70
   0 -13   0   13.70    2.60
   0  13   0   14.50    2.50
   0  13   0   10.80    2.10
  -1 -13   0    7.60    2.00
   1  13   0   13.80    2.20
   1  13   0   11.90    2.30
  -2 -13   0   12.80    2.50
   2  13   0   16.90    2.80
   2  13   0   14.00    2.20
  -3 -13   0   54.19    4.20
   3  13   0   50.89    3.90
   3  13   0   49.90    3.40
  -4 -13   0    0.20    1.00
   4  13   0   -0.90    0.70
   4  13   0   -0.20    0.70
   3  13  -1    1.00    0.90
   3  13  -1    1.10    1.20
  -3 -13   1    0.40    1.20
   2  13  -1  125.99    5.60
   2  13  -1  128.89    6.20
  -2 -13   1  117.69    6.60
   1  13  -1   -0.30    0.90
   1  13  -1    0.40    0.90
  -1 -13   1   -0.90    0.90
   0  13  -1   13.50    2.40
   0  13  -1   14.60    2.30
   0 -13   1   18.70    3.10
  -1  13  -1    0.90    1.00
  -1  13  -1   -0.40    0.80
   1 -13   1   -0.40    1.00
   1 -13   1    1.60    1.10
  -2  13  -1   65.29    4.50
   2 -13   1   66.89    4.30
   2 -13   1   56.29    4.50
   4  12  -1   12.10    1.80
   4  12  -1   13.00    2.00
  -4 -12   1   11.50    2.50
   3  12  -1    2.20    1.20
   3  12  -1    3.80    1.30
   3  12  -1    5.10    1.30
  -3 -12   1    2.50    1.40
   2  12  -1   63.69    3.80
   2  12  -1   58.89    3.90
  -2 -12   1   73.09    4.70
   1  12  -1   24.00    3.00
   1  12  -1   24.40    2.80
  -1 -12   1   17.80    2.80
   0  12  -1    5.10    1.40
   0  12  -1    4.90    1.60
   0 -12   1    4.50    1.60
   0 -12   1    4.50    1.20
  -1  12  -1    4.00    1.30
  -1  12  -1    2.00    1.10
   1 -12   1    3.70    1.30
   1 -12   1    5.30    1.70
  -2  12  -1   36.70    3.70
   2 -12   1   34.90    3.90
   2 -12   1   37.60    3.10
  -3  12  -1   53.19    3.80
   3 -12   1   53.79    4.10
   3 -12   1   52.99    3.80
   5  11  -1   38.20    2.40
   5  11  -1   34.50    2.70
  -5 -11   1   37.20    4.10
   4  11  -1   60.89    3.30
   4  11  -1   66.09    4.00
   4  11  -1   67.49    3.50
  -4 -11   1   62.59    4.30
   3  11  -1  154.98    5.60
   3  11  -1  152.88    5.70
   3  11  -1  162.08    6.40
  -3 -11   1  152.88    6.80
   2  11  -1    0.20    0.70
   2  11  -1    0.20    0.70
   2  11  -1    2.00    0.90
  -2 -11   1    1.30    1.00
   1  11  -1    4.80    1.40
   1  11  -1    3.80    1.20
  -1 -11   1    6.30    1.60
   0  11  -1   34.60    2.90
   0  11  -1   39.60    2.90
   0 -11   1   34.20    2.50
   0 -11   1   34.10    3.60
  -1  11  -1   55.29    3.50
  -1  11  -1   57.59    3.70
   1 -11   1   55.89    3.80
   1 -11   1   56.59    3.30
  -2  11  -1    1.90    1.00
   2 -11   1    1.50    0.90
   2 -11   1    1.20    1.10
  -3  11  -1   69.19    4.20
   3 -11   1   77.39    4.40
   3 -11   1   68.49    4.30
  -4  11  -1   23.30    2.90
   4 -11   1   26.60    3.20
   6  10  -1    3.00    1.20
   6  10  -1    5.20    0.90
  -6 -10   1    4.30    1.50
   5  10  -1   26.10    1.90
   5  10  -1   21.60    2.20
  -5 -10   1   27.10    3.20
   4  10  -1   51.19    2.90
   4  10  -1   54.69    3.40
   4  10  -1   50.79    2.90
  -4 -10   1   52.79    3.70
   3  10  -1  282.17    7.90
   3  10  -1  283.77    8.70
   3  10  -1  273.57    8.10
  -3 -10   1  279.07    9.30
   2  10  -1    0.70    0.70
   2  10  -1    0.10    0.60
   2  10  -1    1.30    0.90
  -2 -10   1    0.70    0.80
   1  10  -1  130.09    4.80
   1  10  -1  124.79    5.20
   1  10  -1  124.29    4.90
  -1 -10   1  127.19    4.50
  -1 -10   1  117.89    5.40
   0  10  -1    8.80    1.60
   0  10  -1    9.70    1.60
   0 -10   1    6.70    1.60
   0 -10   1    8.30    1.30
  -1  10  -1   71.49    3.90
  -1  10  -1   74.39    3.80
   1 -10   1   63.49    3.90
   1 -10   1   68.09    3.40
  -2  10  -1    5.60    1.50
  -2  10  -1    4.70    1.40
   2 -10   1    9.50    1.70
   2 -10   1    6.70    1.60
  -3  10  -1  159.28    6.30
   3 -10   1  150.48    6.30
   3 -10   1  153.78    6.30
   3 -10   1  148.59    6.00
  -4  10  -1   20.20    2.60
   4 -10   1   20.20    2.70
   4 -10   1   26.30    3.00
  -5  10  -1   17.20    2.50
   5 -10   1   12.70    2.40
   5 -10   1    9.00    1.90
   7   9  -1    2.60    1.00
   6   9  -1   47.00    2.10
   6   9  -1   48.40    3.00
  -6  -9   1   43.20    3.40
   5   9  -1  212.08    6.10
   5   9  -1  206.48    6.60
  -5  -9   1  216.48    7.70
   4   9  -1   15.80    1.80
   4   9  -1   11.00    1.70
   4   9  -1   11.70    1.50
  -4  -9   1    9.70    1.90
   3   9  -1   27.70    2.10
   3   9  -1   28.40    2.00
   3   9  -1   25.80    2.60
  -3  -9   1   28.40    3.00
   2   9  -1  244.98    7.20
   2   9  -1  242.58    7.50
   2   9  -1  246.38    6.90
  -2  -9   1  243.28    7.50
  -2  -9   1  238.78    8.00
   1   9  -1  365.96    9.70
   1   9  -1  370.46    9.30
   1   9  -1  358.56    9.90
  -1  -9   1  366.56   10.40
  -1  -9   1  354.26    9.50
  -1  -9   1  364.76    9.00
   0   9  -1   40.50    2.40
   0   9  -1   40.70    2.60
   0   9  -1   38.40    2.70
   0  -9   1   41.00    2.90
   0  -9   1   40.60    2.60
   0  -9   1   47.90    2.40
   0  -9   1   47.10    2.40
  -1   9  -1    1.60    0.80
  -1   9  -1    0.90    0.80
   1  -9   1    0.10    0.70
   1  -9   1    0.80    0.70
   1  -9   1    1.00    0.60
   1  -9   1   -0.30    0.60
  -2   9  -1   17.70    2.20
  -2   9  -1   19.40    2.30
   2  -9   1   21.00    2.30
   2  -9   1   16.10    2.00
   2  -9   1   18.50    2.80
   2  -9   1   15.00    2.10
  -3   9  -1   63.99    3.60
   3  -9   1   68.09    3.80
   3  -9   1   74.29    3.90
   3  -9   1   66.99    3.70
  -4   9  -1  119.49    5.10
   4  -9   1  115.89    5.30
   4  -9   1  103.89    5.00
  -5   9  -1   48.10    3.20
   5  -9   1   48.90    3.30
   5  -9   1   43.90    3.50
  -6   9  -1    0.90    0.90
   6  -9   1    1.00    0.90
   6  -9   1   -0.20    0.90
   7   8  -1   16.60    2.10
   6   8  -1   46.60    1.90
   6   8  -1   43.50    2.80
  -6  -8   1   38.30    3.00
   5   8  -1  123.59    4.70
   5   8  -1  123.59    4.10
  -5  -8   1  131.49    5.40
   4   8  -1  199.88    6.30
   4   8  -1  193.38    6.00
   4   8  -1  200.88    5.80
  -4  -8   1  190.48    6.80
  -4  -8   1  195.98    8.50
   3   8  -1  609.24   13.80
   3   8  -1  608.94   13.70
   3   8  -1  608.04   14.30
  -3  -8   1  619.44   15.10
  -3  -8   1  596.24   15.00
   2   8  -1   20.00    2.10
   2   8  -1   18.30    1.50
   2   8  -1   19.00    1.60
  -2  -8   1   18.20    2.10
  -2  -8   1   18.20    2.00
  -2  -8   1   18.40    1.40
   1   8  -1  302.67    7.90
   1   8  -1  287.37    8.20
   1   8  -1  290.87    7.60
  -1  -8   1  297.47    7.40
  -1  -8   1  288.97    8.50
  -1  -8   1  285.37    7.90
   0   8  -1  207.18    5.90
   0   8  -1  195.08    6.10
   0  -8   1  196.38    6.10
   0  -8   1  200.68    6.60
   0  -8   1  208.58    5.70
   0  -8   1  200.38    5.70
   0  -8   1  198.48    6.10
  -1   8  -1    0.60    0.60
  -1   8  -1    0.50    0.50
  -1   8  -1    0.60    0.60
   1  -8   1    0.80    0.60
   1  -8   1    0.40    0.50
   1  -8   1    0.50    0.40
   1  -8   1    0.30    0.50
   1  -8   1    1.20    0.70
  -2   8  -1  990.40   22.20
  -2   8  -1 1042.30   22.20
   2  -8   1 1021.80   21.80
   2  -8   1 1023.70   22.20
   2  -8   1  994.10   22.50
   2  -8   1  999.20   22.80
   2  -8   1 1014.10   20.60
  -3   8  -1  207.98    6.80
   3  -8   1  206.48    6.90
   3  -8   1  203.38    7.60
   3  -8   1  210.18    6.80
   3  -8   1  210.78    6.90
  -4   8  -1   22.50    2.40
   4  -8   1   24.00    2.50
   4  -8   1   19.70    2.30
   4  -8   1   24.40    2.60
  -5   8  -1  135.89    5.40
   5  -8   1  145.69    6.00
   5  -8   1  135.59    5.50
  -6   8  -1   32.10    2.60
   6  -8   1   31.50    2.50
   6  -8   1   31.90    2.60
   6  -8   1   35.70    3.70
   7  -8   1    3.30    0.80
   7  -8   1    1.60    1.20
   8   7  -1   16.60    2.30
   7   7  -1   16.10    2.10
   6   7  -1   41.60    2.70
   6   7  -1   42.40    1.60
  -6  -7   1   45.70    3.00
   5   7  -1   22.80    1.50
   5   7  -1   17.30    1.90
  -5  -7   1   20.30    2.30
   4   7  -1   97.39    3.80
   4   7  -1  102.79    3.50
   4   7  -1  102.79    3.90
  -4  -7   1   91.49    4.50
  -4  -7   1  108.69    4.40
   3   7  -1  100.29    3.60
   3   7  -1   99.19    3.60
   3   7  -1   97.49    3.70
  -3  -7   1  103.69    4.20
  -3  -7   1   97.99    4.40
   2   7  -1    0.50    0.40
   2   7  -1    0.20    0.40
   2   7  -1    0.00    0.40
  -2  -7   1    0.10    0.30
  -2  -7   1    0.50    0.50
  -2  -7   1    0.30    0.50
   1   7  -1  314.27    7.60
   1   7  -1  294.77    7.90
   1   7  -1  314.57    8.20
  -1  -7   1  313.97    8.60
  -1  -7   1  315.47    7.50
  -1  -7   1  309.27    8.10
  -1  -7   1  315.67    8.00
   0   7  -1  351.96    8.70
   0   7  -1  358.56    9.10
   0   7  -1  343.27    8.40
   0  -7   1  339.07    8.70
   0  -7   1  349.57    8.70
   0  -7   1  341.97    9.20
   0  -7   1  337.87    8.20
  -1   7  -1    0.40    0.50
  -1   7  -1    0.70    0.50
  -1   7  -1    1.90    0.60
   1  -7   1    0.70    0.40
   1  -7   1    0.30    0.40
   1  -7   1    0.60    0.50
   1  -7   1    0.60    0.50
   1  -7   1   -0.10    0.50
  -2   7  -1  243.68    7.20
  -2   7  -1  247.98    7.00
   2  -7   1  253.07    7.40
   2  -7   1  244.38    7.60
   2  -7   1  250.37    7.20
   2  -7   1  247.38    6.00
   2  -7   1  247.68    6.80
  -3   7  -1  477.75   11.80
  -3   7  -1  463.15   12.50
   3  -7   1  463.75   11.70
   3  -7   1  473.35   11.90
   3  -7   1  485.25   11.80
   3  -7   1  475.35   12.90
   3  -7   1  472.35   10.40
  -4   7  -1  127.09    4.80
   4  -7   1  117.39    4.70
   4  -7   1  118.59    4.60
   4  -7   1  125.09    6.00
   4  -7   1  120.59    4.90
  -5   7  -1   33.70    2.40
   5  -7   1   32.50    2.60
   5  -7   1   36.90    2.60
  -6   7  -1   10.00    1.60
   6  -7   1    8.30    1.80
   6  -7   1    8.10    1.40
   7  -7   1   13.30    2.30
   7  -7   1   11.20    1.10
   8   6  -1   93.09    4.70
   7   6  -1   -0.10    0.70
   6   6  -1   34.40    1.30
   6   6  -1   31.50    1.60
   6   6  -1   34.10    2.50
  -6  -6   1   33.50    2.40
   5   6  -1    6.80    1.20
   5   6  -1    9.10    1.00
  -5  -6   1    5.20    1.20
  -5  -6   1    5.60    1.40
   4   6  -1  269.67    6.70
   4   6  -1  266.07    7.30
  -4  -6   1  275.97    8.50
  -4  -6   1  270.37    7.70
   3   6  -1   40.30    2.10
   3   6  -1   44.00    2.20
   3   6  -1   46.00    2.10
  -3  -6   1   42.60    2.40
  -3  -6   1   42.60    2.70
  -3  -6   1   45.60    2.10
   2   6  -1  101.09    3.30
   2   6  -1  100.79    3.90
   2   6  -1   97.89    3.50
   2   6  -1  108.09    3.50
  -2  -6   1   99.99    3.20
  -2  -6   1  100.89    4.00
  -2  -6   1   94.89    3.80
   1   6  -1   47.80    2.30
   1   6  -1   50.79    2.30
   1   6  -1   49.50    3.00
   1   6  -1   46.80    2.00
  -1  -6   1   49.00    2.20
  -1  -6   1   44.40    2.30
  -1  -6   1   53.99    2.60
  -1  -6   1   49.30    2.00
   0   6  -1  882.11   18.60
   0   6  -1  895.21   19.20
   0   6  -1  885.71   18.90
   0   6  -1  900.81   18.40
   0  -6   1  886.61   18.60
   0  -6   1  902.21   19.20
   0  -6   1  880.41   18.60
   0  -6   1  890.41   18.10
  -1   6  -1    0.10    0.30
  -1   6  -1    0.30    0.40
  -1   6  -1    0.10    0.40
   1  -6   1    1.00    0.50
   1  -6   1    0.30    0.40
   1  -6   1    1.10    0.50
   1  -6   1    1.10    0.60
   1  -6   1    0.60    0.30
  -2   6  -1  878.01   19.00
  -2   6  -1  893.61   19.10
   2  -6   1  891.01   18.90
   2  -6   1  898.81   19.40
   2  -6   1  918.21   19.90
   2  -6   1  915.31   19.30
   2  -6   1  905.81   18.00
  -3   6  -1  862.31   18.80
  -3   6  -1  874.71   17.60
  -3   6  -1  871.61   19.00
   3  -6   1  853.31   17.70
   3  -6   1  868.91   18.90
   3  -6   1  886.91   19.00
   3  -6   1  870.41   20.20
   3  -6   1  876.21   18.90
  -4   6  -1  470.25   11.40
   4  -6   1  456.15   11.20
   4  -6   1  461.35   11.60
   4  -6   1  455.85   10.40
   4  -6   1  462.55   13.20
   4  -6   1  453.55   11.40
  -5   6  -1  208.98    6.50
   5  -6   1  216.98    6.60
   5  -6   1  209.18    6.90
  -6   6  -1   79.69    3.60
   6  -6   1   76.39    3.20
   6  -6   1   78.29    4.10
   7  -6   1    5.30    1.50
   8  -6   1    2.60    1.30
   8   5  -1    4.80    1.50
   8   5  -1    3.80    1.30
   7   5  -1   24.10    2.70
   7   5  -1   24.40    2.70
   6   5  -1   86.19    4.00
   6   5  -1   91.79    4.20
  -6  -5   1   83.29    3.60
   5   5  -1  310.67    8.60
   5   5  -1  323.57    7.50
   5   5  -1  307.57    7.10
  -5  -5   1  309.97    9.80
  -5  -5   1  314.57    8.40
   4   5  -1   81.89    3.10
   4   5  -1   80.99    3.30
   4   5  -1   88.09    2.80
  -4  -5   1   85.89    4.10
  -4  -5   1   86.09    3.40
   3   5  -1    8.00    1.10
   3   5  -1    8.60    1.00
   3   5  -1   11.30    1.30
   3   5  -1    7.60    0.90
  -3  -5   1    8.40    1.40
  -3  -5   1    8.00    1.10
  -3  -5   1   12.00    1.80
  -3  -5   1    9.00    1.10
   2   5  -1  117.59    4.40
   2   5  -1  115.99    3.50
   2   5  -1  108.99    3.50
   2   5  -1  106.89    3.60
   2   5  -1  108.99    3.40
  -2  -5   1  114.59    3.90
  -2  -5   1  111.49    3.50
  -2  -5   1  118.59    3.40
  -2  -5   1  106.49    4.00
   1   5  -1   23.30    1.40
   1   5  -1   23.20    1.40
   1   5  -1   24.10    1.30
   1   5  -1   20.30    1.50
  -1  -5   1   25.00    1.60
  -1  -5   1   25.20    1.40
  -1  -5   1   22.80    1.20
  -1  -5   1   22.60    1.50
   0   5  -1    2.10    0.60
   0   5  -1    2.30    0.50
   0   5  -1    6.10    0.90
   0   5  -1    8.20    1.00
   0  -5   1    1.50    0.50
   0  -5   1    2.00    0.50
   0  -5   1    2.40    0.60
   0  -5   1    2.80    0.60
  -1   5  -1    5.20    0.80
  -1   5  -1    3.90    0.80
  -1   5  -1    4.70    0.80
  -1   5  -1    4.70    0.70
   1  -5   1    3.60    0.80
   1  -5   1    7.00    0.70
   1  -5   1    4.30    0.70
   1  -5   1    5.50    0.90
   1  -5   1    4.70    0.80
  -2   5  -1  851.31   17.90
  -2   5  -1  852.51   17.90
  -2   5  -1  842.22   18.30
  -2   5  -1  866.51   17.90
   2  -5   1  873.91   18.10
   2  -5   1  866.41   18.70
   2  -5   1  850.21   17.00
   2  -5   1  862.91   17.80
   2  -5   1  850.21   18.20
  -3   5  -1  147.19    4.80
  -3   5  -1  157.68    5.20
  -3   5  -1  150.08    3.80
  -3   5  -1  148.59    4.60
   3  -5   1  157.58    4.70
   3  -5   1  142.59    5.50
   3  -5   1  146.89    4.70
   3  -5   1  147.79    4.00
   3  -5   1  148.09    4.70
  -4   5  -1  564.54   13.00
  -4   5  -1  568.44   12.00
   4  -5   1  554.34   13.10
   4  -5   1  563.74   13.00
   4  -5   1  574.64   12.30
   4  -5   1  561.84   15.00
   4  -5   1  559.54   12.80
  -5   5  -1    8.40    1.30
   5  -5   1    5.50    1.60
   5  -5   1    5.80    1.10
   5  -5   1    7.20    1.10
   5  -5   1    6.40    1.20
   5  -5   1    9.00    1.20
  -6   5  -1   13.70    1.60
   6  -5   1    9.40    1.70
   6  -5   1   11.50    1.20
   7  -5   1    1.80    1.00
   8  -5   1   75.69    4.60
   8   4  -1    0.70    0.90
   7   4  -1   73.89    4.00
   6   4  -1   27.10    2.30
  -6  -4   1   25.40    3.20
   5   4  -1  165.68    4.00
   5   4  -1  159.28    5.50
   5   4  -1  157.18    4.20
   5   4  -1  170.28    5.60
  -5  -4   1  163.78    5.00
  -5  -4   1  158.88    6.50
   4   4  -1  205.68    5.90
   4   4  -1  188.48    5.20
   4   4  -1  205.68    4.90
   4   4  -1  205.58    6.00
  -4  -4   1  198.48    6.00
  -4  -4   1  188.08    6.60
  -4  -4   1  198.28    5.60
   3   4  -1  558.24   11.70
   3   4  -1  541.35   12.20
   3   4  -1  557.54   11.80
   3   4  -1  571.34   13.90
   3   4  -1  565.34   12.40
  -3  -4   1  545.45   12.30
  -3  -4   1  572.24   12.30
  -3  -4   1  558.04   13.30
   2   4  -1  163.08    4.20
   2   4  -1  166.68    5.30
   2   4  -1  162.98    4.20
   2   4  -1  162.28    4.40
   2   4  -1  160.58    4.50
  -2  -4   1  158.78    4.30
  -2  -4   1  153.58    4.90
  -2  -4   1  158.38    4.60
  -2  -4   1  165.68    4.70
  -2  -4   1  161.88    4.20
   1   4  -1   24.20    1.30
   1   4  -1   23.80    1.30
   1   4  -1   24.40    1.50
   1   4  -1   22.60    1.20
  -1  -4   1   23.30    1.40
  -1  -4   1   24.50    1.40
  -1  -4   1   25.10    1.20
  -1  -4   1   23.20    1.20
   0   4  -1   20.90    1.30
   0   4  -1   22.40    1.20
   0   4  -1   25.20    1.40
   0   4  -1   19.20    1.00
   0  -4   1   22.00    1.30
   0  -4   1   21.50    1.20
   0  -4   1   20.80    1.00
   0  -4   1   22.70    1.20
  -1   4  -1 2338.17   42.40
  -1   4  -1 2261.97   42.60
  -1   4  -1 2280.17   42.50
  -1   4  -1 2257.57   42.90
   1  -4   1 2195.38   42.30
   1  -4   1 2169.48   42.30
   1  -4   1 1957.80   46.60
   1  -4   1 1992.70   45.60
   1  -4   1 2270.67   42.90
  -2   4  -1    1.70    0.50
  -2   4  -1    2.10    0.50
  -2   4  -1    1.80    0.30
  -2   4  -1    2.00    0.50
  -2   4  -1    1.80    0.50
   2  -4   1    2.10    0.40
   2  -4   1    2.20    0.70
   2  -4   1    1.20    0.40
   2  -4   1    1.60    0.50
   2  -4   1    1.60    0.50
   2  -4   1    1.20    0.50
  -3   4  -1  154.28    4.30
  -3   4  -1  150.58    3.80
  -3   4  -1  151.68    4.70
  -3   4  -1  147.89    4.50
   3  -4   1  145.49    3.90
   3  -4   1  149.79    4.40
   3  -4   1  146.29    5.30
   3  -4   1  146.09    4.40
   3  -4   1  144.19    4.00
   3  -4   1  145.19    4.40
  -4   4  -1  210.38    6.40
  -4   4  -1  213.98    5.40
  -4   4  -1  213.68    6.00
   4  -4   1  213.48    5.70
   4  -4   1  213.58    6.00
   4  -4   1  218.38    5.30
   4  -4   1  214.08    5.60
   4  -4   1  209.08    7.40
   4  -4   1  208.58    5.80
  -5   4  -1  447.56   10.60
  -5   4  -1  450.75   10.40
   5  -4   1  442.56   11.00
   5  -4   1  435.06   10.00
   5  -4   1  448.26   13.20
   5  -4   1  449.36   10.50
   5  -4   1  438.46    9.50
  -6   4  -1    0.70    0.50
   6  -4   1    2.00    0.90
   6  -4   1    0.60    0.60
   7  -4   1    6.40    1.50
   8  -4   1   30.50    3.30
   9   3  -1    0.00    0.90
   8   3  -1   19.60    2.60
   7   3  -1  104.69    4.80
   6   3  -1    2.40    0.90
  -6  -3   1    0.40    0.90
   5   3  -1  198.48    4.60
   5   3  -1  205.98    6.30
   5   3  -1  191.88    4.70
  -5  -3   1  198.38    5.40
  -5  -3   1  200.08    7.40
   4   3  -1   43.70    2.30
   4   3  -1   42.30    1.80
   4   3  -1   44.30    1.70
  -4  -3   1   46.30    2.30
  -4  -3   1   44.00    2.00
  -4  -3   1   48.10    3.00
   3   3  -1   26.80    2.10
   3   3  -1   25.50    1.60
   3   3  -1   25.40    1.10
   3   3  -1   25.80    1.20
   3   3  -1   24.20    1.50
   3   3  -1   25.50    1.60
   3   3  -1   27.20    1.50
  -3  -3   1   23.40    1.40
  -3  -3   1   25.40    1.70
  -3  -3   1   26.50    1.50
  -3  -3   1   30.10    2.10
   2   3  -1   39.00    2.20
   2   3  -1   43.10    1.80
   2   3  -1   40.10    1.50
   2   3  -1   43.00    1.60
  -2  -3   1   42.90    1.90
  -2  -3   1   41.80    1.60
  -2  -3   1   42.40    2.10
  -2  -3   1   40.70    1.80
  -2  -3   1   39.10    1.70
   1   3  -1  402.86    8.40
   1   3  -1  401.86    9.00
   1   3  -1  391.86    8.40
   1   3  -1  401.56    8.40
  -1  -3   1  399.46    8.70
  -1  -3   1  397.26    8.90
  -1  -3   1  387.56    8.40
  -1  -3   1  378.26    8.30
   0   3  -1   51.39    1.90
   0   3  -1   50.39    1.90
   0   3  -1   51.69    1.80
   0   3  -1   50.59    1.60
   0  -3   1   51.99    1.80
   0  -3   1   50.39    1.80
   0  -3   1   52.69    1.90
   0  -3   1   49.90    1.60
  -1   3  -1 4094.99   92.69
  -1   3  -1 4434.56   94.99
  -1   3  -1 4420.56   89.29
  -1   3  -1 4250.57   90.29
   1  -3   1 4225.88   90.09
   1  -3   1 4159.48   98.29
   1  -3   1 4159.68   92.99
   1  -3   1 4115.59   88.89
   1  -3   1 4158.18   85.69
   1  -3   1 4226.08   97.49
  -2   3  -1   33.10    1.70
  -2   3  -1   31.50    1.50
  -2   3  -1   32.70    1.10
  -2   3  -1   33.70    1.60
  -2   3  -1   28.40    1.30
   2  -3   1   33.00    1.50
   2  -3   1   31.00    1.80
   2  -3   1   31.30    1.40
   2  -3   1   30.00    1.40
   2  -3   1   32.80    1.20
  -3   3  -1  449.66    9.60
  -3   3  -1  434.56   10.00
  -3   3  -1  443.96    9.30
  -3   3  -1  442.76   10.40
   3  -3   1  439.26    9.40
   3  -3   1  436.56    9.70
   3  -3   1  423.56   11.00
   3  -3   1  430.96    9.20
   3  -3   1  442.86    9.70
   3  -3   1  446.26    9.70
  -4   3  -1   43.10    2.00
  -4   3  -1   47.30    2.20
  -4   3  -1   44.00    2.00
   4  -3   1   43.30    2.10
   4  -3   1   46.00    2.00
   4  -3   1   46.60    2.00
   4  -3   1   44.80    3.00
   4  -3   1   48.10    2.10
   4  -3   1   47.30    2.20
   4  -3   1   48.20    1.60
  -5   3  -1  479.65   11.00
  -5   3  -1  469.55   10.80
   5  -3   1  470.95   13.50
   5  -3   1  473.95    9.80
   5  -3   1  455.65    9.50
   5  -3   1  466.65   11.10
   5  -3   1  472.25   11.00
  -6   3  -1  310.57    7.80
   6  -3   1  305.77    8.50
   6  -3   1  298.17   10.80
   7  -3   1    4.10    1.10
   8  -3   1   22.80    2.80
   9  -3   1   65.79    4.40
   9   2  -1   -0.20    0.90
   8   2  -1    5.70    1.70
   7   2  -1   29.60    3.00
   6   2  -1    0.40    0.70
  -6  -2   1    1.90    1.10
   5   2  -1   76.19    3.50
   5   2  -1   81.99    2.40
   5   2  -1   82.79    2.30
  -5  -2   1   86.09    2.80
  -5  -2   1   88.49    4.70
   4   2  -1  118.69    3.10
   4   2  -1  115.19    3.30
   4   2  -1  126.49    4.20
  -4  -2   1  117.89    5.00
  -4  -2   1  112.99    3.30
  -4  -2   1  121.19    4.00
   3   2  -1  419.26    9.10
   3   2  -1  409.26    9.60
   3   2  -1  407.06    8.80
  -3  -2   1  418.66    8.90
  -3  -2   1  426.66    9.90
  -3  -2   1  410.66   10.50
  -3  -2   1  416.36    9.40
  -3  -2   1  415.56   10.70
   2   2  -1  316.37    7.40
   2   2  -1  325.87    6.60
   2   2  -1  378.46    9.40
   2   2  -1  318.97    8.10
   2   2  -1  320.07    7.00
  -2  -2   1  322.97    7.00
  -2  -2   1  321.57    7.50
  -2  -2   1  310.47    7.30
  -2  -2   1  324.97    7.10
  -2  -2   1  307.77    7.90
   1   2  -1 3462.95   78.89
   1   2  -1 3662.63   77.59
   1   2  -1 3586.24   79.39
   1   2  -1 3643.54   85.09
   1   2  -1 3732.83   80.49
  -1  -2   1 3582.14   78.09
  -1  -2   1 3590.24   81.89
  -1  -2   1 3639.74   79.19
  -1  -2   1 3502.35   77.79
  -1  -2   1 3635.04   85.19
   0   2  -1 3608.44   83.89
   0   2  -1 3638.04   82.69
   0   2  -1 3774.12   80.29
   0   2  -1 3688.73   78.79
   0  -2   1 3665.13   81.09
   0  -2   1 3607.04   79.69
   0  -2   1 3667.83   83.09
   0  -2   1 3752.32   78.59
  -1   2  -1 2528.85   56.69
  -1   2  -1 2479.65   51.09
  -1   2  -1 2502.35   56.99
  -1   2  -1 2531.05   59.29
   1  -2   1 2559.74   59.99
   1  -2   1 2531.45   56.69
   1  -2   1 2518.25   59.99
   1  -2   1 2561.44   51.19
   1  -2   1 2460.65   56.09
  -2   2  -1 2953.40   59.39
  -2   2  -1 2780.42   65.09
  -2   2  -1 3193.38   57.79
   2  -2   1 3050.49   56.69
   2  -2   1 2859.91   64.99
   2  -2   1 2869.51   61.09
   2  -2   1 2856.41   65.39
   2  -2   1 2932.31   61.09
   2  -2   1 3161.48   57.79
  -3   2  -1  412.06    8.90
  -3   2  -1  419.26    9.00
  -3   2  -1  414.86   10.10
   3  -2   1  423.96    9.10
   3  -2   1  410.36    8.50
   3  -2   1  405.46   10.50
   3  -2   1  418.26    9.10
   3  -2   1  424.16    8.90
   3  -2   1  410.76    9.00
   3  -2   1  431.66    8.90
   3  -2   1  423.36    9.00
  -4   2  -1  359.36    7.90
  -4   2  -1  354.26    8.20
  -4   2  -1  361.76    9.60
  -4   2  -1  345.37    8.20
   4  -2   1  350.96    7.80
   4  -2   1  339.77    8.10
   4  -2   1  358.16    7.30
   4  -2   1  345.17    8.20
   4  -2   1  353.86    8.30
   4  -2   1  334.37    7.00
   4  -2   1  347.67   10.00
  -5   2  -1  573.84   12.60
   5  -2   1  587.14   13.00
   5  -2   1  568.04   15.40
   5  -2   1  583.04   13.70
   6  -2   1  300.87   10.50
   6  -2   1  292.87    8.10
   7  -2   1    0.40    0.70
   8  -2   1   23.10    2.80
   9  -2   1    5.40    1.70
   9   1  -1    0.70    1.00
   8   1  -1    7.60    1.80
   7   1  -1  121.09    5.40
   6   1  -1  165.98    5.90
  -6  -1   1  147.29    6.90
   5   1  -1   15.60    0.90
   5   1  -1   14.30    1.70
   5   1  -1   14.60    0.90
  -5  -1   1   16.40    1.00
  -5  -1   1   15.20    2.30
   4   1  -1   49.60    2.50
   4   1  -1   51.49    2.60
   4   1  -1   56.09    1.90
   4   1  -1   53.69    2.70
   4   1  -1   56.09    1.90
  -4  -1   1   57.79    1.80
  -4  -1   1   53.49    3.20
  -4  -1   1   63.39    3.50
  -4  -1   1   56.19    2.50
   3   1  -1  310.57    6.90
   3   1  -1  307.47    7.70
   3   1  -1  317.07    7.60
   3   1  -1  314.97    6.80
  -3  -1   1  315.77    7.40
  -3  -1   1  307.57    6.60
  -3  -1   1  300.67    8.40
  -3  -1   1  307.57    7.70
   2   1  -1 1093.59   21.40
   2   1  -1 1102.29   20.90
   2   1  -1 1044.80   21.40
   2   1  -1 1049.89   21.00
  -2  -1   1 1076.99   20.70
  -2  -1   1 1102.49   22.20
  -2  -1   1 1075.19   21.00
  -2  -1   1 1038.20   21.20
  -2  -1   1 1043.80   22.00
   1   1  -1  135.69    3.40
   1   1  -1  138.69    3.50
   1   1  -1  140.19    3.40
   1   1  -1  137.99    3.30
   1   1  -1  136.79    3.70
   1   1  -1  141.79    3.00
  -1  -1   1  135.69    3.30
  -1  -1   1  141.19    3.40
  -1  -1   1  137.19    3.40
  -1  -1   1  133.59    3.60
  -1  -1   1  140.59    3.20
   0   1  -1  712.23   13.70
   0   1  -1  707.33   13.50
   0   1  -1  699.93   13.80
   0   1  -1  681.13   13.50
   0  -1   1  673.93   13.60
   0  -1   1  697.03   13.60
   0  -1   1  693.83   13.50
   0  -1   1  706.43   13.50
   0  -1   1  719.13   13.80
   0  -1   1  718.23   13.70
  -1   1  -1   78.39    2.00
  -1   1  -1   78.29    1.60
  -1   1  -1   83.49    1.90
  -1   1  -1   76.89    2.10
   1  -1   1   75.19    1.80
   1  -1   1   74.79    1.80
   1  -1   1   73.89    1.80
   1  -1   1   77.09    1.80
   1  -1   1   78.69    2.20
   1  -1   1   76.19    2.20
  -2   1  -1    0.40    0.10
  -2   1  -1    0.20    0.20
  -2   1  -1    0.40    0.30
   2  -1   1    0.40    0.10
   2  -1   1    0.50    0.20
   2  -1   1    0.40    0.20
   2  -1   1    0.50    0.30
   2  -1   1    0.30    0.10
   2  -1   1    0.30    0.10
   2  -1   1    0.20    0.10
  -3   1  -1  463.05   11.00
  -3   1  -1  447.86    9.90
   3  -1   1  471.85    9.80
   3  -1   1  461.15    9.70
   3  -1   1  460.05   11.30
   3  -1   1  461.05    9.90
   3  -1   1  463.75    9.50
  -4   1  -1  118.49    3.80
  -4   1  -1  121.99    4.70
   4  -1   1  118.39    3.60
   4  -1   1  115.39    3.40
   4  -1   1  115.39    3.20
   4  -1   1  118.39    4.90
  -5   1  -1   31.50    1.20
   5  -1   1   34.00    1.80
   5  -1   1   36.50    1.40
   5  -1   1   30.80    3.20
   5  -1   1   32.60    1.90
   6  -1   1   75.09    3.20
   6  -1   1   70.79    4.60
   7  -1   1   51.19    3.00
   8  -1   1   74.19    4.10
   9  -1   1    9.40    2.00
   9   0  -1    3.10    1.40
   8   0  -1   47.40    3.60
   7   0  -1   39.60    3.10
   6   0  -1   25.10    2.60
   5   0  -1  748.43   17.10
   5   0  -1  741.43   17.00
   5   0  -1  772.92   15.10
   5   0  -1  743.53   15.00
   4   0  -1  174.98    5.40
   4   0  -1  175.78    4.40
   4   0  -1  175.48    5.30
   4   0  -1  176.78    4.30
   4   0  -1  173.48    6.40
  -4   0   1  175.18    6.30
  -4   0   1  171.48    5.10
  -4   0   1  174.78    3.70
   3   0  -1 1398.06   26.60
   3   0  -1 1345.07   27.50
   3   0  -1 1365.56   27.40
   3   0  -1 1385.46   26.80
   3   0  -1 1351.56   28.60
  -3   0   1 1375.96   27.20
  -3   0   1 1388.26   27.60
  -3   0   1 1394.06   26.00
  -3   0   1 1330.07   28.50
   2   0  -1  459.45   10.40
   2   0  -1  509.75   10.90
   2   0  -1  495.95   11.50
   2   0  -1  508.55   10.60
   2   0  -1  519.75   10.90
  -2   0   1  532.85   10.80
  -2   0   1  517.15   10.70
  -2   0   1  523.45   11.60
  -2   0   1  525.25   10.90
  -2   0   1  513.35    9.90
   1   0  -1  196.28    4.70
   1   0  -1  186.88    4.40
   1   0  -1  197.78    4.50
   1   0  -1  189.78    4.40
   1   0  -1  196.98    4.50
  -1   0   1  192.98    4.50
  -1   0   1  197.28    4.70
  -1   0   1  194.88    4.50
  -1   0   1  202.58    4.10
  -1   0   1  198.88    4.50
   0   0  -1  247.58    5.00
   0   0  -1  253.27    4.90
   0   0  -1  251.97    5.10
   0   0  -1  255.67    5.10
   0   0   1  263.27    5.10
   0   0   1  260.27    5.20
   0   0   1  220.08    4.80
  -1   0  -1   10.50    0.60
   1   0   1   10.30    0.60
   1   0   1    9.90    0.60
  -2   0  -1  124.39    3.70
  -2   0  -1  124.49    3.10
   2   0   1  120.89    3.70
   2   0   1  125.69    2.60
   2   0   1  123.19    2.70
   2   0   1  122.59    3.20
  -3   0  -1  214.58    5.20
  -3   0  -1  213.98    6.10
   3   0   1  200.38    6.10
   3   0   1  210.08    4.60
   3   0   1  211.78    5.00
   3   0   1  202.88    4.80
  -4   0  -1    7.30    1.30
  -4   0  -1    7.00    0.60
  -4   0  -1    6.80    1.00
   4   0   1    7.90    0.80
   4   0   1    7.60    0.80
   4   0   1    8.20    0.90
   4   0   1    7.00    1.30
  -5   0  -1    6.60    0.60
   5   0   1    8.90    1.80
   5   0   1    6.30    0.90
   5   0   1    5.30    0.90
   6   0   1  507.15   12.00
   6   0   1  503.85   14.60
   7   0   1   -0.40    0.50
   8   0   1    9.20    1.70
   9   0   1   49.20    3.60
   9  -1  -1    1.00    1.20
   8  -1  -1   58.09    4.10
   7  -1  -1   59.79    3.70
   6  -1  -1   43.20    2.80
   6  -1  -1   44.60    3.70
   6  -1  -1   43.10    2.90
   6  -1  -1   43.40    1.40
   6  -1  -1   44.50    1.50
   5  -1  -1   47.50    3.50
   5  -1  -1   49.40    2.80
   5  -1  -1   50.89    2.00
   5  -1  -1   47.80    2.70
   5  -1  -1   47.20    1.70
   4  -1  -1   57.09    3.40
   4  -1  -1   60.49    2.30
   4  -1  -1   58.49    2.00
   4  -1  -1   58.39    2.70
   4  -1  -1   64.29    2.90
  -4   1   1   60.19    1.60
  -4   1   1   58.49    2.60
   3  -1  -1 1426.56   29.30
   3  -1  -1 1480.75   28.90
   3  -1  -1 1448.36   30.50
   3  -1  -1 1444.56   29.20
   3  -1  -1 1428.16   28.40
  -3   1   1 1479.55   27.90
  -3   1   1 1506.45   29.00
  -3   1   1 1541.55   29.40
  -3   1   1 1440.66   30.20
   2  -1  -1 1002.20   20.60
   2  -1  -1 1032.30   20.70
   2  -1  -1  993.20   21.30
   2  -1  -1 1030.00   20.60
  -2   1   1 1013.30   20.70
  -2   1   1 1056.59   19.70
  -2   1   1 1054.59   20.50
  -2   1   1 1047.40   21.20
  -2   1   1 1045.80   20.60
   1  -1  -1  483.35   10.50
   1  -1  -1  500.55   10.20
   1  -1  -1  508.75   10.10
   1  -1  -1  476.05   10.30
  -1   1   1  512.85   10.40
  -1   1   1  509.35   10.20
  -1   1   1  511.15   10.40
  -1   1   1  498.85    9.80
  -1   1   1  509.55   10.20
  -1   1   1  493.45    9.70
   0  -1  -1  392.96    7.80
   0  -1  -1  377.36    7.70
   0  -1  -1  401.76    7.80
   0  -1  -1  383.86    7.60
   0   1   1  399.16    7.90
   0   1   1  402.36    7.80
   0   1   1  370.06    7.70
   0   1   1  398.26    7.70
   0   1   1  385.76    7.80
   0   1   1  396.26    7.80
  -1  -1  -1 5475.25  113.89
   1   1   1 5164.68  113.79
   1   1   1 5299.77  114.19
  -2  -1  -1 3057.89   68.49
  -2  -1  -1 3105.49   74.69
  -2  -1  -1 3124.79   73.89
   2   1   1 3294.87   62.29
   2   1   1 3075.49   61.69
   2   1   1 3589.34   61.59
  -3  -1  -1    5.70    0.70
  -3  -1  -1    5.60    0.90
   3   1   1    5.50    0.40
   3   1   1    6.20    0.50
  -4  -1  -1    0.40    0.50
  -4  -1  -1    0.40    0.20
  -4  -1  -1    0.80    0.40
   4   1   1    0.70    0.30
   4   1   1    0.50    0.30
   4   1   1    0.80    0.30
  -5  -1  -1   61.19    3.70
  -5  -1  -1   61.99    2.10
   5   1   1   66.29    2.60
   5   1   1   61.49    2.50
  -6  -1  -1    0.00    0.80
   6   1   1    0.30    0.50
   7   1   1  632.24   15.00
   8   1   1   22.10    2.50
   9   1   1   20.50    2.60
   8  -2  -1    6.80    1.80
   7  -2  -1  125.69    5.70
   7  -2  -1  132.19    5.50
   6  -2  -1  540.55   11.30
   6  -2  -1  544.35   16.10
   6  -2  -1  561.14   14.10
   6  -2  -1  559.14   13.80
   6  -2  -1  547.65   11.60
   5  -2  -1   28.10    2.10
   5  -2  -1   26.90    3.10
   5  -2  -1   28.80    1.40
   5  -2  -1   27.50    1.60
   5  -2  -1   29.60    2.10
   4  -2  -1  103.09    3.10
   4  -2  -1   99.49    3.80
   4  -2  -1  108.99    3.90
   4  -2  -1   96.89    4.70
   4  -2  -1  100.29    3.50
  -4   2   1  105.39    2.80
  -4   2   1  103.49    3.70
   3  -2  -1  108.49    3.60
   3  -2  -1  105.19    3.60
   3  -2  -1  109.29    3.60
   3  -2  -1  114.19    3.20
   3  -2  -1   98.29    4.20
  -3   2   1  107.39    3.50
  -3   2   1  109.19    3.50
  -3   2   1  106.39    3.60
  -3   2   1  107.29    4.00
  -3   2   1  107.69    2.80
   2  -2  -1 3197.58   58.69
   2  -2  -1 2943.71   57.69
   2  -2  -1 3058.09   59.29
   2  -2  -1 3166.68   58.29
   2  -2  -1 3086.99   58.69
   2  -2  -1 2831.62   59.99
  -2   2   1 2887.41   61.99
  -2   2   1 3016.40   57.89
  -2   2   1 3126.09   58.59
  -2   2   1 3160.98   58.39
  -2   2   1 2841.72   63.39
   1  -2  -1 1564.54   37.00
   1  -2  -1 1722.23   33.10
   1  -2  -1 1584.44   34.90
   1  -2  -1 1757.92   32.80
   1  -2  -1 1601.94   34.70
  -1   2   1 1696.93   32.70
  -1   2   1 1776.62   33.10
  -1   2   1 1724.13   32.70
  -1   2   1 1710.93   32.60
  -1   2   1 1728.03   32.80
   0  -2  -1 2986.20   65.29
   0  -2  -1 2907.81   64.59
   0  -2  -1 2967.70   65.89
   0  -2  -1 2953.10   64.89
   0  -2  -1 2875.61   64.29
   0   2   1 2953.00   64.89
   0   2   1 3078.99   64.49
   0   2   1 2946.51   66.59
   0   2   1 3081.79   66.09
   0   2   1 2970.00   65.59
   0   2   1 2918.71   61.29
  -1  -2  -1  784.32   14.90
  -1  -2  -1  780.02   15.40
  -1  -2  -1  784.72   15.40
   1   2   1  785.22   15.00
   1   2   1  768.22   14.90
   1   2   1  784.02   15.50
   1   2   1  736.93   14.90
   1   2   1  767.82   14.90
   1   2   1  809.12   15.70
  -2  -2  -1 4074.99   96.79
  -2  -2  -1 3923.11   89.79
   2   2   1 3972.40   81.79
   2   2   1 3942.11   95.89
   2   2   1 4054.69   84.09
   2   2   1 4162.08   93.89
  -3  -2  -1   24.00    1.70
  -3  -2  -1   23.40    1.20
  -3  -2  -1   25.40    1.80
   3   2   1   24.30    1.10
   3   2   1   23.40    0.90
  -4  -2  -1  129.69    5.10
  -4  -2  -1  135.39    3.70
  -4  -2  -1  142.29    4.40
   4   2   1  135.39    3.80
   4   2   1  129.49    3.50
  -5  -2  -1   17.50    2.30
  -5  -2  -1   18.30    1.10
   5   2   1   14.90    1.20
   5   2   1   18.10    1.30
  -6  -2  -1   95.19    5.20
  -6  -2  -1   93.89    3.00
   6   2   1   91.49    3.60
   7   2   1  178.88    6.00
   8   2   1   55.59    3.40
   9   2   1    0.90    1.00
   8  -3  -1   77.19    4.90
   7  -3  -1  139.59    6.10
   7  -3  -1  137.09    5.70
   6  -3  -1   27.20    1.60
   6  -3  -1   24.70    2.60
   6  -3  -1   24.40    2.70
   5  -3  -1   76.59    3.20
   5  -3  -1   85.39    3.70
   5  -3  -1   90.79    3.90
  -5   3   1   76.79    2.60
   4  -3  -1   58.99    2.80
   4  -3  -1   61.29    3.70
   4  -3  -1   66.59    2.40
   4  -3  -1   59.89    2.90
   4  -3  -1   67.79    3.00
  -4   3   1   61.69    2.80
  -4   3   1   65.59    2.30
   3  -3  -1    0.20    0.30
   3  -3  -1    0.10    0.10
   3  -3  -1    0.40    0.50
   3  -3  -1    0.50    0.40
   3  -3  -1   -0.30    0.30
   3  -3  -1    0.30    0.20
  -3   3   1    0.20    0.40
  -3   3   1    0.00    0.40
  -3   3   1    0.10    0.30
  -3   3   1    0.50    0.40
  -3   3   1    0.10    0.20
   2  -3  -1    3.60    0.80
   2  -3  -1    0.80    0.40
   2  -3  -1    0.30    0.20
   2  -3  -1    0.20    0.30
   2  -3  -1    0.30    0.30
   2  -3  -1    0.20    0.30
  -2   3   1   -0.10    0.20
  -2   3   1    0.20    0.30
  -2   3   1   -0.10    0.20
  -2   3   1    0.40    0.20
  -2   3   1    0.10    0.30
   1  -3  -1  200.48    5.00
   1  -3  -1  189.98    4.70
   1  -3  -1  197.78    5.10
   1  -3  -1  201.88    4.50
   1  -3  -1  199.38    4.90
  -1   3   1  204.18    4.70
  -1   3   1  200.48    5.00
  -1   3   1  195.68    4.80
  -1   3   1  198.18    4.90
   0  -3  -1   59.09    1.90
   0  -3  -1   57.89    1.70
   0  -3  -1   59.59    1.90
   0  -3  -1   58.89    1.80
   0  -3  -1   58.29    1.90
   0   3   1   55.29    1.90
   0   3   1   54.59    1.80
   0   3   1   57.49    1.90
  -1  -3  -1    0.80    0.30
  -1  -3  -1    0.70    0.30
  -1  -3  -1    0.90    0.30
   1   3   1    0.50    0.20
   1   3   1    1.00    0.30
   1   3   1    1.00    0.30
   1   3   1    1.50    0.30
   1   3   1    0.40    0.10
  -2  -3  -1 2138.49   47.40
  -2  -3  -1 2357.86   43.90
  -2  -3  -1 2285.77   43.20
   2   3   1 2126.89   49.60
   2   3   1 2227.38   46.80
   2   3   1 2129.49   46.00
   2   3   1 2227.38   43.00
   2   3   1 2262.57   43.50
  -3  -3  -1   95.39    3.70
  -3  -3  -1   96.59    3.00
   3   3   1   98.59    3.90
   3   3   1   93.99    2.70
   3   3   1   93.29    2.50
   3   3   1   95.09    2.80
  -4  -3  -1   32.60    2.40
  -4  -3  -1   29.60    1.50
  -4  -3  -1   36.40    2.60
   4   3   1   32.40    1.50
   4   3   1   31.00    1.60
  -5  -3  -1   14.40    1.10
  -5  -3  -1   14.30    2.00
   5   3   1   14.00    1.10
   5   3   1   18.10    1.40
  -6  -3  -1 1199.98   24.30
  -6  -3  -1 1203.98   28.00
   6   3   1 1215.28   25.20
   7   3   1   78.99    3.70
   8   3   1   13.70    2.00
   9   3   1  101.49    5.00
   8  -4  -1   15.50    2.70
   7  -4  -1   12.50    1.00
   7  -4  -1    9.80    2.00
   7  -4  -1   14.20    2.00
   6  -4  -1   65.09    3.80
   6  -4  -1   66.99    3.00
   6  -4  -1   65.59    3.50
   5  -4  -1   46.50    2.90
   5  -4  -1   46.10    2.70
   5  -4  -1   48.50    2.60
   5  -4  -1   42.00    3.50
  -5   4   1   47.50    2.10
   4  -4  -1   19.50    2.50
   4  -4  -1   23.60    1.80
   4  -4  -1   22.10    1.80
   4  -4  -1   22.70    1.70
   4  -4  -1   22.90    1.90
  -4   4   1   21.60    1.40
  -4   4   1   22.00    1.70
   3  -4  -1  540.05   11.20
   3  -4  -1  548.45   12.60
   3  -4  -1  530.55   12.20
   3  -4  -1  534.35   11.80
   3  -4  -1  546.15   12.60
   3  -4  -1  542.85   13.70
  -3   4   1  531.35   12.70
  -3   4   1  559.94   11.80
  -3   4   1  557.84   11.90
  -3   4   1  544.15   12.40
   2  -4  -1    0.30    0.20
   2  -4  -1    0.20    0.30
   2  -4  -1    0.20    0.40
   2  -4  -1    0.10    0.30
   2  -4  -1    0.30    0.30
  -2   4   1    0.20    0.30
  -2   4   1    0.10    0.20
  -2   4   1    0.00    0.20
  -2   4   1    0.40    0.30
  -2   4   1   -0.10    0.30
   1  -4  -1   70.99    2.20
   1  -4  -1   71.89    2.30
   1  -4  -1   66.99    2.40
   1  -4  -1   69.49    2.60
   1  -4  -1   66.49    2.50
  -1   4   1   69.29    2.60
  -1   4   1   68.29    2.40
  -1   4   1   70.69    2.50
  -1   4   1   71.49    2.40
  -1   4   1   70.89    2.30
   0  -4  -1  725.63   14.80
   0  -4  -1  742.53   14.90
   0  -4  -1  699.03   14.70
   0  -4  -1  718.33   14.70
   0  -4  -1  718.13   14.50
   0   4   1  694.93   14.80
   0   4   1  761.62   14.90
   0   4   1  737.13   15.00
   0   4   1  721.23   14.70
  -1  -4  -1  108.19    2.70
  -1  -4  -1  102.29    3.20
  -1  -4  -1  105.89    3.20
  -1  -4  -1  110.69    3.00
   1   4   1   98.59    2.70
   1   4   1  104.99    3.20
   1   4   1  105.29    3.00
   1   4   1  114.69    3.50
   1   4   1  105.09    2.80
  -2  -4  -1 1191.48   25.00
  -2  -4  -1 1243.58   23.80
  -2  -4  -1 1210.88   24.60
   2   4   1 1269.07   25.40
   2   4   1 1276.07   24.10
   2   4   1 1215.18   24.00
   2   4   1 1247.08   24.10
  -3  -4  -1 1110.79   23.00
  -3  -4  -1 1095.79   22.00
  -3  -4  -1 1090.89   21.40
   3   4   1 1081.79   21.00
   3   4   1 1070.29   21.40
   3   4   1 1080.39   21.50
   3   4   1 1076.29   23.50
   3   4   1 1096.19   20.90
  -4  -4  -1   42.50    2.00
  -4  -4  -1   38.90    2.60
   4   4   1   39.30    1.90
   4   4   1   41.10    1.80
  -5  -4  -1    3.20    1.10
  -5  -4  -1    3.40    0.70
   5   4   1    3.60    0.80
   5   4   1    3.30    0.70
  -6  -4  -1  350.56    8.50
  -6  -4  -1  348.07   11.10
   6   4   1  345.77    9.00
   7   4   1    7.80    1.40
   8   4   1    7.50    1.50
   9   4   1   40.40    3.10
   8  -5  -1    1.40    1.20
   7  -5  -1   20.50    2.80
   7  -5  -1   25.50    1.70
   6  -5  -1   13.20    1.90
   6  -5  -1   17.90    2.00
   6  -5  -1   13.90    2.20
   5  -5  -1   71.59    4.80
   5  -5  -1   81.29    3.60
   5  -5  -1   72.49    3.60
   5  -5  -1   77.89    4.00
  -5   5   1   78.99    3.10
   4  -5  -1  516.25   12.10
   4  -5  -1  506.45   12.70
   4  -5  -1  502.25   12.50
   4  -5  -1  495.55   14.00
  -4   5   1  516.55   11.60
   3  -5  -1    4.20    0.80
   3  -5  -1    5.30    0.90
   3  -5  -1    5.10    1.00
   3  -5  -1    4.90    0.70
   3  -5  -1    5.50    1.30
   3  -5  -1    6.10    1.10
  -3   5   1    6.30    1.20
  -3   5   1    6.30    1.00
  -3   5   1    5.70    0.90
  -3   5   1    4.10    0.90
   2  -5  -1  419.46    9.10
   2  -5  -1  409.96   10.40
   2  -5  -1  400.36    9.80
   2  -5  -1  410.76    9.90
   2  -5  -1  399.76    9.30
  -2   5   1  411.66    9.50
  -2   5   1  402.56    9.10
  -2   5   1  415.06    9.80
  -2   5   1  410.96    9.60
  -2   5   1  408.96   10.00
   1  -5  -1   29.00    1.70
   1  -5  -1   33.50    1.80
   1  -5  -1   30.20    1.50
   1  -5  -1   30.40    1.60
   1  -5  -1   34.10    1.60
  -1   5   1   30.30    1.60
  -1   5   1   33.10    1.70
  -1   5   1   32.50    1.70
  -1   5   1   31.00    1.70
  -1   5   1   32.60    1.60
   0  -5  -1  134.79    4.00
   0  -5  -1  135.89    3.90
   0  -5  -1  132.69    3.90
   0  -5  -1  146.89    3.80
   0  -5  -1  127.29    3.90
   0   5   1  132.09    4.10
   0   5   1  158.08    4.00
   0   5   1  128.39    3.90
   0   5   1  132.99    4.00
  -1  -5  -1   94.89    3.20
  -1  -5  -1   96.79    3.20
  -1  -5  -1   99.29    2.80
  -1  -5  -1  100.99    3.10
   1   5   1   96.19    2.90
   1   5   1  106.69    2.80
   1   5   1   96.19    3.00
   1   5   1   91.09    3.40
   1   5   1   99.79    3.30
  -2  -5  -1  573.84   12.60
  -2  -5  -1  593.54   11.80
  -2  -5  -1  547.65   12.90
   2   5   1  578.84   11.90
   2   5   1  560.34   11.90
   2   5   1  577.64   13.30
   2   5   1  577.44   12.70
   2   5   1  597.04   12.10
  -3  -5  -1  225.88    5.40
  -3  -5  -1  225.38    6.70
  -3  -5  -1  226.48    6.10
   3   5   1  223.98    5.40
   3   5   1  227.18    7.10
   3   5   1  218.18    5.60
   3   5   1  232.78    5.50
   3   5   1  228.78    5.20
  -4  -5  -1  984.40   22.00
  -4  -5  -1  981.00   20.60
   4   5   1 1018.40   18.80
   4   5   1  975.30   18.80
   4   5   1  971.30   20.10
   4   5   1  996.20   20.20
  -5  -5  -1  243.68    6.60
  -5  -5  -1  224.98    7.90
   5   5   1  248.58    6.50
  -6  -5  -1   74.69    4.50
  -6  -5  -1   79.59    3.20
   6   5   1   71.59    3.30
   7   5   1  142.29    5.10
   7   5   1  138.39    5.10
   8   5   1    1.20    0.90
   8   5   1    2.60    1.00
   9   5   1   18.80    2.40
   9   5   1   17.40    2.30
   7  -6  -1    0.50    0.60
   7  -6  -1    0.00    0.90
   6  -6  -1   67.59    3.50
   6  -6  -1   68.49    4.20
   5  -6  -1  415.16   11.50
   5  -6  -1  417.16   10.70
   5  -6  -1  393.86   11.00
   5  -6  -1  388.96   10.90
  -5   6   1  414.86   10.10
   4  -6  -1  217.18    6.50
   4  -6  -1  230.58    8.50
   4  -6  -1  216.08    7.20
   4  -6  -1  220.08    7.10
  -4   6   1  226.68    6.40
   3  -6  -1   65.99    3.80
   3  -6  -1   68.69    3.40
   3  -6  -1   68.29    2.90
   3  -6  -1   71.49    2.70
   3  -6  -1   71.29    3.40
  -3   6   1   69.59    3.30
  -3   6   1   74.89    3.10
  -3   6   1   71.69    2.80
   2  -6  -1  150.98    4.40
   2  -6  -1  143.99    4.40
   2  -6  -1  143.99    4.90
   2  -6  -1  150.68    5.00
   2  -6  -1  147.99    5.30
  -2   6   1  151.08    4.40
  -2   6   1  152.98    4.80
  -2   6   1  156.68    5.10
  -2   6   1  150.28    4.90
   1  -6  -1   26.00    1.70
   1  -6  -1   24.80    1.60
   1  -6  -1   25.20    1.40
   1  -6  -1   26.10    1.80
   1  -6  -1   23.10    1.50
  -1   6   1   20.90    1.50
  -1   6   1   23.40    1.70
  -1   6   1   22.90    1.60
  -1   6   1   24.80    1.60
   0  -6  -1  948.41   19.80
   0  -6  -1  964.10   19.60
   0  -6  -1  970.30   19.90
   0  -6  -1  925.91   19.70
   0  -6  -1  930.51   19.40
   0   6   1  946.81   19.60
   0   6   1  962.70   20.10
   0   6   1  984.70   20.10
   0   6   1  963.80   19.80
  -1  -6  -1   45.50    2.10
  -1  -6  -1   44.50    2.20
  -1  -6  -1   43.10    1.80
  -1  -6  -1   41.30    2.00
   1   6   1   44.70    2.20
   1   6   1   43.20    2.00
   1   6   1   42.30    1.80
   1   6   1   41.90    2.30
  -2  -6  -1  127.19    3.80
  -2  -6  -1  130.49    3.50
  -2  -6  -1  132.29    4.40
  -2  -6  -1  129.49    4.20
   2   6   1  111.29    3.60
   2   6   1  129.89    3.70
   2   6   1  125.69    3.80
   2   6   1  134.69    4.30
   2   6   1  139.29    4.90
  -3  -6  -1  354.26    9.40
  -3  -6  -1  346.97    7.80
  -3  -6  -1  356.06    8.80
   3   6   1  350.16    8.00
   3   6   1  347.57    8.10
   3   6   1  337.27    8.30
   3   6   1  357.56    7.90
  -4  -6  -1  232.08    6.50
  -4  -6  -1  229.28    7.30
   4   6   1  220.18    5.80
   4   6   1  224.88    5.20
   4   6   1  218.28    5.30
  -5  -6  -1    7.30    1.50
  -5  -6  -1    8.50    1.30
   5   6   1    5.90    1.00
  -6  -6  -1   21.10    1.80
   6   6   1   24.40    1.80
  -7  -6  -1    6.70    1.30
   7   6   1    9.30    1.40
   8   6   1   20.30    2.30
   9   6   1    6.60    1.50
   7  -7  -1   -0.10    0.90
   7  -7  -1    0.70    0.70
   6  -7  -1    1.40    0.90
   6  -7  -1   -0.20    0.90
   5  -7  -1  335.07   10.00
   5  -7  -1  336.47   10.40
  -5   7   1  333.37    9.10
   4  -7  -1  160.78    6.10
   4  -7  -1  159.28    5.40
   4  -7  -1  166.58    7.30
   4  -7  -1  169.78    6.30
  -4   7   1  174.68    5.60
   3  -7  -1   21.30    2.30
   3  -7  -1   22.30    2.70
   3  -7  -1   23.20    1.70
   3  -7  -1   23.90    1.70
   3  -7  -1   23.10    2.40
  -3   7   1   24.50    1.90
  -3   7   1   20.20    2.20
   2  -7  -1   58.39    3.00
   2  -7  -1   63.99    2.80
   2  -7  -1   54.09    3.20
   2  -7  -1   61.69    3.10
   2  -7  -1   55.49    2.50
  -2   7   1   61.99    3.10
  -2   7   1   63.89    3.20
  -2   7   1   56.29    2.80
   1  -7  -1  306.07    8.00
   1  -7  -1  315.77    8.00
   1  -7  -1  312.67    7.60
   1  -7  -1  309.57    8.30
   1  -7  -1  311.27    8.40
  -1   7   1  307.87    8.20
  -1   7   1  314.67    8.30
  -1   7   1  312.87    8.20
   0  -7  -1    0.40    0.50
   0  -7  -1    0.80    0.40
   0  -7  -1    1.10    0.60
   0  -7  -1    0.30    0.40
   0  -7  -1    0.80    0.40
   0   7   1    0.40    0.40
   0   7   1    0.60    0.50
   0   7   1    0.70    0.50
  -1  -7  -1  810.22   17.60
  -1  -7  -1  813.72   17.40
  -1  -7  -1  784.22   16.70
  -1  -7  -1  826.62   17.40
   1   7   1  832.52   17.40
   1   7   1  799.42   17.00
   1   7   1  812.12   17.80
  -2  -7  -1  205.78    6.10
  -2  -7  -1  202.98    6.10
  -2  -7  -1  201.98    5.20
   2   7   1  208.78    5.60
   2   7   1  199.58    5.30
   2   7   1  198.18    6.00
  -3  -7  -1    1.70    0.70
  -3  -7  -1    1.70    0.70
   3   7   1    1.70    0.50
   3   7   1    2.40    0.60
   3   7   1    1.50    0.50
  -4  -7  -1    1.10    0.70
  -4  -7  -1    3.10    0.90
   4   7   1    2.30    0.60
   4   7   1    2.40    0.60
   4   7   1    1.30    0.50
  -5  -7  -1  999.90   23.10
  -5  -7  -1 1010.30   21.70
   5   7   1  969.20   20.80
  -6  -7  -1  194.98    6.30
   6   7   1  183.88    5.80
  -7  -7  -1    3.10    1.00
   7   7   1    4.10    1.00
   8   7   1    4.80    1.20
   6  -8  -1    6.60    1.80
   6  -8  -1    5.90    1.50
   6  -8  -1    7.10    1.60
   5  -8  -1   16.50    2.60
   5  -8  -1   20.90    2.60
  -5   8   1   15.30    2.00
   4  -8  -1  167.98    6.50
   4  -8  -1  165.58    6.40
  -4   8   1  162.58    5.80
   3  -8  -1    0.30    0.70
   3  -8  -1    2.30    1.10
   3  -8  -1    0.50    0.60
   3  -8  -1    1.50    0.70
   3  -8  -1    0.30    0.70
  -3   8   1    1.70    0.80
  -3   8   1    1.30    0.90
   2  -8  -1   56.49    3.20
   2  -8  -1   57.69    3.40
   2  -8  -1   58.09    3.30
   2  -8  -1   61.39    2.80
   2  -8  -1   60.99    2.90
  -2   8   1   59.09    3.20
  -2   8   1   56.99    3.00
   1  -8  -1  211.88    5.80
   1  -8  -1  210.88    6.30
   1  -8  -1  211.58    6.30
   1  -8  -1  203.68    6.50
   1  -8  -1  202.98    6.60
  -1   8   1  199.08    6.40
  -1   8   1  215.78    6.60
  -1   8   1  208.38    6.50
   0  -8  -1   60.39    2.70
   0  -8  -1   66.29    3.10
   0  -8  -1   58.89    3.00
   0  -8  -1   66.49    3.10
   0  -8  -1   61.99    2.70
   0   8   1   65.29    3.00
   0   8   1   66.79    3.20
   0   8   1   64.89    2.90
  -1  -8  -1    3.50    0.90
  -1  -8  -1    1.90    0.60
  -1  -8  -1    3.00    0.90
   1   8   1    4.00    0.90
   1   8   1    1.50    0.70
   1   8   1    2.90    0.80
  -2  -8  -1  190.68    5.20
  -2  -8  -1  187.98    6.10
  -2  -8  -1  187.98    6.00
   2   8   1  183.98    5.40
   2   8   1  202.38    5.70
   2   8   1  195.78    6.20
  -3  -8  -1    0.30    0.50
  -3  -8  -1    0.20    0.60
   3   8   1   -0.30    0.40
   3   8   1   -0.50    0.40
   3   8   1    0.10    0.30
  -4  -8  -1   45.10    3.10
  -4  -8  -1   45.30    2.80
   4   8   1   48.10    2.30
   4   8   1   43.50    2.10
  -5  -8  -1  275.67    8.20
   5   8   1  275.87    6.10
   5   8   1  274.57    7.40
   5   8   1  275.17    6.30
  -6  -8  -1    0.50    0.80
   6   8   1    1.00    0.70
  -7  -8  -1   54.19    3.40
   7   8   1   65.19    3.20
   8   8   1   21.60    2.30
   6  -9  -1    2.20    1.20
   6  -9  -1    2.60    1.20
   6  -9  -1    1.70    1.30
   5  -9  -1   10.30    2.00
   5  -9  -1   12.20    2.30
  -5   9   1   10.50    1.80
   4  -9  -1   44.80    3.40
   4  -9  -1   41.20    3.20
  -4   9   1   36.40    2.70
   3  -9  -1  234.08    8.00
   3  -9  -1  238.08    8.10
   3  -9  -1  237.48    7.30
  -3   9   1  232.98    7.60
   2  -9  -1    8.70    1.40
   2  -9  -1    9.70    1.90
   2  -9  -1    7.80    1.50
   2  -9  -1    8.20    1.20
   2  -9  -1    7.90    1.50
  -2   9   1    5.70    1.40
  -2   9   1    8.00    1.50
   1  -9  -1  117.19    4.70
   1  -9  -1  131.59    4.80
   1  -9  -1  127.29    4.30
   1  -9  -1  118.39    4.90
   1  -9  -1  118.59    5.00
  -1   9   1  123.39    4.90
  -1   9   1  114.09    4.80
  -1   9   1  114.49    4.90
   0  -9  -1  799.32   17.40
   0  -9  -1  813.72   17.60
   0  -9  -1  785.82   18.20
   0  -9  -1  781.12   17.90
   0   9   1  827.42   18.20
   0   9   1  784.02   17.80
   0   9   1  790.82   18.40
  -1  -9  -1   27.60    2.10
  -1  -9  -1   24.70    2.10
  -1  -9  -1   24.30    1.90
  -1  -9  -1   26.00    1.80
   1   9   1   24.60    1.90
   1   9   1   20.60    2.30
   1   9   1   27.90    2.00
  -2  -9  -1    0.10    0.50
  -2  -9  -1   -0.60    0.40
   2   9   1   -0.20    0.40
   2   9   1    0.30    0.50
   2   9   1   -0.70    0.30
  -3  -9  -1   60.59    3.30
  -3  -9  -1   59.79    3.30
   3   9   1   66.79    2.90
   3   9   1   64.09    2.90
   3   9   1   65.89    3.50
  -4  -9  -1  307.07    9.10
   4   9   1  311.67    7.80
   4   9   1  294.97    7.90
  -5  -9  -1    0.50    0.70
   5   9   1   -0.50    0.30
   5   9   1    0.10    0.50
  -6  -9  -1   58.99    3.60
   6   9   1   52.39    2.90
  -7  -9  -1    4.90    1.50
   7   9   1    3.70    1.10
   5 -10  -1    2.70    1.40
   5 -10  -1    3.40    1.60
  -5  10   1    4.50    1.40
   4 -10  -1   28.10    3.30
   4 -10  -1   28.60    3.60
  -4  10   1   21.50    2.60
   3 -10  -1   92.39    4.90
   3 -10  -1   91.99    4.80
  -3  10   1   91.39    4.50
   2 -10  -1  499.65   13.40
   2 -10  -1  508.75   13.10
  -2  10   1  512.75   13.50
  -2  10   1  501.35   13.40
   1 -10  -1    2.60    1.00
   1 -10  -1    1.00    0.80
   1 -10  -1    1.40    0.70
  -1  10   1    2.00    1.00
  -1  10   1    1.40    0.90
   0 -10  -1  425.76   10.50
   0 -10  -1  425.76   10.80
   0 -10  -1  428.06   11.40
   0  10   1  419.76   11.20
   0  10   1  404.36   10.90
   0  10   1  404.56   11.50
  -1 -10  -1   15.50    2.10
  -1 -10  -1   12.20    1.60
  -1 -10  -1   12.70    2.10
  -1 -10  -1   13.20    1.80
   1  10   1   17.70    2.00
   1  10   1   13.10    1.80
   1  10   1   10.90    1.80
  -2 -10  -1   25.30    2.60
   2  10   1   19.00    2.00
   2  10   1   26.80    2.00
   2  10   1   28.00    2.90
  -3 -10  -1    0.20    0.70
   3  10   1    7.10    1.60
   3  10   1   -0.70    0.50
   3  10   1   -0.40    0.50
  -4 -10  -1    1.70    0.90
   4  10   1    1.90    0.80
   4  10   1    1.30    0.70
  -5 -10  -1    2.50    1.20
   5  10   1    2.40    0.70
   5  10   1    3.10    0.90
  -6 -10  -1    1.60    1.10
   6  10   1    2.80    1.00
  -7 -10  -1    7.90    1.90
   7  10   1    5.50    1.30
   4 -11  -1   69.59    4.60
  -4  11   1   66.79    4.20
   3 -11  -1    0.20    0.80
  -3  11   1   -0.60    0.60
   2 -11  -1   -0.70    0.60
   2 -11  -1    0.70    0.90
  -2  11   1    0.00    0.70
  -2  11   1    1.10    1.00
   1 -11  -1   59.39    3.70
   1 -11  -1   69.09    3.80
  -1  11   1   60.59    3.80
  -1  11   1   64.19    3.80
   0 -11  -1    8.10    1.50
   0 -11  -1    6.80    1.50
   0  11   1    7.20    1.50
   0  11   1    7.20    1.60
  -1 -11  -1  220.38    7.80
  -1 -11  -1  227.88    7.10
   1  11   1  222.38    7.40
   1  11   1  224.38    7.90
   1  11   1  228.68    7.20
  -2 -11  -1   26.60    3.00
   2  11   1   28.70    2.30
   2  11   1   24.30    2.50
   2  11   1   35.30    3.50
  -3 -11  -1   48.20    3.40
   3  11   1   49.00    2.90
   3  11   1   49.70    2.90
   3  11   1   47.40    3.40
  -4 -11  -1  119.89    5.70
   4  11   1  124.39    4.80
   4  11   1  127.39    4.70
  -5 -11  -1    7.80    2.00
   5  11   1    9.90    1.30
   5  11   1    6.90    1.40
  -6 -11  -1    1.70    1.20
   6  11   1    0.60    0.80
   3 -12  -1   15.80    2.60
  -3  12   1   12.40    2.30
   2 -12  -1   28.10    3.30
   2 -12  -1   21.80    2.80
  -2  12   1   27.40    3.30
  -2  12   1   29.30    4.20
   1 -12  -1   -0.20    0.70
   1 -12  -1   -0.20    0.80
  -1  12   1    1.80    1.10
  -1  12   1    0.50    0.80
   0 -12  -1   -0.30    0.70
   0  12   1    2.00    1.20
   0  12   1    0.00    0.80
  -1 -12  -1  300.27   10.00
   1  12   1  305.17    9.50
   1  12   1  307.07   10.00
  -2 -12  -1   63.59    4.10
  -2 -12  -1   67.19    4.20
   2  12   1   69.29    4.30
   2  12   1   69.69    3.80
   2  12   1   69.79    3.70
  -3 -12  -1    0.70    0.90
   3  12   1    0.80    0.80
   3  12   1    0.30    0.70
  -4 -12  -1    5.90    1.70
   4  12   1   10.70    1.70
   4  12   1   11.70    1.80
  -5 -12  -1   43.30    3.70
   5  12   1   36.90    2.30
   5  12   1   41.30    2.90
   2 -13  -1   16.50    2.70
   2 -13  -1   14.80    2.60
  -2  13   1   13.70    2.50
   1 -13  -1    2.50    1.30
   1 -13  -1    2.70    1.40
  -1  13   1    2.50    1.40
  -1  13   1    2.60    1.30
   0 -13  -1    1.40    1.10
   0  13   1   -0.90    0.80
   0  13   1    0.20    0.80
  -1 -13  -1    1.20    1.20
   1  13   1   -0.10    0.80
   1  13   1    1.40    1.10
  -2 -13  -1  137.29    6.60
   2  13   1  145.89    6.90
   2  13   1  150.58    6.10
  -3 -13  -1    1.20    1.20
   3  13   1    1.80    1.00
   3  13   1    0.80    0.90
  -4 -13  -1   -0.70    1.00
   4  13   1   -0.80    0.70
   4  13   1   -0.50    0.60
  -1 -14  -1    0.50    1.20
   1  14   1   -0.60    1.00
   1  14   1   -0.10    0.90
   2  13  -2    0.90    1.00
   2  13  -2    1.20    1.00
  -2 -13   2    0.50    1.20
   1  13  -2   25.50    3.00
   1  13  -2   23.90    3.10
  -1 -13   2   24.90    3.70
   0  13  -2   12.90    2.50
   0  13  -2   11.50    2.20
   0 -13   2   12.40    2.20
   0 -13   2    9.70    2.30
  -1  13  -2   39.50    4.20
   1 -13   2   39.90    4.60
   1 -13   2   41.20    3.20
   4  12  -2   57.09    3.50
  -4 -12   2   66.29    4.90
   3  12  -2   16.00    2.50
   3  12  -2   16.30    2.30
  -3 -12   2   17.90    3.10
   2  12  -2   14.40    2.40
   2  12  -2   10.40    1.80
  -2 -12   2   11.80    2.50
   1  12  -2  133.29    6.10
   1  12  -2  125.99    5.60
  -1 -12   2  130.39    6.70
   0  12  -2    9.50    1.90
   0  12  -2   11.10    2.00
   0 -12   2   10.90    2.40
   0 -12   2   15.10    2.10
  -1  12  -2    8.70    1.90
  -1  12  -2    7.80    1.90
   1 -12   2    9.40    1.80
   1 -12   2   12.50    2.60
  -2  12  -2   29.90    3.50
   2 -12   2   18.80    2.50
   2 -12   2   23.30    3.30
  -3  12  -2   52.59    3.90
   3 -12   2   48.60    4.10
   3 -12   2   47.00    3.60
   5  11  -2   19.10    2.40
   5  11  -2   21.90    2.30
  -5 -11   2   25.30    3.60
   4  11  -2    3.30    1.10
   4  11  -2    3.00    1.40
   4  11  -2    1.80    0.90
  -4 -11   2    2.00    1.40
   3  11  -2   37.10    3.00
   3  11  -2   37.00    2.80
   3  11  -2   38.00    2.70
  -3 -11   2   36.40    4.00
   2  11  -2    6.10    1.40
   2  11  -2    7.40    1.60
  -2 -11   2    4.10    1.50
   1  11  -2   17.80    2.40
   1  11  -2   17.80    2.30
  -1 -11   2   15.90    2.70
   0  11  -2  189.28    6.90
   0  11  -2  195.98    7.30
   0 -11   2  204.68    6.50
   0 -11   2  184.68    7.90
  -1  11  -2   38.40    3.00
  -1  11  -2   40.00    3.10
   1 -11   2   42.10    3.50
   1 -11   2   37.60    2.70
  -2  11  -2    4.40    1.40
   2 -11   2    6.50    1.70
   2 -11   2    7.10    1.50
  -3  11  -2   53.89    3.80
   3 -11   2   63.89    3.90
   3 -11   2   60.69    4.30
  -4  11  -2   40.20    3.40
   4 -11   2   39.80    3.30
   6  10  -2   25.80    2.80
   6  10  -2   26.40    1.90
  -6 -10   2   25.70    3.40
   5  10  -2    1.20    0.80
   5  10  -2    2.10    1.00
  -5 -10   2    1.20    1.10
   4  10  -2    6.00    1.40
   4  10  -2    7.60    1.50
   4  10  -2    5.70    1.30
  -4 -10   2    8.20    2.00
   3  10  -2  254.27    7.50
   3  10  -2  249.97    7.60
   3  10  -2  237.88    7.90
  -3 -10   2  254.87    9.00
   2  10  -2   11.90    1.90
   2  10  -2   10.10    1.60
   2  10  -2   10.30    1.50
  -2 -10   2   10.40    2.00
   1  10  -2   56.79    3.40
   1  10  -2   61.09    3.30
  -1 -10   2   55.59    2.80
  -1 -10   2   53.69    3.80
   0  10  -2    1.30    0.90
   0  10  -2    2.10    1.00
   0 -10   2    4.30    1.10
   0 -10   2    3.60    1.30
  -1  10  -2    7.60    1.60
  -1  10  -2    6.40    1.40
   1 -10   2    8.40    1.40
   1 -10   2    7.60    1.80
  -2  10  -2   19.00    2.50
   2 -10   2   12.20    2.40
   2 -10   2   13.50    2.30
   2 -10   2   19.80    2.30
  -3  10  -2    1.90    1.00
   3 -10   2    3.50    1.30
   3 -10   2    2.20    1.00
   3 -10   2    4.20    1.30
  -4  10  -2  146.19    6.20
   4 -10   2  158.38    6.60
   4 -10   2  145.59    6.10
  -5  10  -2  106.59    5.30
   5 -10   2  116.49    5.80
   5 -10   2  102.19    5.10
   6   9  -2    0.60    0.50
   6   9  -2    0.00    0.70
  -6  -9   2   -0.10    0.90
   5   9  -2    0.40    0.60
   5   9  -2    1.00    0.80
  -5  -9   2    1.60    1.10
   4   9  -2   31.30    2.20
   4   9  -2   25.80    2.60
   4   9  -2   27.70    2.20
  -4  -9   2   30.80    3.30
   3   9  -2    6.30    1.30
   3   9  -2    6.00    1.20
   3   9  -2    5.50    1.30
  -3  -9   2    5.30    1.60
   2   9  -2    3.50    1.00
   2   9  -2    2.90    0.90
   2   9  -2    2.20    0.90
  -2  -9   2    2.10    1.10
  -2  -9   2    3.30    1.00
   1   9  -2   97.19    4.10
   1   9  -2   99.89    4.40
   1   9  -2   99.99    3.90
  -1  -9   2  103.19    3.80
  -1  -9   2  104.89    4.20
   0   9  -2    6.30    1.40
   0   9  -2    5.80    1.20
   0  -9   2    6.00    1.10
   0  -9   2    4.40    1.20
   0  -9   2    6.10    1.50
  -1   9  -2   95.49    4.20
  -1   9  -2   98.19    4.40
   1  -9   2   99.69    4.40
   1  -9   2  101.49    4.90
   1  -9   2   90.69    4.20
   1  -9   2   99.59    3.90
  -2   9  -2    1.70    0.90
  -2   9  -2    2.90    1.10
   2  -9   2    3.20    1.00
   2  -9   2    2.10    1.00
   2  -9   2    2.50    1.00
  -3   9  -2    6.10    1.40
   3  -9   2    7.20    1.70
   3  -9   2   10.40    1.80
   3  -9   2   14.00    2.00
  -4   9  -2   78.89    4.20
   4  -9   2   72.69    3.90
   4  -9   2   74.79    4.20
   4  -9   2   74.79    4.30
  -5   9  -2  256.57    8.50
   5  -9   2  260.67    8.90
   5  -9   2  253.47    8.30
  -6   9  -2    0.20    0.80
   6  -9   2   -0.30    0.60
   6  -9   2   -0.60    0.80
   7   8  -2    5.70    1.40
   6   8  -2    5.90    1.30
   6   8  -2    5.80    1.00
  -6  -8   2    7.20    1.70
   5   8  -2    0.40    0.50
   5   8  -2    0.30    0.70
  -5  -8   2    0.80    1.00
   4   8  -2  119.69    4.30
   4   8  -2  115.19    4.40
   4   8  -2  112.99    4.30
  -4  -8   2  106.69    5.00
   3   8  -2  597.04   13.90
   3   8  -2  601.44   13.60
   3   8  -2  574.64   13.60
  -3  -8   2  579.54   14.70
  -3  -8   2  581.34   14.90
   2   8  -2    3.20    1.00
   2   8  -2    2.20    0.80
   2   8  -2    3.50    0.90
  -2  -8   2    3.50    1.00
  -2  -8   2    1.70    0.90
  -2  -8   2    2.30    0.80
   1   8  -2   27.30    1.80
   1   8  -2   27.20    2.10
   1   8  -2   27.10    2.00
  -1  -8   2   26.60    2.00
  -1  -8   2   27.90    1.70
  -1  -8   2   29.10    2.40
   0   8  -2   23.20    1.70
   0   8  -2   26.30    2.00
   0   8  -2   24.60    1.90
   0  -8   2   25.80    1.90
   0  -8   2   26.30    1.70
   0  -8   2   23.80    2.60
   0  -8   2   24.60    1.90
  -1   8  -2  244.68    7.20
  -1   8  -2  237.98    7.50
   1  -8   2  244.98    8.00
   1  -8   2  246.68    6.00
   1  -8   2  250.27    6.80
   1  -8   2  258.87    7.50
   1  -8   2  255.17    7.40
  -2   8  -2   72.09    3.50
  -2   8  -2   80.89    3.90
   2  -8   2   81.89    3.50
   2  -8   2   77.69    4.10
   2  -8   2   81.29    4.00
   2  -8   2   75.29    3.60
  -3   8  -2   56.99    3.30
   3  -8   2   62.99    3.40
   3  -8   2   56.69    3.70
   3  -8   2   59.19    3.50
   3  -8   2   57.49    3.10
  -4   8  -2   -0.10    0.60
   4  -8   2    1.40    0.80
   4  -8   2    0.70    0.70
   4  -8   2    0.20    0.70
  -5   8  -2   41.20    2.90
   5  -8   2   37.90    2.70
   5  -8   2   35.30    2.90
  -6   8  -2  257.57    8.30
   6  -8   2  259.77    7.70
   6  -8   2  257.07    8.90
   7  -8   2    1.00    1.10
   7   7  -2   60.89    3.70
   6   7  -2   26.80    2.70
   6   7  -2   24.60    1.50
  -6  -7   2   28.40    3.00
   5   7  -2    4.70    0.90
   5   7  -2    4.10    1.10
  -5  -7   2    3.10    1.10
   4   7  -2    2.60    0.80
   4   7  -2    4.40    1.00
   4   7  -2    2.80    0.70
  -4  -7   2    3.10    1.10
  -4  -7   2    3.20    1.20
   3   7  -2  226.78    6.40
   3   7  -2  220.08    6.40
   3   7  -2  221.88    6.40
  -3  -7   2  236.38    7.40
  -3  -7   2  221.48    7.30
   2   7  -2  365.56    9.20
   2   7  -2  360.26    8.80
   2   7  -2  371.96    9.10
  -2  -7   2  356.06    8.60
  -2  -7   2  351.66    9.80
  -2  -7   2  344.97    9.50
   1   7  -2    0.30    0.50
   1   7  -2    1.40    0.70
   1   7  -2    0.40    0.50
  -1  -7   2    0.60    0.50
  -1  -7   2    1.10    0.60
  -1  -7   2    2.70    0.90
  -1  -7   2    1.50    0.50
   0   7  -2    1.00    0.50
   0   7  -2    1.00    0.50
   0   7  -2    1.00    0.60
   0  -7   2    1.30    0.70
   0  -7   2    0.90    0.60
   0  -7   2    1.00    0.60
   0  -7   2    2.10    0.60
  -1   7  -2  109.79    3.80
  -1   7  -2  113.19    4.00
  -1   7  -2  105.89    4.20
   1  -7   2  104.19    4.40
   1  -7   2  104.59    3.60
   1  -7   2  101.39    3.00
   1  -7   2  104.89    4.00
   1  -7   2  106.09    4.10
  -2   7  -2  414.36   10.30
  -2   7  -2  413.06   10.70
   2  -7   2  404.66   10.80
   2  -7   2  435.56   10.10
   2  -7   2  414.06    8.80
   2  -7   2  402.86   10.90
   2  -7   2  410.76   10.40
  -3   7  -2  361.36    9.90
   3  -7   2  368.66    9.70
   3  -7   2  364.16    9.40
   3  -7   2  369.36   10.20
   3  -7   2  361.96   10.60
  -4   7  -2  184.48    6.30
   4  -7   2  166.28    7.10
   4  -7   2  180.38    6.00
   4  -7   2  190.88    6.30
   4  -7   2  184.38    6.40
  -5   7  -2    1.20    0.80
   5  -7   2    1.40    0.70
   5  -7   2    0.90    0.80
  -6   7  -2  222.58    7.30
   6  -7   2  223.78    7.80
   6  -7   2  226.48    6.50
   6  -7   2  224.48    6.50
   7  -7   2    8.20    1.90
   8   6  -2    3.70    1.30
   7   6  -2   68.79    4.00
   6   6  -2    1.10    0.50
   6   6  -2    0.50    0.70
  -6  -6   2    1.00    0.80
   5   6  -2    0.00    0.60
   5   6  -2    1.30    0.50
  -5  -6   2    0.10    0.70
  -5  -6   2    0.40    0.70
   4   6  -2  198.58    6.20
   4   6  -2  193.78    5.50
   4   6  -2  194.08    5.50
  -4  -6   2  203.98    7.10
  -4  -6   2  198.08    6.50
   3   6  -2   31.00    1.90
   3   6  -2   30.00    1.80
   3   6  -2   26.40    1.70
  -3  -6   2   27.30    1.80
  -3  -6   2   29.60    2.20
  -3  -6   2   31.30    2.30
   2   6  -2   73.79    3.00
   2   6  -2   79.29    3.10
   2   6  -2   73.79    2.90
  -2  -6   2   77.69    2.80
  -2  -6   2   78.79    3.50
  -2  -6   2   75.39    3.50
  -2  -6   2   79.39    3.10
   1   6  -2  212.98    5.90
   1   6  -2  215.08    6.10
   1   6  -2  214.28    5.70
  -1  -6   2  225.58    5.60
  -1  -6   2  228.18    6.10
  -1  -6   2  212.68    6.10
  -1  -6   2  219.88    6.60
   0   6  -2  628.24   13.70
   0   6  -2  643.44   14.10
   0   6  -2  635.14   14.40
   0  -6   2  644.64   14.10
   0  -6   2  641.44   14.00
   0  -6   2  646.24   15.00
   0  -6   2  655.63   13.60
  -1   6  -2  641.04   14.20
  -1   6  -2  660.13   14.50
  -1   6  -2  678.93   15.20
   1  -6   2  667.73   15.40
   1  -6   2  663.73   13.50
   1  -6   2  667.23   14.70
   1  -6   2  662.73   14.60
   1  -6   2  680.83   14.20
  -2   6  -2  180.08    5.30
  -2   6  -2  180.78    5.20
  -2   6  -2  181.18    5.70
   2  -6   2  176.58    5.80
   2  -6   2  169.98    5.30
   2  -6   2  174.18    5.00
   2  -6   2  174.98    4.10
   2  -6   2  173.08    5.70
  -3   6  -2   27.10    1.80
  -3   6  -2   28.60    2.10
   3  -6   2   30.00    1.20
   3  -6   2   32.00    2.00
   3  -6   2   29.30    2.00
   3  -6   2   32.10    2.50
   3  -6   2   29.20    2.20
  -4   6  -2  123.29    4.70
   4  -6   2  117.39    5.50
   4  -6   2  123.09    4.60
   4  -6   2  119.09    4.30
   4  -6   2  120.19    4.70
  -5   6  -2   15.80    1.90
   5  -6   2   16.80    1.80
   5  -6   2   11.50    2.20
   5  -6   2   12.10    1.70
  -6   6  -2  113.69    4.60
   6  -6   2  115.59    3.70
   6  -6   2  116.99    5.00
   7  -6   2  147.59    6.20
   8  -6   2    8.30    1.90
   8   5  -2    5.60    1.60
   8   5  -2    3.80    1.40
   7   5  -2   26.20    3.00
   7   5  -2   18.80    2.50
   6   5  -2   19.70    2.40
   6   5  -2   17.70    1.20
   5   5  -2    6.40    1.30
   5   5  -2    8.40    1.00
  -5  -5   2    6.40    1.60
  -5  -5   2   11.80    1.60
   4   5  -2    8.80    1.40
   4   5  -2   10.20    1.20
   4   5  -2    9.80    1.10
  -4  -5   2    7.50    1.20
  -4  -5   2   11.90    1.80
   3   5  -2  323.37    7.70
   3   5  -2  324.67    8.30
   3   5  -2  330.27    7.90
  -3  -5   2  322.37    9.00
  -3  -5   2  327.37    8.20
  -3  -5   2  331.77    8.60
   2   5  -2    1.80    0.50
   2   5  -2    1.60    0.60
   2   5  -2    2.10    0.60
   2   5  -2    2.40    0.60
  -2  -5   2    3.00    0.80
  -2  -5   2    1.60    0.50
  -2  -5   2    4.10    0.80
  -2  -5   2    2.00    0.50
  -2  -5   2    2.10    0.70
   1   5  -2  652.53   13.90
   1   5  -2  654.93   14.00
   1   5  -2  629.44   13.60
   1   5  -2  640.34   14.60
  -1  -5   2  652.23   13.90
  -1  -5   2  637.84   13.70
  -1  -5   2  656.63   14.20
  -1  -5   2  639.74   14.50
  -1  -5   2  645.04   13.50
   0   5  -2    8.30    1.10
   0   5  -2    6.50    0.80
   0   5  -2    5.60    1.00
   0   5  -2    7.50    1.10
   0  -5   2    7.90    1.20
   0  -5   2    6.00    0.90
   0  -5   2    5.90    0.80
   0  -5   2    7.50    1.00
  -1   5  -2 3509.45   65.29
  -1   5  -2 3501.85   66.19
  -1   5  -2 3296.97   76.59
   1  -5   2 3171.08   72.59
   1  -5   2 3468.35   65.09
   1  -5   2 3470.85   66.59
   1  -5   2 3489.45   66.29
   1  -5   2 3184.38   69.59
  -2   5  -2  344.97    8.70
  -2   5  -2  327.97    8.00
  -2   5  -2  329.47    7.90
  -2   5  -2  325.57    7.90
   2  -5   2  323.77    6.80
   2  -5   2  328.57    8.60
   2  -5   2  338.77    7.80
   2  -5   2  331.57    8.10
   2  -5   2  334.77    7.90
   2  -5   2  323.07    8.60
  -3   5  -2 1366.16   28.70
  -3   5  -2 1363.76   27.90
   3  -5   2 1404.26   28.20
   3  -5   2 1414.46   28.00
   3  -5   2 1404.96   28.70
   3  -5   2 1352.46   29.40
   3  -5   2 1402.86   27.70
   3  -5   2 1392.46   26.70
  -4   5  -2   46.60    2.60
   4  -5   2   48.00    2.60
   4  -5   2   44.00    2.40
   4  -5   2   45.10    2.30
   4  -5   2   46.90    2.30
   4  -5   2   48.30    1.80
   4  -5   2   43.90    3.10
  -5   5  -2  346.97    9.20
   5  -5   2  346.27   11.30
   5  -5   2  337.87    8.40
   5  -5   2  351.06    8.40
   5  -5   2  339.77    9.10
  -6   5  -2   11.30    1.60
   6  -5   2   11.30    1.70
   7  -5   2   80.89    4.20
   8  -5   2    2.20    1.20
   8   4  -2    0.10    0.80
   8   4  -2   -0.30    0.80
   7   4  -2   13.80    2.30
   6   4  -2   83.39    2.60
   6   4  -2   82.19    4.20
   6   4  -2   80.39    4.10
   5   4  -2   37.90    1.80
   5   4  -2   37.00    2.50
   5   4  -2   35.80    2.50
  -5  -4   2   32.30    2.80
  -5  -4   2   36.80    2.20
   4   4  -2    2.50    0.80
   4   4  -2    5.50    1.10
   4   4  -2    2.80    0.60
  -4  -4   2    5.50    1.00
  -4  -4   2    7.10    1.40
   3   4  -2  303.17    8.00
   3   4  -2  311.77    7.10
   3   4  -2  321.17    7.50
  -3  -4   2  314.67    7.50
  -3  -4   2  311.07    7.90
  -3  -4   2  317.97    8.00
  -3  -4   2  318.87    8.70
   2   4  -2    6.60    1.20
   2   4  -2    8.70    1.10
   2   4  -2   10.40    0.80
   2   4  -2    6.20    0.80
  -2  -4   2    8.10    1.10
  -2  -4   2    7.90    1.00
  -2  -4   2    6.50    0.90
  -2  -4   2    9.40    1.20
  -2  -4   2    8.40    1.20
   1   4  -2    1.40    0.40
   1   4  -2    1.20    0.40
   1   4  -2    1.80    0.50
   1   4  -2    1.80    0.60
  -1  -4   2    1.50    0.40
  -1  -4   2    2.50    0.60
  -1  -4   2    1.90    0.50
  -1  -4   2    2.50    0.50
  -1  -4   2    1.70    0.50
   0   4  -2  938.01   18.60
   0   4  -2  917.71   19.20
   0   4  -2  906.11   18.90
   0   4  -2  954.40   19.40
   0  -4   2  939.91   18.80
   0  -4   2  915.01   18.50
   0  -4   2  949.80   19.60
   0  -4   2  943.31   19.00
  -1   4  -2   79.89    3.10
  -1   4  -2   84.09    2.50
  -1   4  -2   82.89    2.70
  -1   4  -2   79.19    2.70
   1  -4   2   81.19    2.50
   1  -4   2   80.19    3.10
   1  -4   2   82.39    2.10
   1  -4   2   77.79    2.70
   1  -4   2   79.19    2.70
  -2   4  -2 1879.71   37.70
  -2   4  -2 1835.92   36.80
  -2   4  -2 1938.81   36.80
  -2   4  -2 1946.51   37.00
   2  -4   2 1857.91   37.60
   2  -4   2 1854.11   36.90
   2  -4   2 1932.51   37.70
   2  -4   2 1883.71   36.90
   2  -4   2 1935.21   35.80
  -3   4  -2   22.50    1.40
  -3   4  -2   22.70    0.90
  -3   4  -2   23.40    1.70
   3  -4   2   23.00    2.30
   3  -4   2   23.50    1.30
   3  -4   2   21.50    1.40
   3  -4   2   22.00    1.00
   3  -4   2   23.10    1.40
  -4   4  -2   34.40    1.40
  -4   4  -2   32.40    2.10
   4  -4   2   30.70    2.00
   4  -4   2   33.00    1.50
   4  -4   2   30.40    1.80
   4  -4   2   32.80    1.70
   4  -4   2   31.20    1.40
   4  -4   2   29.40    2.50
  -5   4  -2  134.49    4.70
   5  -4   2  137.59    4.60
   5  -4   2  135.79    3.40
   5  -4   2  137.39    3.60
   5  -4   2  130.79    4.50
   5  -4   2  123.59    5.90
  -6   4  -2   57.89    2.90
   6  -4   2   67.59    4.80
   6  -4   2   61.59    3.10
   7  -4   2   17.00    2.20
   8  -4   2   26.70    3.00
   8   3  -2   20.30    2.90
   7   3  -2   63.59    3.90
   6   3  -2    1.10    0.90
   6   3  -2    2.70    0.50
  -6  -3   2    1.60    1.10
   5   3  -2  173.08    6.10
   5   3  -2  176.78    4.70
  -5  -3   2  172.48    6.90
  -5  -3   2  172.48    5.20
   4   3  -2   51.39    2.70
   4   3  -2   45.80    2.00
   4   3  -2   47.50    2.30
  -4  -3   2   48.70    3.10
  -4  -3   2   44.90    2.20
  -4  -3   2   44.00    2.50
   3   3  -2   22.90    1.30
   3   3  -2   20.70    1.60
   3   3  -2   24.50    2.00
   3   3  -2   20.20    1.60
   3   3  -2   21.90    1.00
  -3  -3   2   22.90    1.40
  -3  -3   2   24.90    1.90
  -3  -3   2   23.30    1.60
  -3  -3   2   21.10    1.40
   2   3  -2 2273.27   47.30
   2   3  -2 2427.06   48.30
   2   3  -2 2510.55   47.40
   2   3  -2 2418.36   47.00
   2   3  -2 2486.05   47.50
  -2  -3   2 2450.95   47.80
  -2  -3   2 2533.25   47.30
  -2  -3   2 2416.76   47.80
  -2  -3   2 2483.65   47.30
   1   3  -2  176.68    4.60
   1   3  -2  174.28    4.90
   1   3  -2  182.98    4.60
   1   3  -2  178.18    4.60
  -1  -3   2  178.48    4.60
  -1  -3   2  180.38    4.90
  -1  -3   2  177.28    4.60
  -1  -3   2  177.58    4.80
  -1  -3   2  179.28    4.50
   0   3  -2   15.10    0.90
   0   3  -2   17.70    1.10
   0   3  -2   16.00    1.00
   0   3  -2   17.70    1.20
   0  -3   2   14.70    1.00
   0  -3   2   16.30    0.90
   0  -3   2   16.80    0.80
   0  -3   2   16.40    0.90
  -1   3  -2 1654.93   30.80
  -1   3  -2 1514.55   30.20
  -1   3  -2 1616.54   30.60
   1  -3   2 1578.84   30.60
   1  -3   2 1552.64   30.30
   1  -3   2 1513.35   30.50
   1  -3   2 1537.35   30.50
   1  -3   2 1593.54   30.90
   1  -3   2 1613.24   31.30
  -2   3  -2 1993.10   37.80
  -2   3  -2 2062.99   38.30
  -2   3  -2 1977.40   38.00
   2  -3   2 1908.21   37.60
   2  -3   2 1962.10   38.00
   2  -3   2 1971.60   38.60
   2  -3   2 1975.20   39.10
   2  -3   2 1945.91   38.60
   2  -3   2 1940.71   37.80
   2  -3   2 1892.71   38.40
  -3   3  -2    0.40    0.30
  -3   3  -2    0.00    0.30
  -3   3  -2    0.30    0.20
   3  -3   2    0.40    0.40
   3  -3   2    0.50    0.30
   3  -3   2    0.30    0.30
   3  -3   2    0.90    0.60
   3  -3   2    0.70    0.20
   3  -3   2    0.20    0.20
   3  -3   2    0.60    0.30
  -4   3  -2  482.75   10.20
  -4   3  -2  470.25   10.30
  -4   3  -2  466.75   11.20
   4  -3   2  449.26    9.60
   4  -3   2  482.35    9.90
   4  -3   2  471.45   11.00
   4  -3   2  482.15    9.90
   4  -3   2  468.95   12.50
   4  -3   2  472.05   10.50
   4  -3   2  474.65   10.40
  -5   3  -2   70.59    3.10
  -5   3  -2   68.69    2.70
   5  -3   2   71.09    4.20
   5  -3   2   63.59    2.70
   5  -3   2   70.59    2.90
  -6   3  -2  326.47    8.60
   6  -3   2  328.27    8.70
   6  -3   2  344.17   11.50
   7  -3   2   13.80    1.90
   8  -3   2   30.70    3.00
   9  -3   2   22.20    2.90
   8   2  -2    2.80    1.30
   7   2  -2   12.20    2.10
   6   2  -2   77.99    4.10
   6   2  -2   77.29    2.40
  -6  -2   2   69.79    4.60
   5   2  -2  372.16    8.60
   5   2  -2  368.76    8.40
   5   2  -2  365.16   10.10
  -5  -2   2  368.16   11.30
  -5  -2   2  369.86    8.60
   4   2  -2    6.10    1.10
   4   2  -2    3.40    0.60
   4   2  -2    5.50    0.90
  -4  -2   2    4.70    1.20
  -4  -2   2    5.60    0.80
  -4  -2   2    5.30    1.00
   3   2  -2  118.19    4.00
   3   2  -2  111.09    4.00
   3   2  -2  115.89    2.60
   3   2  -2  113.09    3.40
  -3  -2   2  109.39    4.40
  -3  -2   2  118.59    3.60
  -3  -2   2  112.59    4.60
  -3  -2   2  113.79    3.50
  -3  -2   2  112.19    3.80
   2   2  -2    9.90    1.30
   2   2  -2   10.70    1.20
   2   2  -2   11.10    0.90
   2   2  -2   10.90    1.10
   2   2  -2   10.50    1.20
   2   2  -2   11.00    0.60
  -2  -2   2   11.10    1.20
  -2  -2   2   10.80    0.90
  -2  -2   2   12.10    1.40
  -2  -2   2    9.90    1.10
  -2  -2   2   12.10    1.20
   1   2  -2  154.28    4.40
   1   2  -2  157.48    4.10
   1   2  -2  163.18    4.00
   1   2  -2  166.88    4.20
   1   2  -2  155.68    4.20
  -1  -2   2  163.38    4.20
  -1  -2   2  152.98    4.10
  -1  -2   2  164.98    4.30
  -1  -2   2  156.68    4.20
  -1  -2   2  160.38    4.10
   0   2  -2 2655.83   60.49
   0   2  -2 2636.24   61.99
   0   2  -2 2612.04   64.49
   0   2  -2 2636.24   60.69
   0  -2   2 2769.62   56.49
   0  -2   2 2920.11   52.59
   0  -2   2 2594.44   62.49
   0  -2   2 2974.20   53.29
   0  -2   2 2774.22   58.09
  -1   2  -2  515.25   10.80
  -1   2  -2  540.45   10.70
  -1   2  -2  541.65   10.60
   1  -2   2  540.25   10.90
   1  -2   2  516.95   10.50
   1  -2   2  514.45   10.80
   1  -2   2  537.45   11.50
  -2   2  -2   15.80    0.80
  -2   2  -2   15.20    0.50
  -2   2  -2   16.10    1.00
   2  -2   2   15.30    0.80
   2  -2   2   14.50    0.70
   2  -2   2   13.60    0.70
   2  -2   2   15.00    1.10
   2  -2   2   13.30    0.80
   2  -2   2   15.70    1.10
  -3   2  -2  568.84   12.80
  -3   2  -2  590.64   11.90
  -3   2  -2  583.14   11.60
   3  -2   2  550.54   11.70
   3  -2   2  549.25   11.20
   3  -2   2  588.64   11.40
   3  -2   2  584.94   11.80
   3  -2   2  592.64   12.60
   3  -2   2  551.34   13.30
  -4   2  -2  328.77    7.40
  -4   2  -2  317.17    8.70
   4  -2   2  326.57    7.90
   4  -2   2  317.17    7.30
   4  -2   2  295.87    9.10
   4  -2   2  325.37    7.40
  -5   2  -2   55.49    2.40
   5  -2   2   53.09    2.30
   5  -2   2   52.89    3.50
   5  -2   2   53.09    2.40
   5  -2   2   56.29    2.30
  -6   2  -2   58.79    2.70
   6  -2   2   52.29    4.00
   6  -2   2   55.59    2.60
   7  -2   2   15.30    1.90
   8  -2   2  122.39    5.20
   9  -2   2    2.00    1.10
   8   1  -2   -0.60    0.80
   7   1  -2    3.80    1.40
   6   1  -2  145.39    3.90
   6   1  -2  140.49    5.80
  -6  -1   2  144.09    6.90
   5   1  -2   39.50    1.90
   5   1  -2   39.10    2.60
   5   1  -2   41.30    2.70
   5   1  -2   37.50    1.80
  -5  -1   2   42.70    3.30
   4   1  -2   37.80    2.30
   4   1  -2   36.80    2.30
   4   1  -2   36.70    1.80
   4   1  -2   39.40    1.90
  -4  -1   2   37.60    2.70
  -4  -1   2   41.40    2.30
  -4  -1   2   36.20    1.60
   3   1  -2 2811.02   54.19
   3   1  -2 2506.05   53.29
   3   1  -2 2862.41   53.39
   3   1  -2 2785.82   54.19
  -3  -1   2 2742.63   52.99
  -3  -1   2 2754.82   53.49
  -3  -1   2 2906.81   55.19
  -3  -1   2 2858.91   54.19
  -3  -1   2 2823.32   53.89
  -3  -1   2 2726.23   54.99
   2   1  -2  805.92   16.80
   2   1  -2  799.62   17.00
   2   1  -2  809.42   16.90
   2   1  -2  831.62   15.60
   2   1  -2  829.52   16.70
  -2  -1   2  809.72   16.70
  -2  -1   2  798.12   16.30
  -2  -1   2  846.62   16.90
  -2  -1   2  825.82   17.50
  -2  -1   2  789.02   17.40
  -2  -1   2  798.52   16.90
   1   1  -2 3179.98   70.39
   1   1  -2 3102.49   74.39
   1   1  -2 3432.76   62.79
   1   1  -2 3427.66   62.49
  -1  -1   2 3230.88   69.79
  -1  -1   2 3424.76   62.39
  -1  -1   2 3272.67   69.49
  -1  -1   2 3186.28   74.69
  -1  -1   2 3028.50   77.49
   0   1  -2 1484.35   27.90
   0   1  -2 1468.25   27.50
   0   1  -2 1478.15   27.80
   0   1  -2 1320.47   33.20
   0  -1   2 1370.16   30.50
   0  -1   2 1458.75   27.80
   0  -1   2 1307.97   31.20
   0  -1   2 1473.45   27.80
   0  -1   2 1490.75   27.60
   0  -1   2 1462.75   28.00
  -1   1  -2 5063.29  107.89
  -1   1  -2 5367.46  101.89
  -1   1  -2 5003.70  108.29
  -1   1  -2 5471.65  110.29
   1  -1   2 5049.59  111.09
   1  -1   2 5371.16  119.29
   1  -1   2 5486.95  111.59
   1  -1   2 5109.99  104.79
   1  -1   2 5337.27  108.49
  -2   1  -2  438.66    8.80
  -2   1  -2  443.46    9.60
   2  -1   2  451.65    8.80
   2  -1   2  438.66    8.80
   2  -1   2  451.35    9.80
   2  -1   2  433.06    9.80
  -3   1  -2 2337.07   45.20
  -3   1  -2 2312.97   44.30
   3  -1   2 2375.26   44.10
   3  -1   2 2080.39   49.00
   3  -1   2 2389.86   45.10
   3  -1   2 2307.97   45.60
  -4   1  -2  287.87    6.80
  -4   1  -2  281.57    8.00
   4  -1   2  278.97    7.00
   4  -1   2  274.77    8.30
   4  -1   2  280.47    6.20
   4  -1   2  275.47    6.50
  -5   1  -2  102.69    3.70
   5  -1   2  107.59    3.30
   5  -1   2  105.79    3.40
   5  -1   2  106.59    5.10
   5  -1   2  104.59    3.50
   6  -1   2   19.40    1.50
   6  -1   2   20.10    2.80
   7  -1   2  591.34   13.90
   8  -1   2    0.20    0.60
   9  -1   2   19.50    2.50
   8   0  -2    0.20    1.00
   7   0  -2    6.90    1.70
   6   0  -2   35.20    2.80
   6   0  -2   29.00    2.50
   6   0  -2   32.10    1.60
  -6   0   2   33.20    3.90
   5   0  -2  512.85   12.90
   5   0  -2  502.15   12.70
   5   0  -2  506.05   11.10
   5   0  -2  507.65   11.30
   4   0  -2    0.30    0.40
   4   0  -2    2.00    0.70
   4   0  -2    0.90    0.60
   4   0  -2    0.50    0.40
  -4   0   2    0.30    0.40
  -4   0   2    0.40    0.20
   3   0  -2    5.70    0.90
   3   0  -2    6.00    1.10
   3   0  -2    8.10    1.20
   3   0  -2    3.70    0.60
   3   0  -2    5.10    1.00
  -3   0   2    5.90    1.20
  -3   0   2    6.60    0.60
  -3   0   2    5.50    0.90
  -3   0   2    5.20    0.90
  -3   0   2    7.00    1.00
   2   0  -2  584.04   12.30
   2   0  -2  574.14   12.50
   2   0  -2  564.14   12.30
   2   0  -2  574.44   13.00
   2   0  -2  572.74   12.60
  -2   0   2  567.24   12.40
  -2   0   2  569.14   12.90
  -2   0   2  587.54   12.50
  -2   0   2  583.94   12.50
  -2   0   2  575.54   11.70
   1   0  -2 3240.38   58.99
   1   0  -2 3102.39   58.99
   1   0  -2 3059.79   58.39
  -1   0   2 3164.28   59.09
  -1   0   2 2913.31   69.99
  -1   0   2 2953.80   63.49
  -1   0   2 2889.41   68.99
  -1   0   2 3083.39   58.49
   0   0  -2  123.29    3.20
   0   0  -2  122.29    3.00
   0   0  -2  134.89    3.20
   0   0   2  130.49    3.40
   0   0   2  128.39    2.70
   0   0   2  121.39    3.20
   0   0   2  125.59    3.10
   0   0   2  120.69    3.00
   0   0   2  123.89    3.30
   0   0   2  121.69    3.20
  -1   0  -2  260.27    5.20
  -1   0  -2  259.87    5.20
  -1   0  -2  255.67    5.30
  -1   0  -2  250.27    5.20
   1   0   2  254.57    6.00
   1   0   2  261.37    4.90
   1   0   2  255.07    5.00
   1   0   2  255.97    5.30
   1   0   2  254.87    5.10
   1   0   2  253.07    5.40
  -2   0  -2    1.70    0.40
   2   0   2    1.50    0.40
   2   0   2    2.20    0.50
  -3   0  -2  134.49    3.60
  -3   0  -2  132.89    4.40
   3   0   2  134.19    2.80
   3   0   2  137.69    3.90
   3   0   2  125.89    4.40
   3   0   2  129.09    2.90
  -4   0  -2  888.41   19.80
  -4   0  -2  896.61   18.30
   4   0   2  880.11   17.60
   4   0   2  906.91   18.40
   4   0   2  904.01   17.30
   4   0   2  847.32   19.90
  -5   0  -2  142.29    4.00
  -5   0  -2  161.08    5.40
   5   0   2  141.99    3.90
   5   0   2  149.99    4.20
   5   0   2  148.99    6.00
   5   0   2  144.79    4.30
   6   0   2    0.00    0.40
   6   0   2    0.60    0.40
   6   0   2    0.00    0.70
   7   0   2  395.66   10.00
   8   0   2    5.60    1.30
   9   0   2    0.50    0.80
   8  -1  -2  104.39    5.80
   7  -1  -2    0.80    1.00
   7  -1  -2   -0.20    0.20
   6  -1  -2   33.60    2.70
   6  -1  -2   34.50    3.90
   6  -1  -2   36.50    1.90
   6  -1  -2   35.90    2.70
   5  -1  -2  257.47    9.10
   5  -1  -2  245.38    7.80
   5  -1  -2  259.57    7.80
   5  -1  -2  247.28    6.60
   4  -1  -2   11.10    1.30
   4  -1  -2    9.70    1.40
   4  -1  -2   13.10    1.10
   4  -1  -2    7.80    1.20
   4  -1  -2    9.30    1.60
  -4   1   2   11.20    1.40
   3  -1  -2 1177.58   24.80
   3  -1  -2 1213.58   24.60
   3  -1  -2 1189.88   24.90
   3  -1  -2 1203.58   25.90
  -3   1   2 1226.98   24.80
  -3   1   2 1180.58   24.70
  -3   1   2 1206.98   25.60
  -3   1   2 1252.17   24.80
   2  -1  -2  113.39    3.60
   2  -1  -2  115.69    3.60
   2  -1  -2  115.69    3.40
   2  -1  -2  109.39    3.90
   2  -1  -2  111.39    3.60
  -2   1   2  114.99    3.60
  -2   1   2  104.29    3.60
  -2   1   2  117.69    2.80
  -2   1   2  118.79    3.90
  -2   1   2  114.49    3.60
   1  -1  -2  208.08    5.20
   1  -1  -2  202.88    5.00
   1  -1  -2  204.98    5.20
   1  -1  -2  206.38    5.10
   1  -1  -2  197.38    5.10
  -1   1   2  209.28    5.00
  -1   1   2  215.28    5.30
  -1   1   2  212.38    5.10
  -1   1   2  206.38    4.70
   0  -1  -2 1565.84   31.30
   0  -1  -2 1660.73   31.50
   0  -1  -2 1507.95   35.40
   0  -1  -2 1638.04   31.60
   0   1   2 1719.63   31.40
   0   1   2 1510.25   34.70
   0   1   2 1712.73   31.80
   0   1   2 1741.13   31.70
   0   1   2 1736.93   31.60
   0   1   2 1480.45   36.80
  -1  -1  -2    2.70    0.40
  -1  -1  -2    3.90    0.20
  -1  -1  -2    3.00    0.30
   1   1   2    5.00    0.30
   1   1   2    5.00    0.30
   1   1   2    2.50    0.50
   1   1   2    3.90    0.40
  -2  -1  -2   47.60    2.00
  -2  -1  -2   49.99    2.00
   2   1   2   54.19    2.10
  -3  -1  -2   48.40    2.40
   3   1   2   43.50    2.00
  -4  -1  -2  162.38    4.40
  -4  -1  -2  162.18    4.60
  -4  -1  -2  163.48    5.60
   4   1   2  161.98    3.50
   4   1   2  160.58    4.70
   4   1   2  155.28    3.60
  -5  -1  -2    9.40    1.00
   5   1   2    7.40    0.90
   5   1   2    7.00    1.00
   5   1   2    8.00    0.80
  -6  -1  -2  178.18    4.70
  -6  -1  -2  172.48    7.20
   6   1   2  179.38    5.20
   6   1   2  184.48    5.10
  -7  -1  -2    0.30    1.00
   7   1   2   -0.70    0.50
   8   1   2  270.17    8.10
   9   1   2    6.60    1.60
   8  -2  -2    7.20    2.00
   7  -2  -2   17.00    1.10
   7  -2  -2   20.60    2.80
   6  -2  -2  170.18    6.40
   6  -2  -2  171.48    6.60
   6  -2  -2  170.88    9.00
   6  -2  -2  170.68    5.10
   5  -2  -2  110.19    5.60
   5  -2  -2  112.99    4.60
   5  -2  -2  109.49    4.00
   5  -2  -2  108.29    4.70
   4  -2  -2  273.07    8.80
   4  -2  -2  268.97    7.80
   4  -2  -2  267.07    7.30
   4  -2  -2  267.97    7.60
   4  -2  -2  269.17    6.70
  -4   2   2  267.57    7.50
   3  -2  -2  586.14   13.30
   3  -2  -2  587.04   13.20
   3  -2  -2  523.65   12.30
   3  -2  -2  590.24   13.20
   3  -2  -2  571.04   14.10
  -3   2   2  577.14   13.30
  -3   2   2  575.74   13.00
  -3   2   2  610.34   13.10
  -3   2   2  597.84   13.70
   2  -2  -2  110.39    3.80
   2  -2  -2  119.49    3.70
   2  -2  -2  117.09    3.80
   2  -2  -2  112.19    3.80
   2  -2  -2  122.69    2.70
   2  -2  -2  112.99    4.10
  -2   2   2  120.09    2.80
  -2   2   2  120.89    3.90
  -2   2   2  116.89    3.70
  -2   2   2  120.79    3.60
  -2   2   2  122.99    4.00
   1  -2  -2  804.32   16.90
   1  -2  -2  831.32   16.20
   1  -2  -2  851.11   17.00
   1  -2  -2  808.12   16.70
   1  -2  -2  793.32   16.80
  -1   2   2  846.82   16.60
  -1   2   2  833.22   16.60
  -1   2   2  815.52   17.00
  -1   2   2  830.22   16.80
  -1   2   2  832.62   16.30
   0  -2  -2 4232.28   90.79
   0  -2  -2 4071.89   93.99
   0  -2  -2 4478.85   87.99
   0  -2  -2 4069.29   90.19
   0   2   2 4271.17   91.79
   0   2   2 4141.89   94.49
   0   2   2 4201.98   89.59
   0   2   2 4212.48   94.29
   0   2   2 4216.68   88.49
   0   2   2 4332.17   90.29
  -1  -2  -2 3009.30   67.79
  -1  -2  -2 3049.50   63.79
   1   2   2 2967.80   65.49
   1   2   2 3207.88   65.19
   1   2   2 3048.60   67.89
   1   2   2 3445.66   61.99
   1   2   2 3098.59   70.69
   1   2   2 3012.50   62.19
  -2  -2  -2  866.51   17.70
   2   2   2  897.51   18.10
   2   2   2  851.11   18.00
   2   2   2  888.91   16.60
   2   2   2  868.21   16.60
  -3  -2  -2  165.08    5.20
  -3  -2  -2  170.18    5.30
  -3  -2  -2  168.08    4.50
   3   2   2  174.78    4.90
  -4  -2  -2  266.07    6.60
  -4  -2  -2  265.67    7.90
   4   2   2  263.47    5.60
   4   2   2  280.27    7.10
   4   2   2  276.87    5.80
  -5  -2  -2  149.19    6.00
  -5  -2  -2  148.59    4.30
   5   2   2  152.98    4.70
   5   2   2  156.28    4.10
   5   2   2  150.08    3.90
  -6  -2  -2    7.30    1.80
  -6  -2  -2    7.60    1.00
   6   2   2    7.10    1.00
   6   2   2    6.80    1.00
  -7  -2  -2   21.80    3.20
   7   2   2   23.00    1.90
   8   2   2  225.98    7.10
   9   2   2   98.49    4.60
   8  -3  -2   -0.60    0.80
   7  -3  -2   48.30    3.70
   7  -3  -2   41.60    2.00
   6  -3  -2   12.50    2.10
   6  -3  -2   14.20    1.70
   6  -3  -2   11.40    1.80
   5  -3  -2  498.45   12.50
   5  -3  -2  476.45   11.80
   5  -3  -2  491.45   14.30
   5  -3  -2  479.25   12.80
   4  -3  -2  448.46   11.30
   4  -3  -2  431.36   11.00
   4  -3  -2  441.36   10.90
   4  -3  -2  448.06   12.50
  -4   3   2  433.06    9.50
  -4   3   2  424.76   10.90
   3  -3  -2   12.40    0.50
   3  -3  -2   10.80    1.40
   3  -3  -2   15.20    1.60
   3  -3  -2   12.50    1.80
   3  -3  -2   13.20    1.60
   3  -3  -2   10.00    1.30
   3  -3  -2   13.30    1.10
  -3   3   2   10.70    1.30
  -3   3   2   13.90    0.90
  -3   3   2   13.50    1.60
  -3   3   2   13.30    1.40
  -3   3   2   13.20    1.60
   2  -3  -2  230.88    6.30
   2  -3  -2  227.98    6.60
   2  -3  -2  235.48    5.00
   2  -3  -2  224.48    6.20
   2  -3  -2  232.88    6.10
  -2   3   2  235.08    5.50
  -2   3   2  226.98    6.10
  -2   3   2  239.18    6.20
  -2   3   2  233.38    6.40
  -2   3   2  232.88    5.90
   1  -3  -2  501.45   10.30
   1  -3  -2  496.85   11.00
   1  -3  -2  500.25   10.80
   1  -3  -2  498.55   11.00
   1  -3  -2  488.35   11.00
  -1   3   2  525.95   11.20
  -1   3   2  520.25   10.70
  -1   3   2  492.15   10.60
  -1   3   2  509.05   11.00
  -1   3   2  494.45   10.60
   0  -3  -2 1116.19   22.60
   0  -3  -2 1153.98   22.60
   0  -3  -2 1157.58   22.50
   0  -3  -2 1141.39   22.40
   0   3   2 1142.09   22.70
   0   3   2 1171.28   23.00
   0   3   2 1174.48   22.30
   0   3   2 1198.08   22.70
   0   3   2 1109.59   22.60
  -1  -3  -2 6666.63  141.39
  -1  -3  -2 6358.36  131.89
  -1  -3  -2 6542.85  138.09
  -1  -3  -2 6436.56  140.59
   1   3   2 6822.52  145.09
   1   3   2 6093.29  131.29
   1   3   2 6295.97  129.79
   1   3   2 6685.13  140.69
   1   3   2 6544.25  135.59
  -2  -3  -2   52.99    2.20
  -2  -3  -2   64.09    2.30
   2   3   2   58.99    1.70
   2   3   2   51.39    2.30
   2   3   2   56.89    1.50
  -3  -3  -2  558.04   13.10
  -3  -3  -2  567.14   12.40
   3   3   2  585.04   13.00
   3   3   2  600.04   11.60
   3   3   2  572.54   11.40
   3   3   2  590.24   13.50
  -4  -3  -2   31.20    1.70
  -4  -3  -2   29.90    2.20
  -4  -3  -2   28.80    2.20
   4   3   2   29.40    1.30
   4   3   2   29.00    1.10
   4   3   2   30.30    1.90
  -5  -3  -2    5.60    0.90
  -5  -3  -2    6.10    1.40
   5   3   2    7.20    0.80
   5   3   2    6.50    0.80
  -6  -3  -2  198.88    7.70
  -6  -3  -2  195.18    5.40
   6   3   2  188.78    5.30
   6   3   2  192.38    5.50
   7   3   2  129.89    4.60
   8   3   2   20.90    2.20
   9   3   2   47.30    3.20
   8  -4  -2   84.09    5.50
   7  -4  -2   10.70    1.30
   7  -4  -2    5.60    1.70
   6  -4  -2   12.50    2.00
   6  -4  -2   12.10    1.60
   6  -4  -2   12.30    2.20
   5  -4  -2  311.87    8.90
   5  -4  -2  295.07   10.70
   5  -4  -2  327.27    9.70
   5  -4  -2  329.97    9.20
   4  -4  -2   40.70    2.70
   4  -4  -2   41.70    3.20
   4  -4  -2   43.50    2.60
   4  -4  -2   39.90    2.50
   4  -4  -2   47.00    2.70
  -4   4   2   42.70    2.00
  -4   4   2   41.40    2.60
   3  -4  -2    0.70    0.50
   3  -4  -2   -0.10    0.50
   3  -4  -2    1.00    0.60
   3  -4  -2   -0.10    0.30
   3  -4  -2    0.20    0.20
  -3   4   2    0.30    0.30
  -3   4   2    0.30    0.40
  -3   4   2    1.10    0.60
   2  -4  -2  874.01   17.00
   2  -4  -2  855.31   19.00
   2  -4  -2  850.41   18.10
   2  -4  -2  840.42   18.50
   2  -4  -2  856.61   18.50
  -2   4   2  888.51   17.90
  -2   4   2  886.31   18.20
  -2   4   2  870.31   17.70
  -2   4   2  860.31   18.30
  -2   4   2  849.91   18.70
   1  -4  -2    6.70    0.90
   1  -4  -2    5.20    0.80
   1  -4  -2    4.70    0.70
   1  -4  -2    5.90    0.90
  -1   4   2    5.30    0.70
  -1   4   2    8.00    0.90
  -1   4   2    8.00    1.00
  -1   4   2    5.70    0.80
  -1   4   2    6.10    0.90
   0  -4  -2 1650.33   32.30
   0  -4  -2 1595.94   32.00
   0  -4  -2 1647.54   32.20
   0  -4  -2 1605.34   31.90
   0  -4  -2 1559.04   32.00
   0   4   2 1671.53   32.20
   0   4   2 1701.23   32.30
   0   4   2 1691.83   32.10
   0   4   2 1685.93   32.30
   0   4   2 1658.73   32.30
  -1  -4  -2   43.60    1.80
  -1  -4  -2   50.29    1.80
  -1  -4  -2   44.20    1.90
  -1  -4  -2   46.40    1.50
   1   4   2   43.90    1.70
   1   4   2   45.90    1.60
   1   4   2   47.50    2.00
  -2  -4  -2  989.90   20.60
  -2  -4  -2 1017.40   19.40
  -2  -4  -2 1003.20   20.50
   2   4   2 1032.90   19.60
   2   4   2 1014.90   19.60
   2   4   2  991.10   19.80
   2   4   2 1027.70   21.00
   2   4   2  978.10   19.40
  -3  -4  -2 1667.53   33.60
  -3  -4  -2 1656.73   33.00
   3   4   2 1681.83   32.20
   3   4   2 1639.64   32.20
   3   4   2 1701.33   34.20
  -4  -4  -2   72.49    3.40
  -4  -4  -2   69.49    2.70
   4   4   2   69.29    3.70
   4   4   2   61.39    2.20
   4   4   2   63.59    2.10
  -5  -4  -2  107.99    3.70
  -5  -4  -2  105.69    4.80
   5   4   2  107.89    3.40
   5   4   2  106.29    3.40
   5   4   2  103.99    3.10
  -6  -4  -2  434.16   10.30
  -6  -4  -2  427.66   12.60
   6   4   2  433.86   10.20
   7   4   2   46.50    2.60
   8   4   2   28.10    2.20
   9   4   2   -0.30    0.60
   7  -5  -2   35.00    3.90
   7  -5  -2   34.00    2.20
   6  -5  -2    9.20    1.60
   6  -5  -2    8.60    1.70
   6  -5  -2    9.80    2.00
   5  -5  -2   55.79    3.50
   5  -5  -2   59.59    4.30
   5  -5  -2   57.99    3.20
   5  -5  -2   52.39    3.20
   4  -5  -2  128.89    5.10
   4  -5  -2  132.79    4.80
   4  -5  -2  131.49    5.20
   4  -5  -2  127.09    6.00
  -4   5   2  134.89    4.30
   3  -5  -2   12.40    1.70
   3  -5  -2   11.50    0.80
   3  -5  -2    9.40    1.50
   3  -5  -2    9.00    1.30
   3  -5  -2   10.20    1.80
  -3   5   2    9.00    1.10
  -3   5   2   11.00    1.50
  -3   5   2   10.30    1.50
   2  -5  -2  168.58    5.40
   2  -5  -2  167.58    4.30
   2  -5  -2  160.28    5.30
   2  -5  -2  169.58    5.70
   2  -5  -2  164.88    4.90
  -2   5   2  164.98    4.90
  -2   5   2  162.58    5.10
  -2   5   2  171.18    5.50
  -2   5   2  168.18    4.70
  -2   5   2  168.68    4.90
   1  -5  -2   11.00    1.30
   1  -5  -2    9.10    1.10
   1  -5  -2    7.80    1.10
   1  -5  -2    8.40    0.90
   1  -5  -2   10.30    1.10
  -1   5   2    9.80    1.10
  -1   5   2   10.70    0.90
  -1   5   2   13.00    1.40
  -1   5   2   14.00    1.50
  -1   5   2   10.60    1.20
   0  -5  -2  879.51   18.30
   0  -5  -2  908.61   18.60
   0  -5  -2  901.51   18.40
   0  -5  -2  855.71   18.40
   0  -5  -2  890.01   18.30
   0   5   2  935.51   18.50
   0   5   2  914.11   18.50
   0   5   2  888.01   18.60
   0   5   2  909.91   18.70
  -1  -5  -2    2.10    0.50
  -1  -5  -2    1.80    0.50
  -1  -5  -2    0.60    0.40
  -1  -5  -2    1.10    0.30
   1   5   2    1.50    0.40
   1   5   2    1.80    0.50
   1   5   2    1.40    0.30
   1   5   2    1.30    0.50
   1   5   2    4.50    0.70
  -2  -5  -2  604.54   13.40
  -2  -5  -2  620.54   12.40
  -2  -5  -2  606.64   13.50
   2   5   2  602.24   12.40
   2   5   2  607.54   13.80
   2   5   2  615.04   12.50
   2   5   2  633.04   12.70
  -3  -5  -2   24.60    1.10
  -3  -5  -2   23.10    1.60
  -3  -5  -2   28.50    1.90
   3   5   2   23.80    1.20
   3   5   2   21.50    0.90
   3   5   2   26.00    1.30
   3   5   2   24.20    1.90
   3   5   2   24.70    1.00
  -4  -5  -2 1258.87   27.90
  -4  -5  -2 1332.07   27.00
   4   5   2 1336.77   26.00
   4   5   2 1355.46   26.00
  -5  -5  -2  102.49    3.70
  -5  -5  -2   96.89    4.60
   5   5   2   97.89    3.20
   5   5   2   90.99    3.10
  -6  -5  -2    6.10    1.10
  -6  -5  -2    5.60    1.50
   6   5   2    4.90    1.00
  -7  -5  -2    4.70    1.00
   7   5   2    5.30    1.10
   7   5   2    5.20    1.10
   8   5   2   10.00    1.50
   8   5   2   13.30    1.70
   9   5   2    5.80    1.30
   9   5   2    3.90    1.20
   7  -6  -2   85.49    3.90
   7  -6  -2   89.69    5.50
   6  -6  -2    6.90    1.90
   6  -6  -2    2.90    1.10
   6  -6  -2    4.30    1.50
   5  -6  -2   25.70    2.60
   5  -6  -2   27.30    2.80
   5  -6  -2   25.00    2.90
   5  -6  -2   29.20    3.00
   4  -6  -2   11.80    1.60
   4  -6  -2   13.00    2.30
   4  -6  -2   12.20    1.90
   4  -6  -2   18.70    2.40
  -4   6   2   16.10    1.70
   3  -6  -2   32.90    2.70
   3  -6  -2   35.20    1.70
   3  -6  -2   32.50    2.10
   3  -6  -2   40.10    2.60
   3  -6  -2   34.60    2.50
  -3   6   2   38.40    2.20
  -3   6   2   30.60    2.30
   2  -6  -2  492.15   10.70
   2  -6  -2  471.65   11.20
   2  -6  -2  480.85   11.90
   2  -6  -2  501.15   12.00
   2  -6  -2  490.25   12.30
  -2   6   2  478.55   12.00
  -2   6   2  482.75   11.40
  -2   6   2  468.55   11.70
   1  -6  -2  309.37    7.70
   1  -6  -2  293.47    8.10
   1  -6  -2  325.17    8.10
   1  -6  -2  312.07    7.50
   1  -6  -2  316.57    8.20
  -1   6   2  300.17    8.00
  -1   6   2  308.27    8.20
  -1   6   2  328.07    8.30
  -1   6   2  307.37    8.00
  -1   6   2  318.37    7.80
   0  -6  -2   15.40    1.30
   0  -6  -2   15.00    1.20
   0  -6  -2   13.50    1.10
   0  -6  -2   13.20    1.10
   0  -6  -2   12.80    1.30
   0   6   2   17.10    1.60
   0   6   2   15.80    1.30
   0   6   2   14.60    1.20
   0   6   2   13.30    1.50
  -1  -6  -2  138.69    4.20
  -1  -6  -2  130.89    4.10
  -1  -6  -2  128.59    4.30
  -1  -6  -2  141.59    4.40
  -1  -6  -2  135.19    3.80
   1   6   2  141.69    4.20
   1   6   2  138.99    4.00
   1   6   2  136.09    3.60
   1   6   2  138.09    4.50
  -2  -6  -2   19.30    1.50
  -2  -6  -2   21.10    1.10
  -2  -6  -2   18.90    1.50
   2   6   2   20.40    1.30
   2   6   2   19.20    1.20
   2   6   2   20.40    1.10
   2   6   2   19.20    1.60
  -3  -6  -2  110.69    3.10
  -3  -6  -2  109.69    4.20
  -3  -6  -2  118.19    4.00
   3   6   2  108.19    3.10
   3   6   2  112.39    3.20
   3   6   2   92.89    3.20
   3   6   2  115.09    3.20
  -4  -6  -2    6.80    1.30
  -4  -6  -2    6.00    1.10
   4   6   2    5.40    0.80
   4   6   2    5.60    0.90
  -5  -6  -2  799.02   19.10
  -5  -6  -2  799.42   17.70
   5   6   2  800.92   16.70
  -6  -6  -2   13.90    1.70
  -6  -6  -2   14.90    2.30
   6   6   2   17.10    1.40
  -7  -6  -2    1.00    0.80
   7   6   2    1.80    0.70
   8   6   2    2.20    0.90
   9   6   2   10.00    1.70
   7  -7  -2   63.39    4.80
   7  -7  -2   68.99    3.70
   6  -7  -2   58.69    3.70
   6  -7  -2   54.19    4.10
   5  -7  -2   49.20    3.40
   5  -7  -2   46.50    3.00
   5  -7  -2   52.89    3.70
   5  -7  -2   45.60    3.30
   4  -7  -2    4.10    1.30
   4  -7  -2    5.40    1.40
   4  -7  -2    2.40    0.90
   4  -7  -2    3.10    1.50
  -4   7   2    2.60    0.90
   3  -7  -2  281.27    8.80
   3  -7  -2  305.87    7.50
   3  -7  -2  305.37    9.00
   3  -7  -2  301.57    9.70
   3  -7  -2  296.97    8.20
  -3   7   2  308.37    8.80
  -3   7   2  290.87    8.20
   2  -7  -2  240.98    7.70
   2  -7  -2  236.08    6.40
   2  -7  -2  241.18    6.80
   2  -7  -2  240.08    7.40
   2  -7  -2  242.78    7.40
  -2   7   2  241.38    7.50
  -2   7   2  241.48    7.00
  -2   7   2  242.68    7.30
   1  -7  -2  179.58    5.80
   1  -7  -2  172.08    5.70
   1  -7  -2  178.68    5.60
   1  -7  -2  179.38    5.20
   1  -7  -2  188.68    5.30
  -1   7   2  173.98    5.60
  -1   7   2  183.08    5.80
  -1   7   2  173.38    5.60
   0  -7  -2   73.69    3.00
   0  -7  -2   68.59    2.80
   0  -7  -2   70.99    3.10
   0  -7  -2   72.59    2.90
   0  -7  -2   76.79    3.10
   0   7   2   69.89    3.20
   0   7   2   64.79    3.00
   0   7   2   66.49    2.90
  -1  -7  -2  261.37    6.50
  -1  -7  -2  261.97    7.00
  -1  -7  -2  270.47    6.90
  -1  -7  -2  259.57    7.20
  -1  -7  -2  265.87    7.10
   1   7   2  260.57    6.70
   1   7   2  247.18    7.30
   1   7   2  269.57    7.00
  -2  -7  -2  143.39    4.70
  -2  -7  -2  141.89    4.00
  -2  -7  -2  137.09    4.70
   2   7   2  141.19    4.30
   2   7   2  136.89    3.90
   2   7   2  144.49    4.20
  -3  -7  -2   27.80    2.00
  -3  -7  -2   25.00    2.00
   3   7   2   29.20    1.60
   3   7   2   26.90    1.50
   3   7   2   28.80    1.50
  -4  -7  -2    2.00    0.90
  -4  -7  -2    2.40    0.80
   4   7   2    2.80    0.60
   4   7   2    2.10    0.40
   4   7   2    3.00    0.50
  -5  -7  -2  113.99    5.10
  -5  -7  -2  110.49    4.40
   5   7   2  113.59    3.70
  -6  -7  -2   27.90    2.20
   6   7   2   27.60    1.80
  -7  -7  -2    2.30    0.90
   7   7   2    2.10    0.70
   8   7   2   18.30    2.00
   6  -8  -2   39.20    4.20
   6  -8  -2   40.10    3.20
   5  -8  -2   49.10    3.80
   5  -8  -2   47.10    3.50
   4  -8  -2   41.00    2.70
   4  -8  -2   44.50    3.30
   4  -8  -2   44.00    3.30
   3  -8  -2  778.22   18.40
   3  -8  -2  754.62   19.20
   3  -8  -2  739.73   16.50
   3  -8  -2  748.13   17.10
   3  -8  -2  731.53   18.10
  -3   8   2  730.93   17.80
  -3   8   2  774.92   17.50
   2  -8  -2    6.60    1.40
   2  -8  -2    8.80    1.70
   2  -8  -2    8.70    1.30
   2  -8  -2    6.20    1.40
   2  -8  -2    6.70    1.20
  -2   8   2    5.80    1.20
  -2   8   2    5.40    1.30
   1  -8  -2   14.10    1.60
   1  -8  -2   15.60    1.90
   1  -8  -2   11.70    1.80
   1  -8  -2   15.00    1.90
   1  -8  -2   12.60    1.50
  -1   8   2   16.40    1.90
  -1   8   2   12.10    1.70
  -1   8   2   11.80    1.70
   0  -8  -2   15.60    1.90
   0  -8  -2   12.80    1.50
   0  -8  -2   14.30    1.60
   0  -8  -2   17.50    1.80
   0  -8  -2   17.60    1.90
   0   8   2   14.70    1.80
   0   8   2   20.90    2.10
   0   8   2   11.90    1.60
  -1  -8  -2   86.99    3.60
  -1  -8  -2   86.99    3.20
  -1  -8  -2   82.19    3.40
   1   8   2   88.99    3.60
   1   8   2   84.49    3.40
  -2  -8  -2  828.82   18.30
  -2  -8  -2  822.22   18.10
  -2  -8  -2  807.52   17.10
   2   8   2  828.92   17.50
   2   8   2  830.92   17.70
   2   8   2  817.82   18.70
  -3  -8  -2   91.29    4.00
  -3  -8  -2   94.09    4.00
   3   8   2  100.49    3.40
   3   8   2   99.79    3.40
  -4  -8  -2   17.90    2.20
  -4  -8  -2   19.90    2.20
   4   8   2   19.40    1.20
   4   8   2   18.30    1.20
   4   8   2   22.50    1.50
  -5  -8  -2    2.20    0.90
  -5  -8  -2    1.00    0.90
   5   8   2    0.20    0.50
  -6  -8  -2   69.89    3.60
   6   8   2   65.09    2.90
  -7  -8  -2   11.70    1.90
   7   8   2    8.30    1.30
   8   8   2    0.00    0.60
   6  -9  -2    4.60    1.80
   6  -9  -2    4.40    1.50
   6  -9  -2    6.00    1.70
   5  -9  -2   65.39    4.30
   5  -9  -2   72.09    4.80
   4  -9  -2   23.50    3.00
   4  -9  -2   22.00    3.00
  -4   9   2   17.50    2.20
   3  -9  -2   99.59    5.00
   3  -9  -2  103.79    4.50
   3  -9  -2  106.29    5.10
  -3   9   2  104.49    4.70
   2  -9  -2   33.70    2.90
   2  -9  -2   36.60    2.80
   2  -9  -2   33.70    2.30
   2  -9  -2   33.60    2.30
   2  -9  -2   41.10    2.90
  -2   9   2   34.50    2.60
  -2   9   2   37.70    2.80
   1  -9  -2  120.39    4.50
   1  -9  -2  126.79    5.10
   1  -9  -2  112.89    4.70
   1  -9  -2  126.29    4.40
  -1   9   2  109.69    4.80
  -1   9   2  120.29    4.90
  -1   9   2  114.69    4.80
   0  -9  -2  145.59    5.10
   0  -9  -2  145.59    5.20
   0  -9  -2  148.99    5.30
   0  -9  -2  149.99    5.00
   0   9   2  146.29    5.30
   0   9   2  146.19    5.50
   0   9   2  143.49    5.20
  -1  -9  -2   18.90    2.00
  -1  -9  -2   19.00    1.60
  -1  -9  -2   20.00    2.10
  -1  -9  -2   15.90    1.90
   1   9   2   13.10    1.60
   1   9   2   20.80    2.40
   1   9   2   18.20    2.00
  -2  -9  -2   26.40    2.00
  -2  -9  -2   27.80    2.10
   2   9   2   22.20    2.40
   2   9   2   24.80    1.80
   2   9   2   22.20    1.80
  -3  -9  -2   22.90    2.40
  -3  -9  -2   23.10    2.40
   3   9   2   24.70    1.80
   3   9   2   24.30    1.70
  -4  -9  -2    3.20    1.10
  -4  -9  -2    4.70    1.40
   4   9   2    4.30    0.90
   4   9   2    5.00    0.90
  -5  -9  -2   14.40    2.00
   5   9   2   12.90    1.50
  -6  -9  -2  218.38    7.40
   6   9   2  216.08    6.30
  -7  -9  -2   26.70    2.90
   7   9   2   26.70    2.10
   8   9   2    3.80    1.10
   5 -10  -2    5.80    1.80
   4 -10  -2   35.40    3.80
  -4  10   2   29.10    3.00
   3 -10  -2    7.10    1.70
  -3  10   2    8.50    1.70
   2 -10  -2  552.34   13.90
   2 -10  -2  561.24   14.80
  -2  10   2  557.34   14.60
  -2  10   2  577.84   14.80
   1 -10  -2   26.10    2.00
   1 -10  -2   28.20    2.30
   1 -10  -2   30.10    2.90
  -1  10   2   27.80    2.90
  -1  10   2   29.60    2.50
   0 -10  -2    8.50    1.50
   0 -10  -2   10.30    1.50
   0 -10  -2    7.60    1.50
   0 -10  -2   10.50    2.00
   0  10   2    6.70    1.40
   0  10   2   12.60    1.90
   0  10   2    9.20    1.70
  -1 -10  -2  276.47    8.10
  -1 -10  -2  279.17    8.10
  -1 -10  -2  288.17    8.50
   1  10   2  286.27    8.30
   1  10   2  269.17    8.00
   1  10   2  281.87    8.90
  -2 -10  -2   30.70    2.70
  -2 -10  -2   32.30    2.40
  -2 -10  -2   30.10    2.40
   2  10   2   32.30    2.70
   2  10   2   31.30    2.20
   2  10   2   29.90    2.20
  -3 -10  -2   16.60    2.10
   3  10   2   24.60    1.90
   3  10   2   21.90    1.80
  -4 -10  -2   83.09    4.20
   4  10   2   80.39    3.20
   4  10   2   75.79    3.40
  -5 -10  -2   17.70    2.40
   5  10   2   16.90    1.10
   5  10   2   16.50    1.80
  -6 -10  -2   71.69    4.10
   6  10   2   73.19    3.40
  -7 -10  -2   92.29    4.80
   7  10   2   88.99    3.90
   4 -11  -2   16.00    2.70
  -4  11   2   19.10    2.60
   3 -11  -2    7.70    1.90
  -3  11   2   10.40    2.00
   2 -11  -2  131.99    5.50
   2 -11  -2  138.49    6.10
  -2  11   2  137.09    6.10
  -2  11   2  126.79    5.80
   1 -11  -2  350.86   10.20
   1 -11  -2  319.17    9.70
  -1  11   2  313.57   10.00
  -1  11   2  330.87   10.30
   0 -11  -2   10.20    1.90
   0 -11  -2   13.80    2.00
   0 -11  -2   11.10    1.60
   0  11   2    6.50    1.50
   0  11   2   10.30    1.90
  -1 -11  -2   53.09    3.30
  -1 -11  -2   49.80    3.00
   1  11   2   56.39    3.70
   1  11   2   50.09    3.20
   1  11   2   55.89    3.20
  -2 -11  -2   77.19    4.10
   2  11   2   86.89    3.90
   2  11   2   79.69    3.90
   2  11   2   79.39    4.50
  -3 -11  -2   39.70    3.00
   3  11   2   39.30    2.60
   3  11   2   42.30    2.70
  -4 -11  -2   19.70    2.70
   4  11   2   18.10    1.90
   4  11   2   21.20    2.20
  -5 -11  -2   47.50    3.50
   5  11   2   51.49    2.20
   5  11   2   51.09    2.90
  -6 -11  -2    4.00    1.40
   6  11   2    4.00    1.10
   7  11   2   29.30    2.40
   3 -12  -2   28.10    3.50
  -3  12   2   30.20    3.50
   2 -12  -2    1.20    1.00
   2 -12  -2    3.20    1.40
  -2  12   2    0.40    1.00
  -2  12   2    1.00    1.10
   1 -12  -2   21.30    2.70
   1 -12  -2   16.70    2.40
  -1  12   2   15.30    2.40
  -1  12   2   20.50    2.70
   0 -12  -2   64.19    4.00
   0  12   2   69.29    4.10
   0  12   2   63.99    4.20
  -1 -12  -2    0.50    0.90
  -1 -12  -2    1.10    0.90
   1  12   2   -0.50    0.80
   1  12   2    0.20    0.80
   1  12   2    0.50    0.90
  -2 -12  -2   41.00    3.30
  -2 -12  -2   40.80    2.90
   2  12   2   38.10    2.80
   2  12   2   39.80    2.90
  -3 -12  -2    9.30    2.00
   3  12   2    6.60    1.40
   3  12   2    7.50    1.50
  -4 -12  -2    8.20    1.90
   4  12   2   12.20    1.80
   4  12   2   11.10    1.60
  -5 -12  -2    5.40    1.70
   5  12   2    4.80    0.90
   5  12   2    5.10    1.30
  -6 -12  -2    3.10    1.40
   6  12   2    2.40    1.10
   2 -13  -2   59.59    4.40
  -2  13   2   59.99    4.40
  -2  13   2   60.89    6.20
   1 -13  -2    2.30    1.30
   1 -13  -2    0.70    1.20
  -1  13   2    2.50    1.30
  -1  13   2    2.10    1.40
   0 -13  -2   77.49    4.70
   0  13   2   67.59    4.30
   0  13   2   73.19    4.80
  -1 -13  -2   14.50    2.40
   1  13   2   12.30    2.10
   1  13   2   13.50    2.40
  -2 -13  -2   86.19    5.00
   2  13   2   83.89    4.80
   2  13   2   78.39    4.30
  -3 -13  -2   58.49    4.20
   3  13   2   53.29    3.40
   3  13   2   55.29    3.50
  -4 -13  -2   32.90    3.70
   4  13   2   33.40    2.50
   4  13   2   29.90    3.00
  -1 -14  -2   26.20    3.40
   1  14   2   27.70    3.20
   2  14   2    1.90    1.20
   3  12  -3   51.79    3.70
   3  12  -3   50.69    3.50
  -3 -12   3   55.99    4.70
   2  12  -3   27.40    2.90
   2  12  -3   25.20    3.20
  -2 -12   3   27.50    3.80
   1  12  -3   27.50    3.00
   1  12  -3   30.60    3.40
  -1 -12   3   28.20    3.90
   0  12  -3    2.60    1.20
   0  12  -3    3.60    1.30
   0 -12   3    2.70    1.10
   0 -12   3    3.10    1.60
  -1  12  -3   44.50    3.60
   1 -12   3   46.90    4.90
   1 -12   3   45.80    3.10
  -2  12  -3   76.09    4.80
   2 -12   3   81.79    4.40
   2 -12   3   92.49    5.80
  -3  12  -3    5.50    1.80
   3 -12   3    6.90    2.10
   3 -12   3    7.00    1.70
   4  11  -3    5.00    1.30
  -4 -11   3    4.80    1.70
   3  11  -3   62.09    3.80
   3  11  -3   60.39    3.60
  -3 -11   3   56.29    4.40
   2  11  -3   24.00    2.60
   2  11  -3   26.70    3.00
  -2 -11   3   22.10    3.30
   1  11  -3   16.40    2.30
   1  11  -3   12.10    2.00
  -1 -11   3   15.00    2.10
  -1 -11   3   14.50    2.60
   0  11  -3   69.89    3.90
   0  11  -3   60.49    3.80
   0 -11   3   58.99    3.30
   0 -11   3   67.09    4.60
  -1  11  -3    2.30    1.10
  -1  11  -3    1.10    1.00
   1 -11   3    3.50    1.10
   1 -11   3    2.20    1.30
  -2  11  -3   23.50    2.90
   2 -11   3   25.30    3.40
   2 -11   3   26.10    2.70
  -3  11  -3  242.48    8.80
   3 -11   3  243.98    8.30
   3 -11   3  250.77    9.70
  -4  11  -3  115.49    5.80
   4 -11   3  114.69    5.50
   5  10  -3    0.20    0.90
   5  10  -3   -0.20    0.60
  -5 -10   3    0.60    1.10
   4  10  -3   38.90    2.70
   4  10  -3   41.40    2.70
  -4 -10   3   37.00    4.10
   3  10  -3    7.20    1.50
   3  10  -3    9.30    1.70
   3  10  -3    8.50    1.60
  -3 -10   3    8.90    2.10
   2  10  -3  102.99    4.60
   2  10  -3   99.89    4.70
  -2 -10   3  102.69    5.60
   1  10  -3   73.39    4.00
   1  10  -3   76.69    3.90
  -1 -10   3   82.09    4.90
  -1 -10   3   80.79    3.50
   0  10  -3    4.80    1.30
   0  10  -3    7.10    1.50
   0 -10   3    6.40    1.30
   0 -10   3    6.60    1.70
  -1  10  -3   89.19    4.30
  -1  10  -3   89.49    4.60
   1 -10   3   87.49    5.00
   1 -10   3   86.99    3.90
  -2  10  -3   93.49    4.70
   2 -10   3   98.69    5.40
   2 -10   3   96.89    4.30
  -3  10  -3   98.39    4.90
   3 -10   3   96.79    4.80
   3 -10   3   91.69    5.30
   3 -10   3   95.19    4.50
   4 -10   3    1.30    1.00
   4 -10   3    2.90    1.20
   4 -10   3    1.80    1.20
  -5  10  -3   18.60    2.60
   5 -10   3   15.30    2.40
   5 -10   3   20.00    2.50
   6   9  -3   92.99    3.70
   6   9  -3   89.59    4.50
  -6  -9   3   91.19    5.40
   5   9  -3    1.00    0.90
   5   9  -3    1.30    0.80
  -5  -9   3    0.70    1.20
   4   9  -3    0.20    0.60
   4   9  -3    0.30    0.70
  -4  -9   3   -1.00    0.80
   3   9  -3    5.50    1.30
   3   9  -3    3.40    1.00
   3   9  -3    2.80    1.00
  -3  -9   3    4.50    1.60
   2   9  -3  154.58    5.50
   2   9  -3  146.39    5.20
   2   9  -3  155.98    5.70
  -2  -9   3  154.18    6.60
   1   9  -3   13.20    1.80
   1   9  -3   11.20    1.60
  -1  -9   3   14.90    1.60
  -1  -9   3   13.90    2.30
  -1  -9   3   14.00    1.80
   0   9  -3  195.58    6.50
   0   9  -3  188.98    6.60
   0  -9   3  207.58    6.50
   0  -9   3  186.08    7.40
   0  -9   3  193.78    5.90
  -1   9  -3  220.58    7.40
  -1   9  -3  211.88    6.90
   1  -9   3  218.48    7.10
   1  -9   3  211.88    7.90
   1  -9   3  202.18    6.90
   1  -9   3  218.38    6.40
  -2   9  -3  146.89    6.00
   2  -9   3  160.28    6.70
   2  -9   3  160.18    5.90
   2  -9   3  165.48    5.50
  -3   9  -3   70.79    4.00
   3  -9   3   73.09    4.40
   3  -9   3   69.99    3.80
   3  -9   3   72.99    3.60
  -4   9  -3  555.64   14.70
   4  -9   3  566.44   14.60
   4  -9   3  552.04   14.10
   4  -9   3  557.44   15.40
  -5   9  -3  179.88    7.00
   5  -9   3  191.38    6.70
   5  -9   3  185.38    7.20
  -6   9  -3   41.40    3.20
   6  -9   3   40.90    3.40
   6  -9   3   43.40    2.80
   6   8  -3    2.30    0.80
   6   8  -3    0.30    0.70
  -6  -8   3    1.80    1.30
   5   8  -3   -0.20    0.70
   5   8  -3    0.40    0.60
  -5  -8   3   -0.20    0.80
   4   8  -3   -0.40    0.40
   4   8  -3    0.10    0.50
  -4  -8   3   -0.40    0.70
   3   8  -3    8.00    1.30
   3   8  -3    7.60    1.30
   3   8  -3    6.60    1.30
  -3  -8   3    8.00    1.80
  -3  -8   3    7.00    1.40
   2   8  -3    0.20    0.60
   2   8  -3    1.50    0.80
   2   8  -3    1.40    0.70
  -2  -8   3    0.10    0.40
  -2  -8   3    1.80    1.00
  -2  -8   3    0.90    0.70
   1   8  -3   55.59    3.10
   1   8  -3   60.09    3.10
   1   8  -3   63.09    2.90
  -1  -8   3   61.79    3.10
  -1  -8   3   61.69    2.70
  -1  -8   3   64.89    3.90
   0   8  -3    8.00    1.30
   0   8  -3    8.70    1.50
   0   8  -3   11.20    1.60
   0  -8   3   12.80    1.70
   0  -8   3   11.20    1.40
   0  -8   3   13.10    1.70
   0  -8   3    8.60    1.70
  -1   8  -3   61.29    3.20
  -1   8  -3   68.29    3.50
   1  -8   3   69.09    3.40
   1  -8   3   69.29    4.00
   1  -8   3   67.49    3.30
   1  -8   3   63.99    2.90
  -2   8  -3   68.19    3.70
  -2   8  -3   77.79    4.10
   2  -8   3   72.09    3.20
   2  -8   3   76.39    3.90
   2  -8   3   66.99    4.00
   2  -8   3   75.79    3.60
  -3   8  -3   59.79    3.50
   3  -8   3   60.59    3.10
   3  -8   3   61.59    3.40
   3  -8   3   57.09    3.70
   3  -8   3   56.19    3.70
  -4   8  -3   15.40    2.20
   4  -8   3   12.60    1.80
   4  -8   3   13.20    2.00
   4  -8   3   10.00    1.90
  -5   8  -3    9.20    1.70
   5  -8   3    9.00    1.80
   5  -8   3    9.90    1.60
  -6   8  -3  266.57    8.90
   6  -8   3  295.47    7.90
   6  -8   3  272.77    9.20
   7  -8   3   50.29    3.80
   7   7  -3    3.20    1.30
   7   7  -3    5.30    0.80
   6   7  -3   20.10    1.60
   6   7  -3   18.00    2.40
  -6  -7   3   21.00    3.80
   5   7  -3   38.20    2.80
   5   7  -3   37.20    2.20
  -5  -7   3   42.00    3.20
   4   7  -3    0.20    0.60
   4   7  -3    0.90    0.60
  -4  -7   3    0.20    0.70
  -4  -7   3   -0.40    0.60
   3   7  -3  150.28    5.00
   3   7  -3  158.58    5.20
   3   7  -3  156.78    5.20
  -3  -7   3  154.48    5.90
  -3  -7   3  148.59    6.00
   2   7  -3   58.99    2.90
   2   7  -3   59.99    2.80
   2   7  -3   60.59    2.90
  -2  -7   3   55.29    3.00
  -2  -7   3   61.59    2.70
  -2  -7   3   61.99    3.50
   1   7  -3  417.96   10.40
   1   7  -3  428.46   10.10
   1   7  -3  439.66   10.80
  -1  -7   3  427.06   11.70
  -1  -7   3  422.16   10.40
  -1  -7   3  419.36    9.80
  -1  -7   3  416.76   10.50
   0   7  -3  161.68    4.80
   0   7  -3  156.28    5.10
   0   7  -3  159.48    5.40
   0  -7   3  154.98    5.00
   0  -7   3  150.08    5.90
   0  -7   3  156.58    4.50
   0  -7   3  157.68    4.60
   0  -7   3  161.68    5.20
  -1   7  -3    5.80    1.20
  -1   7  -3    2.60    0.80
   1  -7   3    3.80    0.90
   1  -7   3    4.60    1.20
   1  -7   3    3.90    0.80
   1  -7   3    6.40    1.20
   1  -7   3    3.20    0.50
  -2   7  -3  160.18    5.20
  -2   7  -3  151.88    5.60
   2  -7   3  160.38    5.30
   2  -7   3  157.78    6.00
   2  -7   3  154.48    4.80
   2  -7   3  155.78    5.60
  -3   7  -3 1959.70   41.00
   3  -7   3 2006.10   41.80
   3  -7   3 2008.20   40.00
   3  -7   3 1979.90   41.60
   3  -7   3 2047.70   40.60
  -4   7  -3    5.90    1.40
   4  -7   3    8.70    1.40
   4  -7   3    9.30    1.80
   4  -7   3    7.30    1.70
   4  -7   3    7.10    1.40
  -5   7  -3    1.70    0.90
   5  -7   3    0.30    0.60
   5  -7   3    0.70    0.60
  -6   7  -3    1.50    0.90
   6  -7   3    1.00    0.50
   6  -7   3    0.90    0.50
   6  -7   3    0.70    0.80
  -7   7  -3  207.48    9.90
   7  -7   3  198.78    7.60
   7   6  -3    0.50    0.40
   7   6  -3    0.30    0.80
   6   6  -3   51.59    2.40
   6   6  -3   50.19    3.40
   5   6  -3  209.08    6.10
   5   6  -3  221.68    7.20
  -5  -6   3  213.48    7.30
   4   6  -3   15.10    1.90
   4   6  -3   19.30    1.60
  -4  -6   3   19.40    2.30
  -4  -6   3   18.40    2.40
   3   6  -3  219.58    6.40
   3   6  -3  205.88    5.80
   3   6  -3  202.68    6.00
  -3  -6   3  204.58    6.90
  -3  -6   3  208.08    6.90
  -3  -6   3  213.98    6.10
   2   6  -3  144.69    4.70
   2   6  -3  145.89    4.60
   2   6  -3  143.39    4.60
  -2  -6   3  141.39    5.40
  -2  -6   3  134.09    5.00
  -2  -6   3  141.39    4.40
   1   6  -3  780.82   17.10
   1   6  -3  802.12   17.30
   1   6  -3  798.32   16.80
  -1  -6   3  786.82   16.90
  -1  -6   3  800.02   17.20
  -1  -6   3  780.02   18.20
  -1  -6   3  787.52   16.60
  -1  -6   3  790.52   17.20
   0   6  -3   16.90    1.40
   0   6  -3    8.60    1.30
   0  -6   3   14.50    1.10
  -1   6  -3   49.70    2.40
  -1   6  -3   52.19    2.20
  -1   6  -3   53.59    2.80
   1  -6   3   48.40    2.50
   1  -6   3   46.80    1.70
   1  -6   3   48.90    2.40
   1  -6   3   56.39    3.10
   1  -6   3   49.30    2.10
  -2   6  -3    1.30    0.60
  -2   6  -3    1.10    0.70
   2  -6   3    2.90    1.00
   2  -6   3    0.30    0.40
   2  -6   3    0.70    0.40
   2  -6   3   -0.30    0.30
   3  -6   3   10.30    1.60
   3  -6   3    8.30    1.10
   3  -6   3   10.60    1.40
  -4   6  -3  161.48    5.90
   4  -6   3  158.88    6.50
   4  -6   3  163.48    5.20
   4  -6   3  170.08    6.10
   4  -6   3  166.78    5.50
  -5   6  -3   44.80    2.90
   5  -6   3   51.89    3.20
   5  -6   3   51.99    2.50
   5  -6   3   53.99    4.00
   5  -6   3   48.90    2.80
  -6   6  -3   16.50    2.00
   6  -6   3   17.50    2.10
  -7   6  -3  100.49    5.50
   7  -6   3   97.09    4.80
   8  -6   3   43.00    3.40
   7   5  -3   11.60    2.10
   7   5  -3   13.20    1.00
   6   5  -3    7.60    1.70
   6   5  -3    8.40    1.10
   5   5  -3  164.98    5.00
   5   5  -3  170.08    6.20
  -5  -5   3  167.58    6.00
  -5  -5   3  160.28    6.60
   4   5  -3   97.49    4.10
   4   5  -3   87.99    3.40
  -4  -5   3   93.09    4.50
  -4  -5   3   92.29    4.10
   3   5  -3    5.20    1.00
   3   5  -3    7.60    1.10
   3   5  -3    6.90    0.90
  -3  -5   3    8.70    1.50
  -3  -5   3    6.50    1.30
  -3  -5   3   11.90    1.50
   2   5  -3   73.59    3.00
   2   5  -3   73.69    2.80
   2   5  -3   68.89    2.90
  -2  -5   3   72.89    3.50
  -2  -5   3   75.29    3.30
  -2  -5   3   74.39    2.90
  -2  -5   3   75.59    3.00
   1   5  -3    0.10    0.30
   1   5  -3    0.30    0.40
   1   5  -3    0.80    0.40
   1   5  -3   -0.10    0.30
  -1  -5   3    0.30    0.40
  -1  -5   3   -0.10    0.30
  -1  -5   3    0.00    0.30
  -1  -5   3    0.00    0.30
  -1  -5   3    0.00    0.30
   0   5  -3  342.47    8.50
   0   5  -3  333.67    8.10
   0   5  -3  319.37    7.70
   0   5  -3  338.27    8.60
   0  -5   3  323.97    9.00
   0  -5   3  331.97    7.60
   0  -5   3  329.57    8.10
   0  -5   3  335.37    7.50
   0  -5   3  336.57    7.90
  -1   5  -3  119.59    4.30
  -1   5  -3  116.89    3.80
  -1   5  -3  122.49    3.60
  -1   5  -3  114.49    3.80
   1  -5   3  112.19    2.90
   1  -5   3  114.29    4.40
   1  -5   3  114.19    3.80
   1  -5   3  110.19    3.70
   1  -5   3  112.79    3.40
  -2   5  -3  795.12   17.20
  -2   5  -3  846.62   18.30
  -2   5  -3  803.42   16.90
  -2   5  -3  822.12   17.10
   2  -5   3  821.22   17.30
   2  -5   3  831.82   16.80
   2  -5   3  834.22   17.80
   2  -5   3  762.02   17.10
   2  -5   3  815.12   18.40
  -3   5  -3   70.09    2.80
  -3   5  -3   70.59    3.40
   3  -5   3   71.79    3.50
   3  -5   3   66.19    2.70
   3  -5   3   67.59    3.40
   3  -5   3   66.79    2.90
   3  -5   3   71.19    2.70
  -4   5  -3    2.90    1.00
   4  -5   3    3.70    0.80
   4  -5   3    2.40    0.60
   4  -5   3    3.30    1.10
   4  -5   3    3.50    1.00
   4  -5   3    3.10    0.80
  -5   5  -3    7.00    1.40
   5  -5   3    8.60    1.40
   5  -5   3    9.70    1.60
   5  -5   3   10.30    1.10
   5  -5   3    8.70    0.90
   5  -5   3    9.40    1.90
  -6   5  -3   10.30    1.60
   6  -5   3   11.20    1.60
  -7   5  -3   40.50    3.10
   7  -5   3   38.60    2.80
   8  -5   3  115.89    5.40
   8   4  -3    9.20    2.20
   8   4  -3    8.20    1.90
   7   4  -3    3.00    1.30
   7   4  -3    5.70    1.60
   7   4  -3    3.20    0.60
   6   4  -3  106.29    3.50
   6   4  -3  106.99    5.10
   6   4  -3  106.99    5.10
   5   4  -3   79.19    4.00
   5   4  -3   81.99    4.00
   5   4  -3   67.19    2.90
  -5  -4   3   78.49    3.50
  -5  -4   3   80.39    4.50
   4   4  -3   15.30    1.90
   4   4  -3   16.30    2.00
   4   4  -3   15.70    1.30
  -4  -4   3   16.30    2.10
  -4  -4   3   16.60    1.90
   3   4  -3    7.20    1.20
   3   4  -3    9.80    1.00
   3   4  -3    9.60    1.20
  -3  -4   3    7.90    1.40
  -3  -4   3    8.00    1.30
  -3  -4   3    8.30    1.20
   2   4  -3  209.28    5.90
   2   4  -3  209.78    6.70
   2   4  -3  204.98    5.70
   2   4  -3  217.38    5.50
  -2  -4   3  223.08    5.90
  -2  -4   3  214.58    6.40
  -2  -4   3  219.78    5.90
  -2  -4   3  202.78    6.10
   1   4  -3  189.48    5.20
   1   4  -3  185.58    5.20
   1   4  -3  189.68    5.60
  -1  -4   3  181.38    5.00
  -1  -4   3  188.28    5.20
  -1  -4   3  182.38    5.20
  -1  -4   3  184.78    4.90
  -1  -4   3  184.88    5.70
   0   4  -3 2060.79   40.10
   0   4  -3 2066.99   40.40
   0   4  -3 2083.79   39.90
   0   4  -3 2037.10   39.50
   0  -4   3 1927.11   41.50
   0  -4   3 2007.30   40.70
   0  -4   3 2106.69   39.50
   0  -4   3 2063.09   39.90
   0  -4   3 2038.20   39.90
  -1   4  -3   46.10    2.40
  -1   4  -3   43.10    1.90
  -1   4  -3   43.10    1.90
  -1   4  -3   43.90    1.70
   1  -4   3   41.80    2.00
   1  -4   3   44.40    1.30
   1  -4   3   41.70    2.40
   1  -4   3   43.50    1.70
   1  -4   3   40.30    1.80
  -2   4  -3  404.16    8.90
  -2   4  -3  408.16    9.10
  -2   4  -3  404.86    9.20
   2  -4   3  398.06    9.70
   2  -4   3  416.26    8.90
   2  -4   3  402.16    9.20
   2  -4   3  401.26   10.20
  -3   4  -3  505.45   11.20
  -3   4  -3  520.45   11.50
   3  -4   3  519.85   11.40
   3  -4   3  487.45   11.00
   3  -4   3  507.45   12.50
   3  -4   3  535.95   11.10
   3  -4   3  497.55   12.30
  -4   4  -3  132.69    4.90
  -4   4  -3  127.99    3.00
   4  -4   3  123.29    3.50
   4  -4   3  129.49    5.40
   4  -4   3  126.99    4.10
   4  -4   3  131.49    4.80
   4  -4   3  132.59    3.70
  -5   4  -3   61.39    3.20
   5  -4   3   64.69    3.30
   5  -4   3   61.49    4.00
   5  -4   3   61.29    2.80
  -6   4  -3   43.10    2.70
   6  -4   3   42.80    3.70
   6  -4   3   42.40    2.50
  -7   4  -3    2.10    1.20
   7  -4   3    1.10    0.80
   8  -4   3  329.47    9.90
   8   3  -3    0.50    1.20
   7   3  -3   57.09    2.10
   7   3  -3   54.99    3.90
   6   3  -3   52.49    3.50
   6   3  -3   42.20    2.10
   5   3  -3   54.59    3.30
   5   3  -3   54.19    2.40
  -5  -3   3   54.49    2.70
  -5  -3   3   62.59    3.90
   4   3  -3   26.40    1.70
   4   3  -3   31.00    2.30
  -4  -3   3   32.20    2.50
  -4  -3   3   25.20    1.80
   3   3  -3   36.80    2.30
   3   3  -3   37.60    2.00
   3   3  -3   34.10    2.10
   3   3  -3   36.90    2.30
   3   3  -3   33.40    1.40
  -3  -3   3   34.60    1.90
  -3  -3   3   37.50    2.10
  -3  -3   3   33.70    2.30
  -3  -3   3   35.10    2.10
   2   3  -3    2.10    0.60
   2   3  -3    4.30    0.80
   2   3  -3    1.50    0.60
   2   3  -3    1.70    0.50
   2   3  -3    2.00    0.50
  -2  -3   3    1.40    0.50
  -2  -3   3    1.00    0.50
  -2  -3   3    2.30    0.60
  -2  -3   3    2.10    0.60
  -2  -3   3    2.00    0.60
   1   3  -3  835.32   18.10
   1   3  -3  870.61   17.70
   1   3  -3  839.32   17.70
   1   3  -3  869.41   17.80
  -1  -3   3  839.22   17.80
  -1  -3   3  864.81   17.70
  -1  -3   3  868.91   17.80
  -1  -3   3  867.01   18.30
   0   3  -3   43.00    1.90
   0   3  -3   47.00    2.00
   0   3  -3   47.20    1.80
   0  -3   3   43.20    1.70
   0  -3   3   43.40    1.70
   0  -3   3   47.00    2.00
   0  -3   3   45.30    1.70
   0  -3   3   49.50    2.40
  -1   3  -3  530.55   10.80
  -1   3  -3  511.55   10.50
  -1   3  -3  512.25   11.00
   1  -3   3  505.75   11.00
   1  -3   3  509.35   11.10
   1  -3   3  501.95   10.40
   1  -3   3  496.25   10.70
   1  -3   3  509.35   11.90
   1  -3   3  512.75   10.00
  -2   3  -3  134.19    3.60
  -2   3  -3  131.99    3.60
   2  -3   3  127.29    3.60
   2  -3   3  127.39    4.40
   2  -3   3  126.89    3.60
   2  -3   3  130.89    3.30
   2  -3   3  123.79    4.00
  -3   3  -3  315.07    7.60
  -3   3  -3  303.07    7.00
  -3   3  -3  309.17    6.00
   3  -3   3  314.37    8.30
   3  -3   3  311.47    7.20
   3  -3   3  300.07    6.80
   3  -3   3  316.07    6.90
   3  -3   3  300.37    8.30
   3  -3   3  305.57    6.90
  -4   3  -3  699.63   13.90
  -4   3  -3  709.73   14.80
   4  -3   3  699.43   14.30
   4  -3   3  679.73   14.60
   4  -3   3  680.93   16.70
   4  -3   3  665.03   13.40
   4  -3   3  704.43   13.50
   4  -3   3  706.83   15.80
  -5   3  -3   57.09    2.40
   5  -3   3   56.39    2.50
   5  -3   3   63.29    3.90
   5  -3   3   59.39    3.00
  -6   3  -3   76.69    3.60
   6  -3   3   72.59    3.10
   6  -3   3   79.29    4.90
   7  -3   3    7.80    1.30
   8  -3   3   43.10    2.90
   9  -3   3    9.50    1.90
   8   2  -3   19.00    2.90
   7   2  -3   37.90    1.60
   7   2  -3   36.00    3.70
   6   2  -3   12.10    2.00
   6   2  -3   13.20    1.30
   5   2  -3    2.70    0.70
   5   2  -3    3.40    1.10
  -5  -2   3    3.70    1.30
   4   2  -3  107.99    4.50
   4   2  -3  109.39    3.80
   4   2  -3  114.19    4.50
  -4  -2   3  113.79    4.40
  -4  -2   3  111.29    3.80
  -4  -2   3  107.29    4.90
   3   2  -3  415.06   10.00
   3   2  -3  407.86    9.60
   3   2  -3  412.26   10.20
   3   2  -3  421.16   10.40
   3   2  -3  407.96    8.20
  -3  -2   3  398.86    9.60
  -3  -2   3  409.16   10.90
  -3  -2   3  393.76    9.70
  -3  -2   3  400.46   10.00
  -3  -2   3  414.16   10.70
   2   2  -3    0.90    0.50
   2   2  -3    2.30    0.40
   2   2  -3    0.80    0.50
   2   2  -3    0.90    0.50
   2   2  -3    0.80    0.50
  -2  -2   3    1.90    0.60
  -2  -2   3    0.90    0.50
  -2  -2   3    0.10    0.40
  -2  -2   3    1.00    0.40
  -2  -2   3    0.50    0.40
   1   2  -3  332.17    7.80
   1   2  -3  327.07    7.60
   1   2  -3  317.47    7.70
   1   2  -3  335.47    7.90
  -1  -2   3  316.17    7.90
  -1  -2   3  317.17    7.80
  -1  -2   3  334.97    7.60
  -1  -2   3  318.17    7.60
  -1  -2   3  327.97    7.60
   0   2  -3    7.30    0.60
   0   2  -3    9.70    0.90
   0   2  -3    9.30    0.70
   0   2  -3    9.00    0.90
   0  -2   3    8.20    0.60
   0  -2   3    6.80    0.90
   0  -2   3    7.20    1.00
   0  -2   3    8.00    0.80
   0  -2   3    7.80    0.60
  -1   2  -3    8.90    0.40
  -1   2  -3    8.20    0.60
  -1   2  -3    8.80    0.60
  -1   2  -3    8.70    0.70
   1  -2   3    8.20    0.60
   1  -2   3    7.80    0.80
   1  -2   3    8.20    0.50
   1  -2   3    9.10    1.20
   1  -2   3    8.50    0.40
  -2   2  -3  294.47    6.60
  -2   2  -3  306.37    6.80
   2  -2   3  308.27    6.40
   2  -2   3  301.37    6.70
   2  -2   3  301.87    6.30
   2  -2   3  301.67    7.70
   2  -2   3  292.67    7.20
   2  -2   3  289.47    6.60
  -3   2  -3  170.88    4.80
  -3   2  -3  163.88    3.70
   3  -2   3  155.18    5.10
   3  -2   3  169.58    3.50
   3  -2   3  157.78    3.50
   3  -2   3  162.58    3.90
   3  -2   3  154.58    5.00
   3  -2   3  165.48    4.10
  -4   2  -3  424.36    9.20
  -4   2  -3  433.46   10.60
   4  -2   3  430.16    9.20
   4  -2   3  427.26   10.50
   4  -2   3  429.66    9.20
   4  -2   3  424.96   11.40
  -5   2  -3  125.49    3.80
   5  -2   3  125.69    3.60
   5  -2   3  120.89    5.50
   5  -2   3  117.79    3.60
   5  -2   3  115.69    4.30
   6  -2   3   10.70    1.20
   6  -2   3   14.10    2.50
   7  -2   3  376.16    9.50
   8  -2   3   90.59    4.10
   9  -2   3   92.49    4.60
   8   1  -3  160.78    7.40
   7   1  -3    3.10    0.60
   7   1  -3    0.80    1.00
   6   1  -3   20.10    1.50
   6   1  -3   23.50    2.80
   6   1  -3   18.90    2.60
  -6  -1   3   16.50    3.20
   5   1  -3   -0.10    0.40
   5   1  -3    0.40    0.60
   5   1  -3   -0.20    0.60
   4   1  -3  119.89    4.70
   4   1  -3  125.09    4.90
   4   1  -3  132.29    4.30
  -4  -1   3  126.79    4.70
  -4  -1   3  126.19    3.80
  -4  -1   3  123.29    5.30
   3   1  -3  472.05   11.70
   3   1  -3  485.85   11.10
   3   1  -3  468.85   11.20
   3   1  -3  475.25   11.50
  -3  -1   3  464.65   12.10
  -3  -1   3  497.35   11.30
  -3  -1   3  491.15   11.50
  -3  -1   3  476.15   10.60
  -3  -1   3  490.75   12.20
   2   1  -3  815.62   17.70
   2   1  -3  837.52   17.40
   2   1  -3  815.52   17.50
  -2  -1   3  837.82   17.60
  -2  -1   3  831.62   18.00
  -2  -1   3  825.62   17.10
  -2  -1   3  804.42   17.70
  -2  -1   3  848.32   17.60
  -2  -1   3  821.52   17.50
   1   1  -3  138.89    4.10
   1   1  -3  136.79    4.20
   1   1  -3  144.19    4.10
   1   1  -3  149.19    4.10
  -1  -1   3  139.79    4.20
  -1  -1   3  143.89    4.00
  -1  -1   3  147.79    4.10
  -1  -1   3  138.49    3.90
  -1  -1   3  149.59    4.30
   0   1  -3   70.79    2.00
   0   1  -3   71.39    2.30
   0   1  -3   68.29    2.10
   0   1  -3   70.59    2.40
   0  -1   3   63.19    2.40
   0  -1   3   68.99    2.70
   0  -1   3   73.09    2.20
   0  -1   3   71.49    1.90
  -1   1  -3  130.29    2.90
  -1   1  -3  121.79    3.40
  -1   1  -3  132.69    3.00
  -1   1  -3  127.19    2.90
   1  -1   3  126.79    2.90
   1  -1   3  127.99    3.40
   1  -1   3  127.09    3.00
   1  -1   3  131.09    2.90
   1  -1   3  130.79    4.00
   1  -1   3  127.79    3.50
  -2   1  -3 1167.78   23.60
  -2   1  -3 1194.98   23.00
   2  -1   3 1154.28   23.20
   2  -1   3 1165.08   23.40
   2  -1   3 1186.88   22.30
   2  -1   3 1171.58   22.30
   2  -1   3 1154.98   24.00
   2  -1   3 1169.18   22.80
   2  -1   3 1197.68   22.60
  -3   1  -3  377.96    7.80
  -3   1  -3  388.36    9.00
   3  -1   3  372.36    9.20
   3  -1   3  369.56    7.60
   3  -1   3  364.06    9.30
   3  -1   3  372.66    7.70
  -4   1  -3   60.79    2.90
  -4   1  -3   59.69    2.20
   4  -1   3   59.39    1.90
   4  -1   3   61.59    2.80
   4  -1   3   57.59    3.20
   4  -1   3   61.79    1.90
  -5   1  -3  166.08    4.80
   5  -1   3  167.98    6.50
   5  -1   3  160.98    5.20
   5  -1   3  167.88    4.40
   5  -1   3  166.68    4.20
   6  -1   3  173.08    4.80
   6  -1   3  171.18    5.40
   6  -1   3  173.38    7.20
   7  -1   3  190.88    5.70
   7  -1   3  189.38    9.20
   8  -1   3    1.50    0.80
   9  -1   3    8.00    1.60
   8   0  -3   44.50    4.60
   7   0  -3    2.70    1.40
   7   0  -3    3.70    0.70
   6   0  -3   11.40    1.30
   6   0  -3   13.30    2.20
   6   0  -3   15.40    2.30
  -6   0   3   12.50    2.80
   5   0  -3   12.70    2.00
   5   0  -3   10.90    1.70
   5   0  -3   11.70    1.50
  -5   0   3   10.60    2.10
   4   0  -3  302.97    8.40
   4   0  -3  283.87    8.50
   4   0  -3  295.77    7.80
   4   0  -3  299.97    8.20
  -4   0   3  277.37    9.00
  -4   0   3  294.37    6.70
  -4   0   3  293.37    8.30
   3   0  -3  269.67    7.20
   3   0  -3  275.77    7.50
   3   0  -3  261.07    7.00
   3   0  -3  268.77    7.60
  -3   0   3  266.07    7.30
  -3   0   3  260.47    7.30
  -3   0   3  277.97    8.00
  -3   0   3  264.47    6.30
   2   0  -3  168.68    5.00
   2   0  -3  170.88    5.20
   2   0  -3  170.88    5.00
  -2   0   3  176.38    5.20
  -2   0   3  167.48    5.00
  -2   0   3  172.08    4.60
  -2   0   3  168.48    5.20
  -2   0   3  178.68    5.00
   1   0  -3   75.69    2.60
   1   0  -3   77.19    2.80
   1   0  -3   73.49    2.80
  -1   0   3   74.59    2.80
  -1   0   3   80.89    2.70
  -1   0   3   73.29    2.60
  -1   0   3   77.89    2.60
  -1   0   3   80.69    2.80
  -1   0   3   78.49    2.70
   0   0  -3  103.59    3.10
   0   0  -3   90.19    2.80
   0   0  -3   94.09    2.70
   0   0   3   96.09    3.10
   0   0   3   98.19    2.70
   0   0   3  102.99    3.30
   0   0   3  103.69    2.90
   0   0   3   99.89    3.00
   0   0   3   94.69    3.00
   0   0   3  100.49    2.30
   0   0   3  100.89    2.40
  -1   0  -3 1157.28   28.70
  -1   0  -3 1122.49   25.70
  -1   0  -3 1255.27   24.10
   1   0   3 1277.17   25.10
   1   0   3 1224.78   24.00
   1   0   3 1258.77   23.70
   1   0   3 1270.77   24.00
   1   0   3 1279.27   24.10
   1   0   3 1264.47   23.70
   1   0   3 1256.37   24.20
  -2   0  -3 1826.82   35.10
   2   0   3 1810.52   34.50
   2   0   3 1838.92   35.10
   2   0   3 1855.91   35.90
   2   0   3 1713.43   36.80
  -3   0  -3    9.00    1.10
   3   0   3    5.50    0.90
   3   0   3    6.80    1.00
   3   0   3    9.40    0.40
   3   0   3    8.30    0.40
  -4   0  -3 1187.18   23.30
  -4   0  -3 1141.79   24.70
   4   0   3 1149.29   22.40
   4   0   3 1172.68   25.10
   4   0   3 1156.08   22.20
   4   0   3 1183.38   24.20
  -5   0  -3  100.49    3.50
   5   0   3   90.29    4.50
   5   0   3   96.79    2.80
   5   0   3   96.69    3.70
   5   0   3   93.69    2.50
   6   0   3   16.10    1.70
   6   0   3   17.00    1.10
   6   0   3   14.40    2.30
   6   0   3   14.10    1.10
   7   0   3  286.07    7.40
   8   0   3  254.67    7.40
   9   0   3    0.60    0.70
   8  -1  -3    9.40    2.20
   7  -1  -3  258.37    6.60
   7  -1  -3  263.17    9.50
   6  -1  -3   14.00    1.60
   6  -1  -3   13.10    2.00
   6  -1  -3   11.30    2.00
   5  -1  -3  291.37   10.00
   5  -1  -3  296.67    9.20
   5  -1  -3  294.47    8.90
   5  -1  -3  288.97    7.90
   4  -1  -3  109.39    4.10
   4  -1  -3  109.79    5.10
   4  -1  -3  114.59    4.50
   4  -1  -3  115.69    4.70
  -4   1   3  106.69    4.30
   3  -1  -3  561.34   13.20
   3  -1  -3  552.64   12.50
   3  -1  -3  559.54   13.90
   3  -1  -3  542.95   13.30
   3  -1  -3  582.54   13.10
  -3   1   3  557.14   13.50
  -3   1   3  574.34   13.20
  -3   1   3  569.34   11.50
  -3   1   3  564.94   13.10
   2  -1  -3    0.10    0.30
   2  -1  -3   -0.10    0.30
   2  -1  -3    0.10    0.30
   2  -1  -3    0.30    0.40
  -2   1   3    0.00    0.20
  -2   1   3   -0.10    0.30
  -2   1   3    0.20    0.30
  -2   1   3    0.30    0.30
  -2   1   3    0.00    0.30
   1  -1  -3   71.59    2.60
   1  -1  -3   80.19    2.90
   1  -1  -3   72.59    2.80
   1  -1  -3   70.49    2.60
  -1   1   3   72.99    2.50
  -1   1   3   74.59    2.50
  -1   1   3   79.59    2.90
  -1   1   3   76.09    2.60
  -1   1   3   74.09    2.70
   0  -1  -3   30.30    1.50
   0  -1  -3   31.80    1.50
   0  -1  -3   29.60    1.10
   0  -1  -3   30.50    1.40
   0   1   3   29.30    1.50
   0   1   3   29.90    1.40
   0   1   3   31.30    0.90
   0   1   3   32.20    1.30
   0   1   3   32.70    1.60
   0   1   3   29.60    1.40
  -1  -1  -3 9455.25  181.28
  -1  -1  -3 9999.00  189.98
  -1  -1  -3 9053.89  193.08
   1   1   3 9512.15  184.18
   1   1   3 9334.97  194.68
   1   1   3 9037.40  183.68
   1   1   3 9108.29  191.58
   1   1   3 9738.03  191.28
  -2  -1  -3  191.08    4.80
  -2  -1  -3  182.68    4.70
   2   1   3  190.08    5.40
   2   1   3  188.48    3.70
   2   1   3  194.78    3.70
  -3  -1  -3  857.61   18.30
   3   1   3  861.91   18.30
  -4  -1  -3   -0.10    0.40
   4   1   3    0.10    0.40
   5   1   3  440.06    9.10
   5   1   3  440.36   10.70
   5   1   3  448.36    8.90
  -6  -1  -3  258.77    9.10
  -6  -1  -3  256.17    6.80
   6   1   3  265.47    6.20
   6   1   3  276.67    6.50
   6   1   3  271.37    7.40
  -7  -1  -3  215.98    8.60
   7   1   3  200.08    5.70
   8   1   3   59.09    3.00
   9   1   3   16.50    2.10
   8  -2  -3   -0.50    0.90
   7  -2  -3  189.38    5.40
   7  -2  -3  175.88    7.70
   6  -2  -3   23.80    2.80
   6  -2  -3   21.20    1.80
   6  -2  -3   21.00    2.70
   5  -2  -3  186.48    6.90
   5  -2  -3  192.78    7.90
   5  -2  -3  196.48    6.20
   5  -2  -3  184.18    6.60
   4  -2  -3  165.48    5.70
   4  -2  -3  161.88    5.90
   4  -2  -3  169.48    6.60
   4  -2  -3  159.48    5.40
  -4   2   3  147.29    5.40
   3  -2  -3  473.85    9.20
   3  -2  -3  464.95   11.60
   3  -2  -3  454.65   11.30
   3  -2  -3  469.75   11.40
   3  -2  -3  461.25   12.10
  -3   2   3  474.65    9.30
  -3   2   3  463.95   11.60
  -3   2   3  473.15   11.60
  -3   2   3  474.35   11.40
   2  -2  -3   17.90    1.80
   2  -2  -3   11.50    1.40
   2  -2  -3   11.00    1.40
   2  -2  -3    9.80    1.30
   2  -2  -3   11.90    1.30
  -2   2   3   14.60    1.20
  -2   2   3   16.10    1.30
  -2   2   3   11.50    1.40
  -2   2   3   14.00    0.90
  -2   2   3   13.40    1.40
   1  -2  -3   18.70    1.40
   1  -2  -3   20.00    1.40
   1  -2  -3   18.20    1.20
   1  -2  -3   22.30    1.30
  -1   2   3   19.20    1.40
  -1   2   3   21.30    1.40
  -1   2   3   21.30    1.20
  -1   2   3   19.70    1.20
  -1   2   3   19.20    1.20
   0  -2  -3    9.00    0.90
   0  -2  -3   10.10    0.80
   0  -2  -3    9.60    1.00
   0  -2  -3    9.70    0.60
   0   2   3    9.90    0.50
   0   2   3   10.70    0.90
   0   2   3    9.70    0.70
   0   2   3   10.60    1.00
   0   2   3   10.70    0.80
   0   2   3    7.90    1.00
  -1  -2  -3  308.17    6.30
  -1  -2  -3  310.97    6.90
  -1  -2  -3  293.47    6.40
   1   2   3  305.47    6.40
   1   2   3  300.17    6.60
   1   2   3  305.67    6.40
   1   2   3  309.27    6.70
   1   2   3  307.17    7.50
   1   2   3  305.67    6.10
  -2  -2  -3  450.45    9.80
   2   2   3  461.75    9.10
   2   2   3  452.95   10.00
   2   2   3  460.45   10.70
   2   2   3  464.15    8.80
  -3  -2  -3  375.06    9.20
  -3  -2  -3  377.36    9.10
   3   2   3  366.06    9.20
  -4  -2  -3  708.93   16.70
  -4  -2  -3  750.52   16.90
   4   2   3  729.83   16.20
  -5  -2  -3  295.67    9.00
  -5  -2  -3  296.17    7.50
   5   2   3  297.27    6.10
   5   2   3  292.17    8.00
   5   2   3  293.47    6.00
  -6  -2  -3  814.52   17.60
  -6  -2  -3  827.52   20.50
   6   2   3  847.62   18.40
   6   2   3  825.12   16.90
   6   2   3  830.62   16.80
  -7  -2  -3  416.76   12.90
   7   2   3  388.36    9.40
   8   2   3   68.79    3.20
   9   2   3   79.59    3.80
   8  -3  -3    6.10    2.10
   8  -3  -3    8.70    0.80
   7  -3  -3   15.70    1.70
   7  -3  -3   12.40    2.40
   6  -3  -3   20.30    2.50
   6  -3  -3   27.60    2.10
   6  -3  -3   30.60    3.50
   5  -3  -3   25.90    2.90
   5  -3  -3   22.20    2.40
   5  -3  -3   20.70    2.90
   5  -3  -3   24.40    2.10
   4  -3  -3    6.90    1.60
   4  -3  -3    7.60    1.30
   4  -3  -3    9.70    1.70
   4  -3  -3    7.80    1.30
  -4   3   3    8.80    1.50
   3  -3  -3    2.30    0.70
   3  -3  -3    2.60    0.30
   3  -3  -3    3.10    0.80
   3  -3  -3    4.00    1.10
   3  -3  -3    3.20    0.80
   3  -3  -3    2.80    0.80
  -3   3   3    3.30    0.90
  -3   3   3    3.60    0.90
  -3   3   3    1.40    0.60
   2  -3  -3  117.39    4.30
   2  -3  -3  117.39    4.20
   2  -3  -3  115.49    4.00
   2  -3  -3  115.29    3.00
   2  -3  -3  115.19    4.20
  -2   3   3  116.29    4.30
  -2   3   3  114.39    4.10
  -2   3   3  110.69    3.20
  -2   3   3  115.49    3.80
  -2   3   3  120.29    3.80
   1  -3  -3  308.17    7.60
   1  -3  -3  310.27    7.60
   1  -3  -3  320.07    7.90
   1  -3  -3  322.77    7.10
   1  -3  -3  312.27    7.90
  -1   3   3  311.67    7.80
  -1   3   3  316.07    7.40
  -1   3   3  324.27    7.20
  -1   3   3  311.27    8.00
  -1   3   3  313.87    7.40
   0  -3  -3 1518.35   30.00
   0  -3  -3 1480.05   29.50
   0  -3  -3 1542.75   30.10
   0  -3  -3 1548.15   30.30
   0  -3  -3 1507.95   30.00
   0   3   3 1517.25   30.40
   0   3   3 1547.95   29.70
   0   3   3 1550.14   30.20
   0   3   3 1543.45   30.20
   0   3   3 1554.64   30.00
  -1  -3  -3  719.93   14.20
  -1  -3  -3  713.13   14.20
  -1  -3  -3  708.03   15.00
   1   3   3  722.53   14.40
   1   3   3  726.23   13.90
   1   3   3  717.53   14.40
   1   3   3  716.13   14.40
   1   3   3  686.23   15.40
  -2  -3  -3  165.88    4.40
  -2  -3  -3  168.98    4.80
   2   3   3  164.88    3.90
   2   3   3  166.78    3.70
   2   3   3  164.68    5.10
   2   3   3  165.58    4.60
  -3  -3  -3  380.56    9.10
  -3  -3  -3  397.66    9.30
   3   3   3  375.86    7.60
   3   3   3  377.36    7.70
   3   3   3  390.16    9.60
   3   3   3  386.16    9.60
  -4  -3  -3   20.30    1.40
  -4  -3  -3   19.30    1.70
  -4  -3  -3   17.80    2.10
   4   3   3   20.00    1.60
   4   3   3   19.80    0.80
   4   3   3   18.30    0.70
  -5  -3  -3   31.70    2.50
  -5  -3  -3   29.60    1.80
   5   3   3   30.00    2.10
   5   3   3   29.50    1.00
   5   3   3   27.50    1.20
  -6  -3  -3  337.87    8.50
  -6  -3  -3  352.06   10.80
   6   3   3  338.67    9.20
   6   3   3  338.07    7.80
   6   3   3  331.37    7.50
  -7  -3  -3   64.19    2.90
  -7  -3  -3   65.29    4.40
   7   3   3   69.29    2.80
   8   3   3   20.20    2.00
   9   3   3   40.40    2.70
   7  -4  -3    6.80    1.30
   7  -4  -3    7.80    2.10
   6  -4  -3  107.39    5.10
   6  -4  -3   96.59    5.30
   6  -4  -3  101.49    4.40
   5  -4  -3    5.30    1.30
   5  -4  -3    6.40    1.60
   5  -4  -3    6.50    1.40
   5  -4  -3    6.10    1.80
   4  -4  -3    1.10    0.70
   4  -4  -3   -0.20    0.50
   4  -4  -3    1.40    0.80
   4  -4  -3    0.90    0.70
  -4   4   3    1.20    0.80
   3  -4  -3  157.98    3.60
   3  -4  -3  154.38    5.20
   3  -4  -3  152.98    5.50
   3  -4  -3  154.78    6.00
   3  -4  -3  155.88    5.50
  -3   4   3  151.38    5.60
  -3   4   3  155.38    5.40
   2  -4  -3 1465.75   30.20
   2  -4  -3 1514.05   28.90
   2  -4  -3 1516.45   30.80
   2  -4  -3 1456.05   30.90
   2  -4  -3 1485.25   30.70
  -2   4   3 1487.95   30.90
  -2   4   3 1484.75   30.50
  -2   4   3 1529.25   30.00
   1  -4  -3    1.80    0.60
   1  -4  -3    1.70    0.40
   1  -4  -3    1.20    0.50
   1  -4  -3    3.20    0.80
   1  -4  -3    1.60    0.50
  -1   4   3    2.80    0.60
  -1   4   3    2.00    0.50
  -1   4   3    1.60    0.50
  -1   4   3    1.80    0.60
  -1   4   3    2.40    0.70
   0  -4  -3  168.18    4.60
   0  -4  -3  187.38    4.50
   0  -4  -3  169.78    4.80
   0  -4  -3  169.58    4.60
   0  -4  -3  164.58    4.60
   0   4   3  164.98    5.00
   0   4   3  171.98    4.80
   0   4   3  168.18    4.80
   0   4   3  173.88    4.80
   0   4   3  172.68    4.30
  -1  -4  -3 1142.99   22.30
  -1  -4  -3 1108.39   22.90
  -1  -4  -3 1111.99   22.10
  -1  -4  -3 1135.69   22.90
  -1  -4  -3 1151.08   22.60
   1   4   3 1100.19   22.30
   1   4   3 1198.58   22.60
   1   4   3 1055.99   21.70
   1   4   3 1160.78   22.60
   1   4   3 1134.69   23.50
  -2  -4  -3  130.79    3.00
  -2  -4  -3  121.09    3.70
  -2  -4  -3  119.89    4.00
   2   4   3  122.59    3.10
   2   4   3  130.39    4.00
   2   4   3  125.39    4.40
   2   4   3  130.59    3.40
   2   4   3  124.89    2.80
   2   4   3  130.49    3.10
  -3  -4  -3 1022.40   21.50
  -3  -4  -3 1022.00   21.60
   3   4   3 1030.10   22.20
   3   4   3 1065.99   20.00
   3   4   3 1045.10   22.20
   3   4   3 1031.30   20.20
  -4  -4  -3   15.50    1.60
  -4  -4  -3   14.60    1.80
   4   4   3   17.30    2.10
   4   4   3   14.30    1.70
   4   4   3   16.20    0.80
   4   4   3   14.10    0.80
  -5  -4  -3   20.80    2.30
  -5  -4  -3   21.00    1.60
   5   4   3   21.80    1.00
   5   4   3   22.50    2.30
   5   4   3   22.20    1.20
   5   4   3   22.40    1.20
  -6  -4  -3  120.69    4.20
  -6  -4  -3  108.89    5.30
   6   4   3  114.39    3.60
   6   4   3  121.39    3.40
  -7  -4  -3  336.77    8.60
   7   4   3  321.97    8.20
   8   4   3   10.70    1.50
   9   4   3    1.50    0.80
   7  -5  -3  117.19    6.40
   7  -5  -3  107.79    4.60
   6  -5  -3  101.79    5.00
   6  -5  -3   92.59    4.50
   6  -5  -3  103.39    5.60
   5  -5  -3  150.38    5.90
   5  -5  -3  151.38    6.00
   5  -5  -3  150.58    6.40
   4  -5  -3    4.80    1.20
   4  -5  -3    3.80    1.20
   4  -5  -3    3.90    1.30
   4  -5  -3    3.20    1.10
   4  -5  -3    4.80    1.10
   3  -5  -3  198.68    4.70
   3  -5  -3  208.68    6.80
   3  -5  -3  200.28    6.70
   3  -5  -3  203.18    6.30
   3  -5  -3  203.48    7.30
  -3   5   3  201.78    6.50
   2  -5  -3  117.59    4.60
   2  -5  -3  123.59    4.60
   2  -5  -3  121.59    4.20
   2  -5  -3  119.99    3.40
  -2   5   3  112.49    3.90
  -2   5   3  112.69    4.30
  -2   5   3  122.39    4.50
  -2   5   3  114.39    4.60
   1  -5  -3  510.15   12.10
   1  -5  -3  509.95   12.00
   1  -5  -3  504.05   11.70
   1  -5  -3  527.35   12.20
   1  -5  -3  514.55   11.20
  -1   5   3  515.85   12.20
  -1   5   3  528.55   12.10
  -1   5   3  523.65   11.70
  -1   5   3  532.85   11.30
   0  -5  -3  323.87    8.00
   0  -5  -3  300.57    7.70
   0  -5  -3  318.37    7.80
   0  -5  -3  324.67    7.60
   0  -5  -3  318.67    7.70
   0   5   3  324.77    8.00
   0   5   3  332.97    7.50
   0   5   3  321.57    8.00
   0   5   3  329.17    8.00
  -1  -5  -3  103.69    3.10
  -1  -5  -3  103.39    3.60
  -1  -5  -3  104.29    3.40
  -1  -5  -3  107.49    3.60
  -1  -5  -3  107.89    3.20
   1   5   3  110.09    3.60
   1   5   3  110.49    3.40
   1   5   3  104.89    4.00
   1   5   3  102.99    3.20
  -2  -5  -3  572.04   13.20
  -2  -5  -3  591.04   12.00
  -2  -5  -3  588.74   13.00
   2   5   3  606.54   12.30
   2   5   3  586.84   13.90
   2   5   3  573.04   11.80
   2   5   3  616.24   13.50
   2   5   3  630.44   12.40
  -3  -5  -3  457.95   10.80
  -3  -5  -3  457.95   10.90
   3   5   3  449.36    9.70
   3   5   3  453.95    9.50
   3   5   3  466.25   11.50
   3   5   3  455.65   11.50
  -4  -5  -3   84.39    3.50
  -4  -5  -3   86.99    3.80
   4   5   3   93.09    2.70
   4   5   3  106.49    2.90
  -5  -5  -3   12.70    1.90
  -5  -5  -3   12.70    1.50
   5   5   3   14.50    1.00
   5   5   3   13.50    1.00
  -6  -5  -3    3.50    1.20
  -6  -5  -3    3.10    0.90
   6   5   3    3.90    0.80
  -7  -5  -3   21.30    1.80
   7   5   3   20.00    1.60
   8   5   3  111.49    4.20
   8   5   3  119.69    4.30
   9   5   3   23.00    2.30
   9   5   3   21.00    2.20
   7  -6  -3   27.50    2.80
   7  -6  -3   25.10    3.60
   6  -6  -3   28.60    3.60
   6  -6  -3   22.40    2.70
   5  -6  -3  192.78    6.90
   5  -6  -3  206.98    7.40
   5  -6  -3  177.18    7.40
   4  -6  -3   14.30    1.90
   4  -6  -3   14.70    2.20
   4  -6  -3   11.90    1.90
   4  -6  -3   12.80    2.30
  -4   6   3   15.10    1.70
   3  -6  -3  288.47    8.70
   3  -6  -3  278.37    9.20
   3  -6  -3  279.67    6.80
   3  -6  -3  285.97    8.70
   3  -6  -3  296.07    8.20
  -3   6   3  282.97    7.70
  -3   6   3  274.57    8.30
   2  -6  -3   37.20    2.50
   2  -6  -3   36.80    2.60
   2  -6  -3   41.60    1.80
   2  -6  -3   40.20    2.30
   2  -6  -3   37.20    2.50
  -2   6   3   40.40    2.50
  -2   6   3   43.30    2.40
  -2   6   3   42.40    2.70
   1  -6  -3  224.98    6.00
   1  -6  -3  232.28    6.80
   1  -6  -3  222.48    6.30
   1  -6  -3  223.48    6.60
   1  -6  -3  239.58    6.80
  -1   6   3  219.28    6.50
  -1   6   3  241.38    6.60
  -1   6   3  237.48    6.70
  -1   6   3  230.18    6.80
   0  -6  -3  455.15   10.60
   0  -6  -3  476.25   10.70
   0  -6  -3  449.06   10.60
   0  -6  -3  468.45   11.00
   0  -6  -3  457.55   10.70
   0   6   3  453.85   10.50
   0   6   3  462.35   10.90
   0   6   3  481.75   11.00
  -1  -6  -3   71.19    2.90
  -1  -6  -3   71.69    2.50
  -1  -6  -3   71.59    2.60
  -1  -6  -3   70.69    2.90
  -1  -6  -3   64.39    2.70
   1   6   3   68.29    2.20
   1   6   3   66.29    2.70
   1   6   3   72.29    3.00
   1   6   3   66.69    2.60
  -2  -6  -3 1585.04   32.30
  -2  -6  -3 1601.34   32.00
  -2  -6  -3 1655.23   31.10
   2   6   3 1628.24   32.70
   2   6   3 1561.64   31.30
   2   6   3 1576.24   30.80
   2   6   3 1606.74   31.50
  -3  -6  -3    2.20    0.40
  -3  -6  -3    2.70    0.70
   3   6   3    5.00    0.60
   3   6   3    2.60    0.40
  -4  -6  -3   70.29    3.20
  -4  -6  -3   73.89    3.50
   4   6   3   71.89    2.40
   4   6   3   73.29    2.60
  -5  -6  -3   61.79    3.00
  -5  -6  -3   56.99    3.40
   5   6   3   68.09    2.40
  -6  -6  -3  118.69    5.50
  -6  -6  -3  115.99    4.50
   6   6   3  123.29    3.80
  -7  -6  -3    4.70    1.20
   7   6   3    5.80    1.00
   8   6   3   54.29    2.80
   9   6   3    2.30    0.90
   6  -7  -3    0.40    1.10
   6  -7  -3    1.10    1.00
   5  -7  -3  146.59    6.30
   5  -7  -3  145.69    6.30
   5  -7  -3  143.79    6.60
   5  -7  -3  140.09    5.80
   4  -7  -3   23.50    2.90
   4  -7  -3   17.60    2.50
   4  -7  -3   17.20    2.20
  -4   7   3   18.90    2.10
   3  -7  -3  135.49    5.60
   3  -7  -3  132.19    5.50
   3  -7  -3  127.59    5.90
   3  -7  -3  129.49    5.00
  -3   7   3  126.09    5.30
  -3   7   3  133.29    4.90
   2  -7  -3   93.99    3.90
   2  -7  -3   98.89    4.40
   2  -7  -3  100.39    4.50
   2  -7  -3  102.99    4.60
   2  -7  -3  108.19    3.50
  -2   7   3   93.19    4.20
  -2   7   3  102.19    4.60
  -2   7   3  101.09    4.10
   1  -7  -3   26.20    2.00
   1  -7  -3   23.90    1.80
   1  -7  -3   24.00    2.00
   1  -7  -3   25.50    2.00
   1  -7  -3   25.40    1.60
  -1   7   3   23.50    1.90
  -1   7   3   25.00    1.90
  -1   7   3   27.60    2.10
   0  -7  -3  199.28    6.10
   0  -7  -3  197.68    5.70
   0  -7  -3  198.98    5.80
   0  -7  -3  197.88    5.80
   0  -7  -3  194.88    5.80
   0   7   3  197.88    6.00
   0   7   3  202.98    6.30
   0   7   3  197.88    6.00
  -1  -7  -3  171.98    5.30
  -1  -7  -3  169.58    5.30
  -1  -7  -3  167.68    4.90
  -1  -7  -3  168.48    4.80
  -1  -7  -3  167.58    5.30
   1   7   3  167.48    5.00
   1   7   3  168.88    5.20
   1   7   3  173.58    4.40
  -2  -7  -3   15.50    1.10
  -2  -7  -3   15.00    1.50
  -2  -7  -3   15.60    1.70
   2   7   3   16.60    1.30
   2   7   3   14.70    1.00
   2   7   3   14.70    1.20
  -3  -7  -3   69.39    3.20
  -3  -7  -3   67.69    3.20
   3   7   3   67.39    2.50
   3   7   3   66.19    2.40
   3   7   3   63.69    2.20
  -4  -7  -3  603.94   14.80
  -4  -7  -3  596.64   14.30
   4   7   3  620.94   12.90
  -5  -7  -3   85.99    3.80
  -5  -7  -3   92.89    4.50
   5   7   3   88.69    3.00
  -6  -7  -3   90.29    4.00
   6   7   3   84.39    3.10
  -7  -7  -3   30.50    2.40
   7   7   3   31.10    1.90
   8   7   3   18.90    1.90
   9   7   3    3.00    1.00
   6  -8  -3  183.88    8.30
   6  -8  -3  170.18    7.20
   5  -8  -3    0.60    0.90
   5  -8  -3    0.10    0.90
   5  -8  -3    0.40    0.90
   4  -8  -3    3.90    1.40
   4  -8  -3    4.00    1.40
   4  -8  -3    2.40    1.00
  -4   8   3    3.50    1.00
   3  -8  -3   27.80    3.10
   3  -8  -3   20.10    2.80
   3  -8  -3   21.70    2.30
   3  -8  -3   21.20    2.60
  -3   8   3   18.30    2.10
  -3   8   3   23.30    2.80
   2  -8  -3   27.80    1.80
   2  -8  -3   21.40    2.60
   2  -8  -3   20.10    2.10
   2  -8  -3   24.00    2.60
   2  -8  -3   21.50    2.50
  -2   8   3   22.10    2.30
  -2   8   3   25.80    2.60
   1  -8  -3   63.39    3.10
   1  -8  -3   67.09    3.50
   1  -8  -3   64.59    3.40
   1  -8  -3   64.69    2.90
   1  -8  -3   65.89    3.50
  -1   8   3   70.09    3.50
  -1   8   3   70.39    3.50
  -1   8   3   62.19    3.40
   0  -8  -3  215.38    6.30
   0  -8  -3  210.48    6.30
   0  -8  -3  204.68    6.10
   0  -8  -3  203.28    6.10
   0   8   3  198.78    6.40
   0   8   3  208.58    6.50
   0   8   3  202.88    6.70
  -1  -8  -3  153.78    5.20
  -1  -8  -3  161.08    5.30
  -1  -8  -3  152.38    4.80
  -1  -8  -3  155.68    4.90
   1   8   3  155.88    5.00
   1   8   3  152.38    5.10
  -2  -8  -3    0.50    0.50
  -2  -8  -3    1.40    0.70
  -2  -8  -3    2.00    0.70
   2   8   3    0.60    0.50
   2   8   3    1.10    0.60
  -3  -8  -3  142.79    5.20
  -3  -8  -3  152.88    5.40
   3   8   3  159.58    4.60
   3   8   3  159.88    4.60
  -4  -8  -3   50.59    3.10
  -4  -8  -3   50.79    3.00
   4   8   3   49.90    2.20
   4   8   3   47.30    1.70
   4   8   3   50.59    1.80
  -5  -8  -3    3.80    1.10
  -5  -8  -3    4.90    1.30
   5   8   3    4.60    0.80
  -6  -8  -3   24.40    2.60
   6   8   3   29.20    1.80
  -7  -8  -3   26.70    2.70
   7   8   3   28.00    1.90
  -8  -8  -3   14.00    2.00
   8   8   3   13.20    1.60
   5  -9  -3  107.99    5.80
   4  -9  -3   35.70    3.80
  -4   9   3   37.70    2.90
   3  -9  -3   59.99    3.90
   3  -9  -3   63.99    3.50
  -3   9   3   49.70    3.30
  -3   9   3   67.59    4.00
   2  -9  -3   22.50    2.70
   2  -9  -3   20.10    2.00
   2  -9  -3   20.90    2.20
   2  -9  -3   21.50    2.70
  -2   9   3   24.20    2.60
  -2   9   3   17.40    2.30
   1  -9  -3  490.05   12.00
   1  -9  -3  481.55   11.80
   1  -9  -3  469.55   12.50
   1  -9  -3  492.65   12.80
  -1   9   3  490.35   12.70
  -1   9   3  486.65   12.70
  -1   9   3  468.55   12.70
   0  -9  -3   16.60    1.90
   0  -9  -3   15.00    1.90
   0  -9  -3   16.30    1.80
   0  -9  -3   17.60    1.90
   0   9   3   14.60    1.90
   0   9   3   13.70    1.80
   0   9   3   17.30    2.30
  -1  -9  -3  106.89    4.10
  -1  -9  -3  106.29    4.30
  -1  -9  -3  109.99    4.20
  -1  -9  -3  112.39    4.40
   1   9   3  112.39    4.30
   1   9   3  104.09    4.30
  -2  -9  -3   71.59    3.60
  -2  -9  -3   73.69    3.50
  -2  -9  -3   67.89    3.20
   2   9   3   68.59    3.20
   2   9   3   75.09    3.20
  -3  -9  -3   52.99    3.00
  -3  -9  -3   50.59    3.00
   3   9   3   53.09    2.50
   3   9   3   51.19    2.50
  -4  -9  -3  129.09    5.10
  -4  -9  -3  121.69    5.10
   4   9   3  127.09    4.30
   4   9   3  128.99    3.80
  -5  -9  -3   37.90    2.70
   5   9   3   39.10    2.20
  -6  -9  -3   30.70    2.50
   6   9   3   31.40    2.00
  -7  -9  -3    9.90    1.80
   7   9   3    5.90    1.10
  -8  -9  -3    5.20    1.50
   8   9   3    7.10    1.30
   5 -10  -3  203.18    8.50
   4 -10  -3  143.09    6.80
  -4  10   3  130.99    5.90
   3 -10  -3    4.80    1.50
  -3  10   3    5.40    1.50
   2 -10  -3   13.50    1.90
   2 -10  -3   13.20    1.80
   2 -10  -3    9.90    2.00
  -2  10   3   12.60    2.10
  -2  10   3   11.30    2.00
   1 -10  -3   15.00    1.90
   1 -10  -3   15.90    2.30
   1 -10  -3   12.30    1.70
  -1  10   3   17.20    2.30
  -1  10   3   18.90    2.50
   0 -10  -3  110.09    4.40
   0 -10  -3  112.59    4.90
   0 -10  -3  108.09    4.50
   0 -10  -3  104.59    4.50
   0  10   3  114.69    4.90
   0  10   3   99.79    4.90
   0  10   3  109.99    4.80
  -1 -10  -3    3.00    0.90
  -1 -10  -3    3.20    1.00
  -1 -10  -3    1.50    0.80
   1  10   3    2.90    1.00
   1  10   3    1.30    0.80
  -2 -10  -3   66.19    3.30
  -2 -10  -3   61.69    3.40
  -2 -10  -3   65.79    3.60
   2  10   3   65.59    3.30
   2  10   3   66.89    3.30
  -3 -10  -3   20.90    2.40
   3  10   3   19.00    2.00
   3  10   3   19.00    1.90
  -4 -10  -3   87.69    4.30
   4  10   3   78.69    3.10
   4  10   3   77.29    3.40
  -5 -10  -3    3.20    1.20
   5  10   3    2.60    0.80
  -6 -10  -3   33.70    2.80
   6  10   3   38.30    2.30
  -7 -10  -3   25.10    2.90
   7  10   3   23.60    2.00
   4 -11  -3   61.29    4.60
  -4  11   3   67.79    4.40
   3 -11  -3    4.50    1.60
  -3  11   3    9.70    2.00
   2 -11  -3  103.59    5.40
   2 -11  -3   97.29    4.50
  -2  11   3   91.29    5.00
  -2  11   3   95.09    5.10
   1 -11  -3   45.10    2.90
   1 -11  -3   55.79    3.30
   1 -11  -3   51.69    3.60
  -1  11   3   42.70    3.30
  -1  11   3   47.00    3.50
   0 -11  -3   71.89    3.60
   0 -11  -3   75.99    3.90
   0  11   3   85.19    4.60
   0  11   3   75.89    4.70
   0  11   3   77.89    4.20
  -1 -11  -3    4.90    1.20
  -1 -11  -3    3.20    1.10
   1  11   3    4.00    1.20
   1  11   3    4.40    1.20
  -2 -11  -3    7.50    1.60
  -2 -11  -3   10.90    1.80
   2  11   3   13.30    1.90
   2  11   3   13.10    1.80
  -3 -11  -3   17.60    2.30
  -3 -11  -3   13.30    2.10
   3  11   3   21.00    2.20
   3  11   3   19.60    2.20
  -4 -11  -3   83.39    4.40
   4  11   3   82.39    3.40
   4  11   3   85.59    3.80
  -5 -11  -3   41.00    3.20
   5  11   3   49.10    2.80
  -6 -11  -3    5.80    1.60
   6  11   3    5.20    1.20
  -7 -11  -3    3.60    1.40
   7  11   3    4.30    1.10
   3 -12  -3   57.59    4.40
  -3  12   3   48.90    3.90
   2 -12  -3   44.60    4.40
  -2  12   3   33.00    3.60
  -2  12   3   45.10    4.30
   1 -12  -3  243.28    8.70
   1 -12  -3  232.38    8.00
  -1  12   3  236.58    8.60
  -1  12   3  234.08    8.80
   0 -12  -3   72.89    4.10
   0  12   3   70.59    4.50
   0  12   3   72.39    4.30
  -1 -12  -3   62.39    3.80
  -1 -12  -3   59.79    3.50
   1  12   3   52.29    3.50
   1  12   3   58.79    3.70
  -2 -12  -3    1.00    0.90
   2  12   3   -0.40    0.60
   2  12   3   -0.20    0.60
  -3 -12  -3   21.20    2.70
   3  12   3   20.30    2.30
   3  12   3   19.00    2.30
  -4 -12  -3   11.80    2.10
   4  12   3   13.30    1.90
   4  12   3   15.20    1.80
  -5 -12  -3   93.29    5.10
   5  12   3  101.09    4.40
   5  12   3   93.19    2.90
  -6 -12  -3    8.10    2.00
   6  12   3   11.40    1.80
   2 -13  -3   30.80    3.90
  -2  13   3   28.70    3.50
  -2  13   3   27.80    3.50
   1 -13  -3   55.89    3.90
  -1  13   3   63.79    4.30
   0 -13  -3  123.29    5.80
   0  13   3  117.49    5.80
  -1 -13  -3   17.70    2.60
   1  13   3   18.90    2.60
  -2 -13  -3    6.30    1.60
   2  13   3    6.20    1.60
   2  13   3    7.80    1.70
  -3 -13  -3    0.20    0.80
   3  13   3    0.30    0.80
   3  13   3    0.10    0.70
  -4 -13  -3   25.40    3.30
   4  13   3   25.60    2.80
   4  13   3   26.30    2.20
  -5 -13  -3   55.89    4.20
   5  13   3   54.19    3.50
   5  13   3   52.39    2.20
  -1 -14  -3    8.90    2.00
   1  14   3    5.30    1.60
  -2 -14  -3   16.60    2.80
   2  14   3    8.90    1.80
   2  12  -4   59.49    3.90
   2  12  -4   60.89    4.10
  -2 -12   4   59.99    5.00
   1  12  -4   36.10    3.70
   1  12  -4   29.60    3.20
  -1 -12   4   28.20    4.00
   0  12  -4    0.30    0.90
   0  12  -4    1.70    1.20
   0 -12   4    3.10    1.00
   0 -12   4    0.80    1.30
  -1  12  -4    6.70    1.80
   1 -12   4    6.10    2.10
   1 -12   4    8.20    1.70
  -2  12  -4   64.59    4.40
   2 -12   4   51.39    5.40
   2 -12   4   58.49    3.70
   3  11  -4    1.00    0.90
   3  11  -4   -0.10    0.80
  -3 -11   4   -0.80    0.90
   2  11  -4   11.90    2.00
   2  11  -4   14.10    2.20
  -2 -11   4   13.20    2.80
   1  11  -4   46.60    3.40
   1  11  -4   42.20    3.20
  -1 -11   4   46.00    2.80
  -1 -11   4   47.90    4.90
   0  11  -4    8.50    1.80
   0  11  -4    4.00    1.40
   0 -11   4   10.20    2.30
   0 -11   4    5.90    1.30
  -1  11  -4   -0.40    0.70
   1 -11   4    0.60    1.00
   1 -11   4    0.70    0.70
  -2  11  -4   17.70    2.70
   2 -11   4   12.60    1.90
   2 -11   4   17.10    3.10
  -3  11  -4   87.59    5.00
   3 -11   4   83.59    5.50
   3 -11   4   83.49    4.40
  -4  11  -4   51.59    3.90
   4 -11   4   56.39    4.60
   4 -11   4   52.79    3.60
   4  10  -4   64.99    3.60
  -4 -10   4   57.69    4.60
   3  10  -4   22.00    2.60
   3  10  -4   20.00    2.40
  -3 -10   4   19.30    3.20
   2  10  -4   60.69    3.60
   2  10  -4   57.59    3.60
  -2 -10   4   57.79    4.40
   1  10  -4   19.90    2.50
   1  10  -4   19.30    2.40
  -1 -10   4   18.50    2.90
  -1 -10   4   17.80    1.90
   0  10  -4   15.50    2.30
   0  10  -4   15.90    2.20
   0 -10   4   15.60    1.80
   0 -10   4   19.50    3.10
  -1  10  -4   -0.60    0.70
   1 -10   4    0.70    1.00
   1 -10   4    0.00    0.50
  -2  10  -4    1.20    1.00
   2 -10   4    3.20    1.00
   2 -10   4    2.10    1.20
  -3  10  -4   -0.30    0.80
   3 -10   4    0.80    1.00
   3 -10   4    0.70    0.90
   3 -10   4    0.20    0.70
  -4  10  -4  351.76   11.30
   4 -10   4  383.06   11.40
   4 -10   4  365.16   12.40
   4 -10   4  368.86   10.60
  -5  10  -4   10.90    2.10
   5 -10   4   11.30    2.20
   5 -10   4    9.20    1.70
   5   9  -4   14.70    2.10
   5   9  -4   13.50    1.80
  -5  -9   4   13.60    2.60
   4   9  -4   73.59    3.70
   4   9  -4   71.99    3.80
  -4  -9   4   76.29    4.90
   3   9  -4   52.39    3.10
   3   9  -4   49.40    3.00
   3   9  -4   47.00    2.90
  -3  -9   4   41.60    3.60
   2   9  -4   69.79    3.60
   2   9  -4   63.69    3.50
  -2  -9   4   61.89    4.30
   1   9  -4   28.60    2.80
   1   9  -4   29.60    2.40
  -1  -9   4   22.70    3.00
  -1  -9   4   28.40    2.00
   0   9  -4  165.48    5.80
   0   9  -4  156.88    6.10
   0  -9   4  150.88    6.70
   0  -9   4  159.88    5.20
   0  -9   4  141.59    6.20
  -1   9  -4   37.70    2.90
  -1   9  -4   35.90    2.60
   1  -9   4   35.90    3.90
   1  -9   4   31.90    2.60
   1  -9   4   33.20    2.20
  -2   9  -4    6.60    1.60
   2  -9   4    6.50    1.70
   2  -9   4    4.90    1.10
   2  -9   4   10.00    1.80
  -3   9  -4  107.69    5.10
   3  -9   4   95.29    5.40
   3  -9   4  102.19    4.70
   3  -9   4  100.59    4.30
  -4   9  -4    6.30    1.60
   4  -9   4   10.80    2.20
   4  -9   4    8.80    1.60
   4  -9   4    8.40    1.70
  -5   9  -4  116.29    5.60
   5  -9   4  116.69    4.90
   5  -9   4  119.39    5.50
  -6   9  -4   12.50    2.20
   6  -9   4   11.00    2.10
   6  -9   4   12.10    1.60
   6   8  -4   19.50    2.50
   6   8  -4   19.00    2.00
   5   8  -4    8.80    1.50
   5   8  -4    8.60    1.60
  -5  -8   4    8.80    2.10
   4   8  -4  140.49    5.20
   4   8  -4  147.09    5.50
  -4  -8   4  138.99    6.40
   3   8  -4   65.09    3.30
   3   8  -4   66.49    3.40
   3   8  -4   71.09    3.50
  -3  -8   4   69.79    4.40
   2   8  -4    1.60    0.80
   2   8  -4    0.00    0.60
   2   8  -4    0.10    0.70
  -2  -8   4    0.00    0.80
  -2  -8   4    0.90    0.70
  -2  -8   4    0.90    0.70
   1   8  -4  107.29    4.60
   1   8  -4  119.49    4.70
  -1  -8   4  120.99    4.20
  -1  -8   4  113.89    5.50
  -1  -8   4  115.89    4.40
   0   8  -4   27.30    2.70
   0   8  -4   23.60    2.00
   0  -8   4   23.30    2.90
   0  -8   4   23.70    1.70
   0  -8   4   25.70    2.10
   0  -8   4   24.40    1.90
  -1   8  -4  522.75   13.50
  -1   8  -4  506.95   12.70
   1  -8   4  536.05   13.00
   1  -8   4  507.75   14.30
   1  -8   4  524.25   12.10
   1  -8   4  513.75   12.80
  -2   8  -4   32.70    2.70
   2  -8   4   30.10    2.50
   2  -8   4   32.20    2.10
   2  -8   4   39.60    3.20
   2  -8   4   35.00    2.50
  -3   8  -4  184.48    6.90
   3  -8   4  180.38    7.10
   3  -8   4  190.88    6.00
   3  -8   4  199.78    6.60
   3  -8   4  179.08    7.30
  -4   8  -4    2.50    1.10
   4  -8   4    1.30    0.90
   4  -8   4    0.90    0.70
   4  -8   4    0.60    0.80
  -5   8  -4  153.78    6.30
   5  -8   4  147.49    5.30
   5  -8   4  141.19    6.70
   5  -8   4  153.58    6.00
  -6   8  -4    2.10    1.20
   6  -8   4    2.00    1.10
   6  -8   4    2.00    0.70
  -7   8  -4   -0.30    0.80
   7  -8   4   -0.90    0.70
   6   7  -4    0.50    0.60
   6   7  -4   -0.20    0.60
   5   7  -4   72.89    4.00
   5   7  -4   72.19    3.40
  -5  -7   4   73.09    4.40
   4   7  -4    1.00    0.70
   4   7  -4   -0.40    0.50
  -4  -7   4   -0.40    0.60
   3   7  -4   27.80    2.00
   3   7  -4   26.20    2.00
   3   7  -4   29.30    2.20
  -3  -7   4   28.00    3.10
  -3  -7   4   29.10    2.40
   2   7  -4  187.98    5.90
   2   7  -4  183.18    5.90
   2   7  -4  193.08    6.10
  -2  -7   4  195.48    6.30
  -2  -7   4  190.88    5.70
  -2  -7   4  176.68    7.00
   1   7  -4    0.70    0.50
   1   7  -4    1.50    0.70
   1   7  -4    0.00    0.50
  -1  -7   4   -0.30    0.90
  -1  -7   4    0.00    0.70
  -1  -7   4    0.00    0.50
   0   7  -4  178.08    6.10
   0   7  -4  183.08    5.80
   0   7  -4  181.78    5.80
   0  -7   4  182.68    5.60
   0  -7   4  177.98    6.80
   0  -7   4  183.78    5.20
   0  -7   4  182.08    5.80
  -1   7  -4  187.28    6.00
  -1   7  -4  186.78    6.40
   1  -7   4  191.98    7.10
   1  -7   4  194.98    5.40
   1  -7   4  186.38    6.00
   1  -7   4  195.68    6.00
  -2   7  -4   29.30    2.50
   2  -7   4   35.20    2.50
   2  -7   4   35.70    2.90
   2  -7   4   32.10    1.90
   2  -7   4   32.40    2.20
  -3   7  -4   38.80    2.90
   3  -7   4   48.60    2.80
   3  -7   4   44.70    3.10
   3  -7   4   44.90    2.40
   3  -7   4   46.10    3.30
  -4   7  -4   17.70    2.40
   4  -7   4   23.30    2.90
   4  -7   4   28.70    3.20
   4  -7   4   20.90    1.80
   4  -7   4   23.30    2.40
  -5   7  -4  139.39    5.80
   5  -7   4  136.39    4.70
   5  -7   4  139.29    6.10
   5  -7   4  133.69    5.30
  -6   7  -4   26.30    2.90
   6  -7   4   22.10    1.20
   6  -7   4   20.80    2.40
  -7   7  -4   32.80    3.30
   7  -7   4   35.00    2.90
   7   6  -4   30.90    1.90
   7   6  -4   28.70    3.30
   6   6  -4   -0.10    0.70
   6   6  -4   -0.20    0.50
   5   6  -4  102.19    4.00
   5   6  -4  110.49    4.90
  -5  -6   4  102.59    5.00
   4   6  -4    5.50    1.30
   4   6  -4    5.50    1.10
  -4  -6   4    5.20    1.40
  -4  -6   4    7.40    1.50
   3   6  -4   32.90    2.00
   3   6  -4   33.20    2.30
   3   6  -4   31.60    2.20
  -3  -6   4   33.10    2.50
  -3  -6   4   33.50    2.70
  -3  -6   4   32.40    2.50
   2   6  -4  314.77    8.50
   2   6  -4  321.67    8.30
   2   6  -4  333.67    8.50
  -2  -6   4  319.27    9.60
  -2  -6   4  318.37    8.80
  -2  -6   4  319.07    8.20
   1   6  -4   14.40    1.70
   1   6  -4   11.30    1.50
   1   6  -4   13.60    1.50
  -1  -6   4   12.60    1.30
  -1  -6   4   13.00    1.90
  -1  -6   4   11.50    1.40
  -1  -6   4   10.90    1.50
  -1  -6   4   12.70    1.60
   0   6  -4  477.55   11.40
   0   6  -4  476.05   10.80
   0   6  -4  456.75   11.70
   0  -6   4  471.05   10.50
   0  -6   4  483.05   10.70
   0  -6   4  473.85   10.90
   0  -6   4  466.15   12.60
   0  -6   4  474.35   11.40
  -1   6  -4   59.19    2.80
  -1   6  -4   61.59    3.20
   1  -6   4   58.79    1.90
   1  -6   4   59.89    3.50
   1  -6   4   58.09    2.40
   1  -6   4   59.39    2.70
   1  -6   4   57.19    2.80
  -2   6  -4    0.20    0.40
  -2   6  -4    0.60    0.70
   2  -6   4    0.10    0.50
   2  -6   4    1.20    0.50
   2  -6   4    0.70    0.60
   2  -6   4    0.30    0.50
  -3   6  -4   64.49    3.60
   3  -6   4   62.99    3.70
   3  -6   4   66.79    3.60
   3  -6   4   61.19    3.00
   3  -6   4   65.09    2.70
  -4   6  -4  772.22   18.60
   4  -6   4  803.42   17.00
   4  -6   4  774.42   17.50
   4  -6   4  789.32   19.10
   4  -6   4  775.92   19.30
  -5   6  -4  154.88    6.10
   5  -6   4  160.58    7.20
   5  -6   4  162.98    5.70
   5  -6   4  165.48    4.80
   5  -6   4  168.88    6.60
  -6   6  -4  158.98    6.30
   6  -6   4  168.78    6.00
  -7   6  -4   52.09    3.40
   7  -6   4   53.29    3.40
   8  -6   4   55.19    3.70
   7   5  -4   40.40    3.40
   7   5  -4   39.40    2.10
   6   5  -4    0.20    0.50
   6   5  -4    0.60    0.80
   5   5  -4   -0.10    0.50
   5   5  -4   -0.10    0.70
  -5  -5   4   -0.60    0.60
   4   5  -4  148.89    5.00
   4   5  -4  152.88    5.60
  -4  -5   4  142.49    5.60
  -4  -5   4  141.19    5.80
   3   5  -4  205.08    6.10
   3   5  -4  204.08    6.40
   3   5  -4  202.08    5.50
  -3  -5   4  208.08    6.90
  -3  -5   4  213.18    6.40
  -3  -5   4  187.98    6.50
   2   5  -4  164.78    5.20
   2   5  -4  157.18    5.10
   2   5  -4  168.48    5.00
  -2  -5   4  166.58    5.50
  -2  -5   4  160.78    5.00
  -2  -5   4  154.68    5.20
  -2  -5   4  170.98    6.00
   1   5  -4   70.79    2.90
   1   5  -4   68.39    3.30
   1   5  -4   71.39    3.10
   1   5  -4   70.69    3.10
  -1  -5   4   71.49    3.00
  -1  -5   4   68.89    3.60
  -1  -5   4   71.99    2.80
  -1  -5   4   73.29    3.10
  -1  -5   4   72.19    2.90
   0   5  -4   24.70    1.50
   0   5  -4   24.70    1.80
   0   5  -4   24.70    1.80
   0   5  -4   25.00    1.70
   0  -5   4   22.00    1.30
   0  -5   4   23.40    1.50
   0  -5   4   22.60    1.60
   0  -5   4   24.50    2.50
   0  -5   4   22.90    1.40
  -1   5  -4  220.68    5.60
  -1   5  -4  220.28    6.10
  -1   5  -4  212.18    6.70
  -1   5  -4  218.88    6.10
   1  -5   4  213.58    4.90
   1  -5   4  221.18    5.50
   1  -5   4  225.28    6.20
   1  -5   4  210.98    5.80
   1  -5   4  220.58    7.10
  -2   5  -4  132.29    5.10
  -2   5  -4  140.79    4.30
  -2   5  -4  132.99    4.30
   2  -5   4  138.99    3.90
   2  -5   4  148.19    5.50
   2  -5   4  114.19    4.50
   2  -5   4  145.09    4.70
   2  -5   4  133.99    4.40
  -3   5  -4    9.90    1.60
   3  -5   4   10.50    1.10
   3  -5   4   12.70    1.90
   3  -5   4   12.30    1.70
   3  -5   4   10.00    1.30
  -4   5  -4   41.40    2.90
   4  -5   4   51.59    3.30
   4  -5   4   44.10    2.40
   4  -5   4   42.70    3.00
   4  -5   4   43.90    2.10
  -5   5  -4  211.58    7.20
   5  -5   4  212.28    6.40
   5  -5   4  214.48    5.10
   5  -5   4  202.78    4.90
   5  -5   4  216.78    7.50
   5  -5   4  215.68    8.20
  -6   5  -4   68.59    3.80
   6  -5   4   69.69    3.40
  -7   5  -4   24.60    2.70
   7  -5   4   32.40    2.50
   8  -5   4   59.59    3.70
   7   4  -4   52.19    3.90
   7   4  -4   33.10    3.60
   7   4  -4   44.10    2.20
   6   4  -4   -0.20    0.70
   6   4  -4   -0.20    0.80
   6   4  -4    0.90    0.60
   5   4  -4  208.88    7.50
   5   4  -4  224.88    7.60
   5   4  -4  203.38    6.20
  -5  -4   4  211.08    7.10
  -5  -4   4  221.68    8.00
   4   4  -4  147.39    4.90
   4   4  -4  141.79    5.50
  -4  -4   4  142.59    5.70
  -4  -4   4  141.99    5.30
   3   4  -4  123.69    3.60
   3   4  -4  129.69    4.40
   3   4  -4  122.69    4.70
  -3  -4   4  123.29    4.80
  -3  -4   4  123.79    4.60
  -3  -4   4  123.19    4.80
   2   4  -4  197.48    6.50
   2   4  -4  195.58    5.90
   2   4  -4  193.68    5.80
   2   4  -4  197.98    5.40
  -2  -4   4  202.38    6.40
  -2  -4   4  194.28    5.70
  -2  -4   4  189.98    5.90
  -2  -4   4  192.08    5.80
   1   4  -4    0.00    0.30
   1   4  -4    2.00    0.70
   1   4  -4    0.70    0.40
   1   4  -4    0.40    0.40
  -1  -4   4    1.40    0.50
  -1  -4   4    0.50    0.50
  -1  -4   4    0.90    0.50
  -1  -4   4    0.90    0.50
  -1  -4   4    0.80    0.40
   0   4  -4    2.60    0.60
   0   4  -4    2.50    0.60
   0   4  -4    1.80    0.60
   0  -4   4    3.10    0.90
   0  -4   4    1.70    0.50
   0  -4   4    1.70    0.50
   0  -4   4    2.80    0.50
   0  -4   4    2.60    0.70
  -1   4  -4   22.80    1.50
  -1   4  -4   22.10    1.20
  -1   4  -4   22.30    1.40
   1  -4   4   21.60    1.50
   1  -4   4   21.20    1.30
   1  -4   4   22.00    1.00
   1  -4   4   24.70    2.00
   1  -4   4   21.90    1.20
  -2   4  -4   37.30    1.80
  -2   4  -4   38.20    1.90
  -2   4  -4   36.80    1.60
   2  -4   4   32.80    2.30
   2  -4   4   39.00    1.60
   2  -4   4   35.10    1.90
   2  -4   4   34.20    2.00
  -3   4  -4    2.40    0.70
  -3   4  -4    2.20    0.60
   3  -4   4    1.50    0.70
   3  -4   4    1.40    0.50
   3  -4   4    2.40    0.90
   3  -4   4    2.50    0.50
   3  -4   4    2.50    0.60
   4  -4   4   12.50    1.30
   4  -4   4   13.50    1.00
   4  -4   4   14.30    1.90
   4  -4   4   10.80    1.70
   4  -4   4   11.20    0.90
   5  -4   4  163.28    6.10
   5  -4   4  157.68    4.90
   5  -4   4  164.18    6.80
  -6   4  -4    0.00    0.60
   6  -4   4    0.60    0.60
   6  -4   4    0.20    0.80
  -7   4  -4   21.50    2.50
   7  -4   4   22.00    2.20
   8  -4   4   32.60    2.60
   7   3  -4   10.90    1.30
   7   3  -4   13.20    2.50
   6   3  -4   95.29    5.00
   6   3  -4   90.19    3.60
   5   3  -4    1.00    0.80
   5   3  -4   -0.10    0.40
  -5  -3   4    0.40    0.80
   4   3  -4   40.90    2.30
   4   3  -4   41.20    2.80
   4   3  -4   41.70    2.80
  -4  -3   4   37.10    2.80
  -4  -3   4   37.20    2.40
   3   3  -4  883.91   18.80
   3   3  -4  869.41   19.20
   3   3  -4  854.21   17.30
   3   3  -4  846.52   19.40
   3   3  -4  827.42   19.20
  -3  -3   4  869.51   19.20
  -3  -3   4  881.01   19.10
  -3  -3   4  903.11   19.60
   2   3  -4   23.20    1.60
   2   3  -4   26.60    1.80
   2   3  -4   23.00    1.40
   2   3  -4   23.60    1.70
   2   3  -4   21.20    1.80
  -2  -3   4   21.90    1.80
  -2  -3   4   20.80    1.60
  -2  -3   4   22.20    1.70
  -2  -3   4   24.50    1.70
   1   3  -4   91.09    3.40
   1   3  -4   89.19    3.40
   1   3  -4   89.59    3.10
   1   3  -4   88.89    3.30
  -1  -3   4   87.79    3.10
  -1  -3   4   89.79    3.70
  -1  -3   4   89.99    3.40
  -1  -3   4   91.89    3.20
  -1  -3   4   92.69    3.20
   0   3  -4   81.99    2.60
   0   3  -4   83.89    2.90
   0   3  -4   85.09    2.80
   0   3  -4   78.79    3.00
   0  -3   4   79.19    2.60
   0  -3   4   83.79    2.70
   0  -3   4   84.89    3.60
   0  -3   4   83.19    3.10
   0  -3   4   87.09    2.70
  -1   3  -4 1464.55   29.60
  -1   3  -4 1493.55   29.00
  -1   3  -4 1543.35   29.30
   1  -3   4 1516.65   28.70
   1  -3   4 1457.65   29.70
   1  -3   4 1502.75   31.00
   1  -3   4 1504.95   29.90
   1  -3   4 1489.55   28.90
   1  -3   4 1466.65   29.00
  -2   3  -4   47.70    1.90
  -2   3  -4   48.70    2.10
   2  -3   4   49.20    2.20
   2  -3   4   49.60    2.80
   2  -3   4   52.59    2.20
   2  -3   4   49.50    1.70
   2  -3   4   47.40    2.10
  -3   3  -4  329.67    7.80
  -3   3  -4  321.97    7.50
   3  -3   4  307.57    7.30
   3  -3   4  315.77    8.60
   3  -3   4  320.97    7.60
   3  -3   4  335.67    7.30
   3  -3   4  335.67    7.10
   3  -3   4  327.77    9.10
  -4   3  -4   99.79    2.40
   4  -3   4   97.09    3.20
   4  -3   4  101.59    4.40
   4  -3   4  105.29    3.10
   4  -3   4  105.99    4.60
   5  -3   4  256.57    8.80
   5  -3   4  260.87    8.00
   5  -3   4  264.17    6.60
   6  -3   4    2.70    1.20
   6  -3   4    2.90    1.00
   6  -3   4    2.20    0.70
  -7   3  -4  117.19    5.00
   7  -3   4  122.69    4.40
   8  -3   4  126.69    5.00
   9  -3   4   74.79    4.10
   8   2  -4    9.00    2.20
   7   2  -4    0.00    0.40
   7   2  -4    0.20    0.80
   6   2  -4  241.48    8.60
   6   2  -4  239.38    6.70
   5   2  -4   -0.20    0.60
   5   2  -4   -0.10    0.60
   5   2  -4    0.10    0.50
  -5  -2   4    0.40    0.90
   4   2  -4  231.98    7.60
   4   2  -4  236.68    7.50
   4   2  -4  252.37    7.00
  -4  -2   4  249.68    8.10
  -4  -2   4  238.48    6.90
   3   2  -4  103.09    3.90
   3   2  -4  109.09    2.80
   3   2  -4   99.39    4.20
   3   2  -4  102.09    4.10
  -3  -2   4  101.29    3.90
  -3  -2   4  103.59    4.60
  -3  -2   4  100.99    4.00
  -3  -2   4  100.49    4.10
  -3  -2   4  109.49    4.40
   2   2  -4   24.30    1.80
   2   2  -4   22.90    1.70
   2   2  -4   26.20    1.80
   2   2  -4   24.10    1.80
  -2  -2   4   25.00    1.70
  -2  -2   4   24.20    1.70
  -2  -2   4   25.70    1.80
  -2  -2   4   26.00    1.80
   1   2  -4  613.74   13.30
   1   2  -4  619.44   13.60
   1   2  -4  603.14   13.40
   1   2  -4  602.24   13.40
  -1  -2   4  619.04   13.30
  -1  -2   4  612.44   13.00
  -1  -2   4  592.24   13.60
  -1  -2   4  613.04   13.30
  -1  -2   4  602.94   13.90
   0   2  -4   70.99    2.40
   0   2  -4   74.39    2.80
   0   2  -4   69.99    2.40
   0   2  -4   76.79    2.60
   0  -2   4   70.99    2.40
   0  -2   4   68.59    3.10
   0  -2   4   72.89    2.40
   0  -2   4   74.09    2.90
   0  -2   4   71.59    2.20
  -1   2  -4  732.73   15.10
  -1   2  -4  716.73   14.40
  -1   2  -4  724.33   14.20
  -1   2  -4  723.93   14.40
   1  -2   4  707.93   14.30
   1  -2   4  707.53   14.30
   1  -2   4  731.43   15.20
   1  -2   4  710.33   14.10
  -2   2  -4 1742.33   33.00
  -2   2  -4 1759.52   34.00
  -2   2  -4 1822.52   34.10
   2  -2   4 1801.22   35.70
   2  -2   4 1796.82   34.20
   2  -2   4 1767.72   34.30
   2  -2   4 1731.33   34.00
   2  -2   4 1564.84   37.50
  -3   2  -4   15.30    0.60
  -3   2  -4   14.10    1.10
  -3   2  -4   14.40    0.60
   3  -2   4   16.10    1.90
   3  -2   4   15.40    0.70
   3  -2   4   14.90    1.60
   3  -2   4   15.70    1.00
   3  -2   4   16.20    0.90
   3  -2   4   15.50    0.60
  -4   2  -4  103.09    3.80
  -4   2  -4  102.39    2.70
   4  -2   4  100.89    4.20
   4  -2   4   99.69    2.80
   4  -2   4  101.19    4.40
   4  -2   4   98.99    3.00
  -5   2  -4   38.40    1.70
   5  -2   4   37.00    2.90
   5  -2   4   37.80    1.70
   5  -2   4   41.10    2.60
   5  -2   4   36.30    1.60
   6  -2   4  316.27   10.60
   6  -2   4  324.27    9.10
   6  -2   4  312.57    7.70
   7  -2   4  152.68    4.80
   8  -2   4    1.40    0.80
   9  -2   4   34.70    2.70
   8   1  -4   51.59    1.70
   8   1  -4   53.39    4.40
   7   1  -4    6.00    1.80
   7   1  -4    7.30    1.10
   6   1  -4    3.20    0.90
   6   1  -4    2.40    1.20
   5   1  -4  200.08    7.00
   5   1  -4  186.58    6.00
   5   1  -4  191.78    7.20
  -5  -1   4  202.18    7.80
   4   1  -4   81.09    3.50
   4   1  -4   79.09    4.00
   4   1  -4   81.09    3.90
  -4  -1   4   84.99    3.20
  -4  -1   4   82.59    3.90
  -4  -1   4   77.69    4.20
   3   1  -4    1.10    0.60
   3   1  -4    4.30    1.10
   3   1  -4    1.30    0.30
   3   1  -4    0.60    0.50
  -3  -1   4    0.80    0.50
  -3  -1   4    0.50    0.60
  -3  -1   4    1.90    0.70
  -3  -1   4    1.20    0.70
  -3  -1   4    0.50    0.60
   2   1  -4 1128.69   24.20
   2   1  -4 1167.28   24.00
   2   1  -4 1190.58   24.10
  -2  -1   4 1147.29   24.00
  -2  -1   4 1142.09   24.00
  -2  -1   4 1084.99   24.00
  -2  -1   4 1175.18   23.90
  -2  -1   4 1164.88   24.30
   1   1  -4    2.90    0.70
   1   1  -4    4.70    0.80
   1   1  -4    2.70    0.70
  -1  -1   4    4.20    0.70
  -1  -1   4    3.30    0.70
  -1  -1   4    4.30    0.90
  -1  -1   4    3.00    0.70
  -1  -1   4    4.50    0.80
   0   1  -4  290.67    7.30
   0   1  -4  297.37    6.90
   0   1  -4  293.37    6.50
   0  -1   4  297.47    7.40
   0  -1   4  291.97    7.70
   0  -1   4  292.97    6.70
   0  -1   4  297.77    6.30
   0  -1   4  293.47    6.80
  -1   1  -4   18.90    0.80
  -1   1  -4   15.60    0.80
  -1   1  -4   16.10    1.10
  -1   1  -4   14.40    0.80
   1  -1   4   17.00    1.70
   1  -1   4   15.10    0.70
   1  -1   4   10.80    0.90
   1  -1   4   14.90    0.80
   1  -1   4   14.70    1.10
   1  -1   4   15.80    0.80
  -2   1  -4  317.77    6.40
  -2   1  -4  306.27    7.00
  -2   1  -4  316.87    6.70
   2  -1   4  320.77    8.40
   2  -1   4  297.47    7.10
   2  -1   4  316.17    6.30
   2  -1   4  310.07    6.70
   2  -1   4  301.37    7.10
   2  -1   4  307.87    6.60
  -3   1  -4  619.34   13.40
   3  -1   4  630.64   12.80
   3  -1   4  616.94   12.30
   3  -1   4  632.84   14.60
   3  -1   4  633.34   14.00
  -4   1  -4    2.60    0.50
  -4   1  -4    2.00    0.70
   4  -1   4    1.50    0.40
   4  -1   4    1.50    0.70
   4  -1   4    0.80    0.60
   4  -1   4    1.70    0.30
  -5   1  -4   98.49    3.20
   5  -1   4   97.39    4.70
   5  -1   4   95.29    2.80
   5  -1   4   98.39    2.80
   5  -1   4  103.79    4.20
   6  -1   4  352.46   11.20
   6  -1   4  354.76    8.00
   6  -1   4  348.17    8.00
   6  -1   4  359.26    9.70
   7  -1   4   34.50    1.90
   7  -1   4   34.90    4.10
   8  -1   4   34.80    2.20
   9  -1   4   22.70    2.40
   8   0  -4   17.90    1.10
   8   0  -4   19.50    3.20
   7   0  -4   89.19    5.30
   7   0  -4   92.99    3.50
   6   0  -4   21.70    2.10
   6   0  -4   23.30    3.10
   5   0  -4   59.99    3.80
   5   0  -4   59.79    3.00
   5   0  -4   55.49    3.40
  -5   0   4   54.99    3.90
   4   0  -4   26.20    2.60
   4   0  -4   22.80    2.50
   4   0  -4   23.00    1.90
  -4   0   4   29.30    3.00
  -4   0   4   26.10    2.60
   3   0  -4   77.19    3.60
   3   0  -4   76.69    3.50
   3   0  -4   74.99    3.30
  -3   0   4   72.39    3.60
  -3   0   4   71.59    3.60
  -3   0   4   79.99    3.50
  -3   0   4   75.79    3.50
  -3   0   4   71.89    2.80
   2   0  -4  234.38    6.60
   2   0  -4  245.48    6.80
   2   0  -4  231.08    6.80
  -2   0   4  234.98    6.60
  -2   0   4  245.78    6.70
  -2   0   4  231.18    6.30
  -2   0   4  219.08    6.70
  -2   0   4  229.88    6.60
   1   0  -4 1332.97   27.50
   1   0  -4 1322.07   27.20
   1   0  -4 1386.66   27.60
  -1   0   4 1343.17   26.90
  -1   0   4 1392.86   27.10
  -1   0   4 1356.56   27.50
  -1   0   4 1334.77   27.70
  -1   0   4 1349.66   26.80
  -1   0   4 1356.96   27.30
   0   0  -4  116.29    3.60
   0   0  -4  123.09    3.80
   0   0  -4  117.29    3.50
   0   0   4  119.39    2.90
   0   0   4  120.69    4.10
   0   0   4  113.99    3.80
   0   0   4  119.19    3.50
   0   0   4  114.39    2.70
   0   0   4  120.89    3.40
  -1   0  -4  753.42   14.40
  -1   0  -4  758.02   15.70
  -1   0  -4  753.32   15.20
   1   0   4  765.62   14.50
   1   0   4  778.02   15.90
   1   0   4  780.12   16.70
   1   0   4  761.42   14.90
   1   0   4  743.23   15.40
   1   0   4  760.82   15.20
  -2   0  -4    2.80    0.40
  -2   0  -4    3.00    0.40
   2   0   4    4.40    0.50
   2   0   4    2.60    0.70
   2   0   4    2.40    0.50
   2   0   4    2.90    0.50
  -3   0  -4   32.30    1.70
   3   0   4   32.10    2.10
   3   0   4   33.00    1.00
   3   0   4   36.70    2.00
   3   0   4   33.30    1.30
  -4   0  -4  356.76    9.30
   4   0   4  361.46    7.30
   4   0   4  358.46    9.60
   4   0   4  364.76    7.40
   4   0   4  366.56    9.60
  -5   0  -4  189.08    5.20
   5   0   4  190.18    4.20
   5   0   4  190.68    6.10
   5   0   4  187.38    4.30
   5   0   4  173.88    6.60
   6   0   4   30.20    3.40
   6   0   4   32.40    1.50
   6   0   4   31.70    1.40
   6   0   4   32.40    2.30
   7   0   4    5.10    0.80
   8   0   4   87.19    3.50
   9   0   4   94.79    4.10
   8  -1  -4   13.60    2.80
   8  -1  -4   12.40    1.10
   7  -1  -4   74.89    3.20
   7  -1  -4   68.39    4.80
   6  -1  -4   59.39    3.10
   6  -1  -4   57.19    4.00
   5  -1  -4    3.10    1.00
   5  -1  -4    3.60    1.20
   5  -1  -4    3.50    1.20
   4  -1  -4  330.47    9.20
   4  -1  -4  338.47   10.30
   4  -1  -4  347.77    9.60
   4  -1  -4  318.17    9.70
  -4   1   4  330.87    9.50
   3  -1  -4   15.90    1.80
   3  -1  -4   15.30    1.70
   3  -1  -4   16.60    2.00
   3  -1  -4   14.70    1.80
  -3   1   4   13.10    1.70
  -3   1   4   16.10    1.90
  -3   1   4   13.60    1.70
  -3   1   4   15.50    1.20
   2  -1  -4    5.20    1.00
   2  -1  -4    3.70    0.90
   2  -1  -4    3.90    0.90
   2  -1  -4    3.70    0.90
  -2   1   4    6.50    1.20
  -2   1   4    4.10    0.90
  -2   1   4    4.50    0.80
  -2   1   4    4.70    0.90
   1  -1  -4  971.00   20.50
   1  -1  -4  985.50   20.60
   1  -1  -4  972.10   19.90
   1  -1  -4  963.80   20.20
  -1   1   4  966.10   20.30
  -1   1   4  936.71   20.60
  -1   1   4  974.10   19.60
  -1   1   4  981.20   20.20
  -1   1   4  996.40   20.00
   0  -1  -4   38.40    1.90
   0  -1  -4   42.00    2.00
   0  -1  -4   39.70    1.30
   0  -1  -4   38.40    1.80
   0  -1  -4   40.50    1.90
   0   1   4   41.70    2.00
   0   1   4   39.30    2.00
   0   1   4   42.70    2.20
   0   1   4   39.30    1.80
   0   1   4   38.30    1.70
   0   1   4   39.60    1.20
  -1  -1  -4   69.29    2.20
  -1  -1  -4   63.19    2.30
   1   1   4   68.39    2.20
   1   1   4   61.49    2.40
   1   1   4   66.09    2.00
   1   1   4   69.79    3.00
   1   1   4   67.49    2.00
  -2  -1  -4  406.66    8.70
  -2  -1  -4  406.96    8.90
  -2  -1  -4  411.96    8.70
   2   1   4  419.96    8.40
   2   1   4  405.86   10.10
   2   1   4  408.56    8.60
   2   1   4  414.46    8.40
  -3  -1  -4  703.43   15.50
   3   1   4  715.13   16.30
   3   1   4  752.52   13.80
  -4  -1  -4  497.55   12.10
   4   1   4  511.05   12.40
  -5  -1  -4  284.27    9.50
   5   1   4  275.67    8.00
  -6  -1  -4   52.49    3.60
   6   1   4   44.00    1.50
   6   1   4   41.00    2.60
   6   1   4   45.70    1.70
  -7  -1  -4   11.80    2.40
   7   1   4   13.30    1.00
   7   1   4   14.90    1.40
   8   1   4   46.70    2.40
   9   1   4    2.80    1.00
   7  -2  -4    5.30    1.10
   7  -2  -4    6.70    1.90
   6  -2  -4  199.58    6.60
   6  -2  -4  208.98    8.20
   5  -2  -4  152.78    6.00
   5  -2  -4  138.79    5.40
   5  -2  -4  153.18    6.40
   5  -2  -4  151.78    6.90
   4  -2  -4   70.29    4.10
   4  -2  -4   69.69    3.50
   4  -2  -4   68.19    3.80
   4  -2  -4   65.29    3.50
  -4   2   4   66.79    3.60
   3  -2  -4   38.00    2.40
   3  -2  -4   41.70    2.60
   3  -2  -4   37.40    2.60
   3  -2  -4   38.70    2.60
  -3   2   4   38.60    1.70
  -3   2   4   40.30    2.50
  -3   2   4   35.60    2.50
  -3   2   4   37.90    2.40
   2  -2  -4  593.74   14.10
   2  -2  -4  616.44   14.30
   2  -2  -4  596.64   14.10
   2  -2  -4  605.94   13.90
  -2   2   4  628.64   13.70
  -2   2   4  611.24   13.10
  -2   2   4  603.64   14.30
  -2   2   4  609.14   14.00
   1  -2  -4  158.78    4.90
   1  -2  -4  150.98    4.90
   1  -2  -4  154.28    4.50
   1  -2  -4  153.18    4.60
   1  -2  -4  152.68    4.90
  -1   2   4  146.09    4.90
  -1   2   4  153.78    4.10
  -1   2   4  151.38    4.50
  -1   2   4  144.39    4.70
  -1   2   4  157.88    4.50
   0  -2  -4 1017.60   20.80
   0  -2  -4 1021.00   20.80
   0  -2  -4  972.50   20.50
   0  -2  -4 1023.10   19.90
   0   2   4  997.70   20.30
   0   2   4 1020.10   21.20
   0   2   4  962.90   20.90
   0   2   4 1037.60   20.70
   0   2   4 1028.60   19.40
   0   2   4 1037.00   20.70
  -1  -2  -4   77.29    2.50
  -1  -2  -4   75.79    2.50
  -1  -2  -4   78.49    1.80
   1   2   4   75.59    2.30
   1   2   4   78.99    2.00
   1   2   4   71.29    2.60
   1   2   4   74.39    2.10
   1   2   4   74.09    2.60
   1   2   4   75.59    3.10
  -2  -2  -4 1057.99   21.30
  -2  -2  -4 1099.09   20.70
   2   2   4 1027.90   20.70
   2   2   4 1043.30   20.50
   2   2   4 1043.10   21.00
   2   2   4 1074.59   22.50
  -3  -2  -4 1762.92   34.50
  -3  -2  -4 1731.73   34.70
   3   2   4 1736.13   35.50
  -4  -2  -4  269.57    7.70
  -4  -2  -4  276.07    7.80
   4   2   4  273.37    7.90
  -5  -2  -4   31.20    2.40
  -5  -2  -4   23.60    2.80
   5   2   4   33.90    2.30
  -6  -2  -4   14.90    1.70
  -6  -2  -4   14.70    2.20
   6   2   4   15.60    1.90
   6   2   4   13.40    0.70
   6   2   4   14.40    0.70
  -7  -2  -4  138.89    4.70
  -7  -2  -4  140.99    6.60
   7   2   4  136.09    3.90
   7   2   4  136.99    3.90
   7   2   4  140.49    5.30
   8   2   4  115.09    3.90
   9   2   4    0.40    0.70
   7  -3  -4    1.40    0.80
   7  -3  -4    4.90    1.80
   6  -3  -4  110.79    5.80
   6  -3  -4  107.49    4.70
   5  -3  -4  354.16   10.50
   5  -3  -4  354.76   11.90
   5  -3  -4  383.06   11.30
   5  -3  -4  353.36   10.20
   4  -3  -4   81.69    4.30
   4  -3  -4   83.29    4.10
   4  -3  -4   81.89    4.00
   4  -3  -4   86.09    4.70
  -4   3   4   77.49    4.00
   3  -3  -4   32.50    2.40
   3  -3  -4   33.10    2.50
   3  -3  -4   35.30    1.30
   3  -3  -4   32.50    2.30
   3  -3  -4   39.30    2.70
  -3   3   4   36.50    2.50
  -3   3   4   37.30    1.50
  -3   3   4   35.80    2.50
   2  -3  -4  227.18    6.90
   2  -3  -4  230.48    6.90
   2  -3  -4  221.78    6.80
   2  -3  -4  221.48    6.60
   2  -3  -4  211.48    6.80
  -2   3   4  229.88    7.00
  -2   3   4  229.38    5.80
  -2   3   4  231.38    6.20
  -2   3   4  232.68    6.80
   1  -3  -4  161.18    5.20
   1  -3  -4  172.98    5.10
   1  -3  -4  163.28    4.90
   1  -3  -4  169.08    5.30
  -1   3   4  165.88    4.90
  -1   3   4  161.68    4.40
  -1   3   4  168.28    5.20
  -1   3   4  188.78    5.60
  -1   3   4  176.48    4.90
   0  -3  -4  538.55   12.00
   0  -3  -4  534.55   11.90
   0  -3  -4  544.35   11.30
   0  -3  -4  541.55   12.10
   0   3   4  525.45   11.90
   0   3   4  570.94   11.90
   0   3   4  547.35   10.90
   0   3   4  526.25   12.20
   0   3   4  544.75   12.40
  -1  -3  -4 1182.18   23.50
  -1  -3  -4 1141.39   23.70
  -1  -3  -4 1221.38   23.10
   1   3   4 1205.58   23.10
   1   3   4 1220.68   24.00
   1   3   4 1182.88   22.90
   1   3   4 1179.98   23.40
   1   3   4 1171.68   24.70
   1   3   4 1169.18   23.70
  -2  -3  -4    0.40    0.20
  -2  -3  -4    0.40    0.30
   2   3   4    0.70    0.30
   2   3   4    0.70    0.30
   2   3   4    0.40    0.20
  -3  -3  -4 1162.68   23.40
   3   3   4 1149.19   24.50
   3   3   4 1158.98   23.90
   3   3   4 1120.09   22.90
   3   3   4 1158.08   22.20
  -4  -3  -4   21.20    2.20
  -4  -3  -4   19.80    1.60
  -4  -3  -4   18.60    1.60
   4   3   4   15.30    1.80
  -5  -3  -4  336.97    8.90
  -5  -3  -4  334.27    9.70
   5   3   4  348.17    9.50
  -6  -3  -4   12.50    2.10
  -6  -3  -4   10.70    1.50
   6   3   4    9.70    1.60
   6   3   4    8.60    0.60
   6   3   4   10.50    0.70
  -7  -3  -4  164.18    7.30
  -7  -3  -4  177.78    5.60
   7   3   4  178.28    6.20
   7   3   4  184.58    4.70
   7   3   4  173.98    4.70
   8   3   4   40.90    2.20
   9   3   4    0.70    0.60
   7  -4  -4   58.39    3.30
   7  -4  -4   66.09    4.90
   6  -4  -4   16.40    2.60
   6  -4  -4   16.10    2.20
   5  -4  -4   12.30    2.20
   5  -4  -4   15.10    2.80
   5  -4  -4   12.50    2.00
   5  -4  -4   14.80    2.20
   4  -4  -4   83.29    4.70
   4  -4  -4   76.59    3.90
   4  -4  -4   83.79    4.20
   4  -4  -4   81.79    4.40
   3  -4  -4   24.90    2.70
   3  -4  -4   22.00    2.40
   3  -4  -4   21.90    2.50
   3  -4  -4   21.30    1.20
   3  -4  -4   22.90    2.30
   3  -4  -4   16.00    2.10
  -3   4   4   19.00    2.20
  -3   4   4   18.10    2.50
   2  -4  -4    0.90    0.40
   2  -4  -4    0.30    0.50
   2  -4  -4    1.60    0.70
   2  -4  -4    0.50    0.50
   2  -4  -4    0.50    0.50
  -2   4   4    0.20    0.50
  -2   4   4    1.10    0.60
  -2   4   4    0.20    0.40
  -2   4   4    0.30    0.40
   1  -4  -4  422.36   10.20
   1  -4  -4  435.66    9.70
   1  -4  -4  426.06   10.60
   1  -4  -4  435.86   10.70
   1  -4  -4  419.36   10.20
  -1   4   4  408.06   10.70
  -1   4   4  434.46   10.50
  -1   4   4  440.26    9.50
  -1   4   4  428.46   10.10
   0  -4  -4   48.90    2.30
   0  -4  -4   51.19    2.30
   0  -4  -4   48.60    2.20
   0  -4  -4   50.19    2.00
   0  -4  -4   50.89    2.40
   0   4   4   55.99    2.50
   0   4   4   48.50    2.40
   0   4   4   52.19    2.50
   0   4   4   50.79    1.80
  -1  -4  -4  628.44   13.40
  -1  -4  -4  634.94   14.20
  -1  -4  -4  646.14   13.80
  -1  -4  -4  653.13   13.10
   1   4   4  667.83   13.70
   1   4   4  632.44   13.70
   1   4   4  628.14   14.70
   1   4   4  654.53   13.50
   1   4   4  649.54   12.90
  -2  -4  -4   25.10    1.10
  -2  -4  -4   22.20    1.60
  -2  -4  -4   26.60    1.40
  -2  -4  -4   25.20    1.60
   2   4   4   21.90    1.80
   2   4   4   25.30    0.80
   2   4   4   27.20    1.40
   2   4   4   23.60    1.50
   2   4   4   26.80    1.10
   2   4   4   26.10    1.20
  -3  -4  -4   56.19    2.70
  -3  -4  -4   53.79    2.40
   3   4   4   55.89    1.70
   3   4   4   58.19    2.80
   3   4   4   54.39    1.90
   3   4   4   55.19    3.00
  -4  -4  -4   28.40    2.00
  -4  -4  -4   29.40    2.00
   4   4   4   31.00    2.30
   4   4   4   31.70    1.10
   4   4   4   30.40    1.20
   4   4   4   31.70    2.30
  -5  -4  -4   51.69    3.10
  -5  -4  -4   52.19    2.70
   5   4   4   49.30    1.50
   5   4   4   49.50    3.00
   5   4   4   49.00    1.60
  -6  -4  -4   -0.40    0.50
  -6  -4  -4    0.00    0.40
   6   4   4    0.20    0.20
   6   4   4    0.60    0.70
   6   4   4    0.20    0.30
  -7  -4  -4  416.56   12.90
  -7  -4  -4  445.16   10.90
   7   4   4  420.96    9.60
   8   4   4   19.90    1.50
   9   4   4   43.20    2.50
   7  -5  -4   32.00    4.10
   7  -5  -4   24.30    2.60
   6  -5  -4    0.40    1.00
   6  -5  -4    0.40    0.90
   5  -5  -4  457.15   12.90
   5  -5  -4  480.85   13.80
   5  -5  -4  463.55   13.00
   4  -5  -4  119.99    5.40
   4  -5  -4  113.69    5.40
   4  -5  -4  120.99    5.40
   4  -5  -4  113.39    5.80
   4  -5  -4  126.89    5.20
   3  -5  -4   93.29    4.50
   3  -5  -4   97.29    4.20
   3  -5  -4   95.89    4.70
   3  -5  -4   97.29    4.60
   2  -5  -4   60.49    3.30
   2  -5  -4   65.09    3.40
   2  -5  -4   67.19    2.40
   2  -5  -4   70.19    3.50
   2  -5  -4   63.89    3.10
  -2   5   4   62.79    3.20
  -2   5   4   67.39    3.50
   1  -5  -4 1299.17   27.10
   1  -5  -4 1299.97   27.60
   1  -5  -4 1323.27   27.20
   1  -5  -4 1335.97   27.60
   1  -5  -4 1317.37   26.30
  -1   5   4 1346.07   26.20
  -1   5   4 1322.67   26.90
  -1   5   4 1300.67   27.40
  -1   5   4 1295.37   27.70
   0  -5  -4   11.20    1.40
   0  -5  -4   12.60    1.40
   0  -5  -4   12.60    1.10
   0  -5  -4   12.90    1.50
   0   5   4    9.70    1.30
   0   5   4   17.90    1.50
   0   5   4   13.50    1.00
   0   5   4   16.30    1.80
  -1  -5  -4  361.56    8.50
  -1  -5  -4  345.37    8.70
  -1  -5  -4  344.87    8.50
  -1  -5  -4  349.27    7.80
  -1  -5  -4  357.66    8.10
   1   5   4  345.37    8.20
   1   5   4  344.57    8.30
   1   5   4  351.86    8.40
   1   5   4  326.27    9.10
  -2  -5  -4  621.04   13.10
  -2  -5  -4  618.04   13.80
  -2  -5  -4  597.44   13.90
  -2  -5  -4  599.54   12.50
   2   5   4  593.04   12.00
   2   5   4  623.84   12.80
   2   5   4  641.24   13.70
   2   5   4  611.74   14.50
   2   5   4  604.44   13.00
   2   5   4  610.14   12.70
  -3  -5  -4   50.09    2.40
  -3  -5  -4   56.49    2.70
   3   5   4   49.40    1.70
   3   5   4   48.80    1.90
   3   5   4   52.59    3.00
   3   5   4   49.90    2.70
  -4  -5  -4   63.29    3.00
  -4  -5  -4   61.09    3.00
   4   5   4   61.19    2.00
   4   5   4   56.89    3.30
   4   5   4   60.89    1.90
   4   5   4   60.49    3.40
  -5  -5  -4   93.19    4.20
  -5  -5  -4   92.89    3.80
   5   5   4   94.99    2.60
   5   5   4   94.49    2.70
   5   5   4   91.49    4.30
  -6  -5  -4    8.10    1.60
  -6  -5  -4    7.60    1.30
   6   5   4    7.20    0.80
   6   5   4    8.40    0.90
  -7  -5  -4    0.20    0.70
   7   5   4    1.30    0.60
   8   5   4  182.08    5.30
   9   5   4    9.50    1.40
   7  -6  -4    4.40    1.30
   7  -6  -4    7.80    2.40
   6  -6  -4   13.60    2.50
   6  -6  -4   19.80    2.60
   5  -6  -4   16.20    2.70
   5  -6  -4    8.70    1.80
   5  -6  -4   10.80    2.10
   4  -6  -4  263.37    9.60
   4  -6  -4  241.88    8.50
   4  -6  -4  264.67    8.80
   4  -6  -4  249.48    8.10
   4  -6  -4  247.28    8.80
   3  -6  -4  421.76   12.30
   3  -6  -4  419.96   11.90
   3  -6  -4  423.66   11.30
   3  -6  -4  432.36   11.90
  -3   6   4  415.26   11.60
   2  -6  -4    0.80    0.60
   2  -6  -4    2.20    0.90
   2  -6  -4    0.80    0.70
   2  -6  -4    1.40    0.50
   2  -6  -4    1.10    0.70
  -2   6   4    0.30    0.60
  -2   6   4    0.80    0.70
   1  -6  -4   55.09    2.40
   1  -6  -4   56.79    3.00
   1  -6  -4   51.09    2.80
   1  -6  -4   51.79    2.90
   1  -6  -4   50.99    2.70
  -1   6   4   53.09    3.00
  -1   6   4   56.59    3.00
   0  -6  -4  424.76   10.00
   0  -6  -4  415.26   10.20
   0  -6  -4  420.96    9.90
   0  -6  -4  421.86   10.50
   0  -6  -4  420.86   10.20
   0   6   4  418.26   10.40
   0   6   4  408.96   10.30
   0   6   4  428.76    9.70
  -1  -6  -4  113.89    4.00
  -1  -6  -4  119.09    4.10
  -1  -6  -4  118.19    4.10
  -1  -6  -4  120.49    3.60
  -1  -6  -4  117.79    3.70
   1   6   4  118.59    4.00
   1   6   4  116.49    4.00
   1   6   4  111.59    3.90
   1   6   4  111.89    4.50
  -2  -6  -4  128.39    4.60
  -2  -6  -4  132.19    4.10
  -2  -6  -4  135.49    3.80
  -2  -6  -4  136.79    4.60
   2   6   4  137.59    4.00
   2   6   4  126.39    5.00
   2   6   4  128.59    3.30
   2   6   4  139.59    4.60
   2   6   4  134.49    4.00
  -3  -6  -4    0.40    0.50
  -3  -6  -4    0.40    0.30
  -3  -6  -4    0.00    0.40
   3   6   4    0.80    0.40
   3   6   4    0.10    0.30
   3   6   4    0.30    0.50
   3   6   4   -0.10    0.40
   3   6   4    0.30    0.20
  -4  -6  -4   32.40    2.20
  -4  -6  -4   31.20    2.10
   4   6   4   30.80    1.50
   4   6   4   29.50    2.50
   4   6   4   33.70    1.50
  -5  -6  -4   34.10    2.40
  -5  -6  -4   35.60    2.60
   5   6   4   38.70    1.60
   5   6   4   36.30    1.90
  -6  -6  -4    0.50    0.80
  -6  -6  -4   -0.40    0.50
   6   6   4    0.40    0.40
  -7  -6  -4   43.30    2.70
   7   6   4   41.50    2.00
  -8  -6  -4   13.90    2.00
   8   6   4   13.90    1.40
   9   6   4    1.60    0.70
   6  -7  -4   71.69    4.50
   6  -7  -4   79.09    5.40
   5  -7  -4   56.49    4.00
   5  -7  -4   62.79    4.50
   4  -7  -4  536.95   14.40
   4  -7  -4  576.14   15.40
   4  -7  -4  574.44   15.70
   3  -7  -4  177.88    6.90
   3  -7  -4  174.18    7.20
   3  -7  -4  174.68    6.30
   3  -7  -4  177.88    6.90
  -3   7   4  182.88    6.80
   2  -7  -4  233.08    6.10
   2  -7  -4  226.98    7.60
   2  -7  -4  234.68    7.70
   2  -7  -4  226.08    7.10
   2  -7  -4  221.88    7.70
  -2   7   4  217.88    7.30
  -2   7   4  230.38    7.80
   1  -7  -4  229.08    7.30
   1  -7  -4  231.78    6.30
   1  -7  -4  227.68    6.80
   1  -7  -4  227.98    7.10
   1  -7  -4  230.48    7.20
  -1   7   4  223.38    7.10
  -1   7   4  233.08    7.40
   0  -7  -4   91.69    3.80
   0  -7  -4   95.69    3.70
   0  -7  -4   93.99    3.90
   0  -7  -4   98.49    3.80
   0  -7  -4   90.59    3.50
   0   7   4   89.69    3.80
   0   7   4   92.19    3.90
  -1  -7  -4  362.76    9.40
  -1  -7  -4  374.66    9.10
  -1  -7  -4  373.56    9.50
  -1  -7  -4  368.86    8.90
   1   7   4  381.86    9.40
   1   7   4  372.26    8.50
   1   7   4  367.46    9.30
  -2  -7  -4  247.28    6.20
  -2  -7  -4  247.08    7.10
  -2  -7  -4  241.08    6.50
  -2  -7  -4  249.38    7.30
   2   7   4  247.48    6.40
   2   7   4  244.48    6.50
   2   7   4  232.28    5.60
  -3  -7  -4  101.49    3.90
  -3  -7  -4   92.69    4.00
   3   7   4  103.89    3.30
   3   7   4   97.19    2.70
   3   7   4  100.09    3.00
  -4  -7  -4  369.16   10.00
  -4  -7  -4  389.56   10.30
   4   7   4  382.56    8.60
  -5  -7  -4   34.80    2.50
  -5  -7  -4   36.10    2.70
   5   7   4   34.30    1.70
  -6  -7  -4   15.80    2.30
  -6  -7  -4   19.20    2.20
   6   7   4   16.70    1.20
  -7  -7  -4    1.60    0.90
   7   7   4    2.10    0.60
  -8  -7  -4    5.40    1.30
   8   7   4    4.00    0.90
   9   7   4   39.40    2.30
   6  -8  -4    7.30    1.90
   5  -8  -4    4.80    1.60
   5  -8  -4    6.70    1.80
   5  -8  -4    6.20    2.10
   4  -8  -4   50.89    3.80
   4  -8  -4   45.60    3.20
   4  -8  -4   43.90    3.70
   3  -8  -4  134.79    6.00
   3  -8  -4  133.69    6.00
   3  -8  -4  132.19    5.40
  -3   8   4  133.39    5.80
   2  -8  -4   90.29    4.50
   2  -8  -4   92.19    4.70
   2  -8  -4   80.69    3.20
   2  -8  -4   89.29    4.10
   2  -8  -4   85.79    5.00
  -2   8   4   79.09    4.20
   1  -8  -4  321.47    8.80
   1  -8  -4  305.17    9.20
   1  -8  -4  340.17    8.40
   1  -8  -4  315.07    9.20
  -1   8   4  321.77    9.50
  -1   8   4  303.37    9.10
   0  -8  -4   31.50    2.10
   0  -8  -4   35.20    2.30
   0  -8  -4   33.70    2.30
   0  -8  -4   31.10    2.10
   0   8   4   32.00    2.30
   0   8   4   38.00    2.50
  -1  -8  -4   64.99    2.90
  -1  -8  -4   60.19    2.80
  -1  -8  -4   65.89    3.20
  -1  -8  -4   66.59    3.20
   1   8   4   68.59    3.20
   1   8   4   65.59    3.10
  -2  -8  -4  256.17    7.60
  -2  -8  -4  255.37    6.90
  -2  -8  -4  247.98    7.40
   2   8   4  248.08    6.90
   2   8   4  259.77    7.00
  -3  -8  -4   47.70    2.60
  -3  -8  -4   42.10    2.60
   3   8   4   49.80    2.30
   3   8   4   42.00    1.80
   3   8   4   46.20    2.10
  -4  -8  -4   55.19    3.10
  -4  -8  -4   53.29    3.10
   4   8   4   51.59    2.30
  -5  -8  -4  118.59    4.90
  -5  -8  -4  114.49    5.10
   5   8   4  112.49    3.70
  -6  -8  -4  109.99    4.80
   6   8   4  112.59    3.70
  -7  -8  -4   45.10    3.10
   7   8   4   44.70    2.20
  -8  -8  -4    5.50    1.40
   8   8   4    4.30    0.90
   5  -9  -4  169.98    7.70
   5  -9  -4  174.28    7.80
   4  -9  -4    5.90    1.80
   4  -9  -4    6.50    1.80
   3  -9  -4   18.60    2.80
   3  -9  -4   18.80    2.40
  -3   9   4   14.80    2.40
   2  -9  -4  143.19    9.00
   2  -9  -4  157.48    6.40
   2  -9  -4  148.69    4.90
   2  -9  -4  134.39    5.50
  -2   9   4  148.79    6.10
   1  -9  -4   86.09    4.00
   1  -9  -4   87.39    3.70
   1  -9  -4   93.99    4.50
   1  -9  -4   87.69    4.40
  -1   9   4   92.19    4.40
  -1   9   4   85.79    4.50
   0  -9  -4    8.00    1.40
   0  -9  -4    8.20    1.50
   0  -9  -4    5.80    1.30
   0  -9  -4    6.50    1.20
   0   9   4    5.20    1.30
   0   9   4    5.50    1.30
  -1  -9  -4  212.48    6.30
  -1  -9  -4  193.08    6.40
  -1  -9  -4  206.88    6.60
   1   9   4  210.08    6.60
   1   9   4  202.18    6.60
  -2  -9  -4    8.80    1.50
  -2  -9  -4    9.00    1.50
  -2  -9  -4   11.40    1.50
   2   9   4   11.40    1.50
   2   9   4   11.60    1.50
  -3  -9  -4   50.49    3.10
  -3  -9  -4   52.59    2.90
   3   9   4   50.29    2.60
   3   9   4   51.99    2.50
  -4  -9  -4    2.40    1.00
  -4  -9  -4    1.70    0.90
   4   9   4    2.20    0.50
   4   9   4    2.40    0.50
   4   9   4    1.40    0.70
  -5  -9  -4  134.79    5.50
   5   9   4  135.39    4.40
  -6  -9  -4   67.09    3.80
   6   9   4   68.39    2.90
  -7  -9  -4    1.20    0.90
   7   9   4    0.50    0.50
  -8  -9  -4   36.60    2.90
   8   9   4   34.60    2.10
   4 -10  -4   28.10    3.70
   3 -10  -4   43.00    4.30
   3 -10  -4   40.50    3.40
   2 -10  -4   23.90    3.00
   2 -10  -4   23.00    2.60
   2 -10  -4   25.80    2.10
  -2  10   4   26.40    3.00
   1 -10  -4   12.20    1.80
   1 -10  -4   17.20    2.40
   1 -10  -4   11.30    1.60
  -1  10   4   12.50    2.00
   0 -10  -4   -0.60    0.60
   0 -10  -4    0.80    0.70
   0 -10  -4    0.20    0.60
   0  10   4    0.10    0.70
   0  10   4    1.00    0.80
  -1 -10  -4  273.47    8.10
  -1 -10  -4  276.17    8.00
  -1 -10  -4  267.87    8.10
   1  10   4  276.77    8.30
   1  10   4  247.38    8.00
  -2 -10  -4   52.39    3.20
  -2 -10  -4   55.69    3.00
  -2 -10  -4   50.09    3.10
   2  10   4   56.59    3.10
   2  10   4   55.89    3.10
  -3 -10  -4    7.00    1.50
  -3 -10  -4    8.80    1.70
  -3 -10  -4   10.40    1.60
   3  10   4    6.80    1.20
   3  10   4    6.70    1.30
  -4 -10  -4   35.80    2.80
   4  10   4   35.10    2.30
   4  10   4   33.70    1.80
  -5 -10  -4   72.19    4.10
   5  10   4   73.99    3.30
  -6 -10  -4   34.50    3.40
   6  10   4   33.00    2.10
  -7 -10  -4    1.40    1.10
   7  10   4    0.00    0.50
   4 -11  -4    0.70    1.30
   3 -11  -4  161.08    7.50
   2 -11  -4    4.70    1.60
  -2  11   4    4.10    1.40
   1 -11  -4  143.19    5.50
   1 -11  -4  146.09    5.70
   1 -11  -4  154.48    6.50
  -1  11   4  138.79    6.20
   0 -11  -4    5.10    1.30
   0 -11  -4    5.30    1.30
   0  11   4    5.30    1.50
   0  11   4    5.90    1.50
  -1 -11  -4    3.50    1.10
  -1 -11  -4    2.20    1.00
   1  11   4    1.70    1.00
   1  11   4    1.80    0.90
  -2 -11  -4    0.30    0.70
  -2 -11  -4   -0.30    0.60
   2  11   4    0.90    0.80
   2  11   4    1.20    0.80
  -3 -11  -4  103.19    4.90
   3  11   4  106.49    4.30
   3  11   4  104.39    4.50
  -4 -11  -4    0.00    0.70
   4  11   4    1.80    0.70
   4  11   4    0.60    0.70
  -5 -11  -4    2.80    1.30
   5  11   4    1.20    0.80
  -6 -11  -4   25.30    3.00
   6  11   4   24.00    2.10
  -7 -11  -4    7.30    1.80
   7  11   4    6.60    1.30
   3 -12  -4   63.99    4.90
   2 -12  -4    7.70    2.10
  -2  12   4   11.60    2.30
   1 -12  -4    0.10    0.80
  -1  12   4   -0.20    0.90
   0 -12  -4    0.20    0.80
   0  12   4    0.30    0.80
  -1 -12  -4    6.10    1.60
   1  12   4    8.70    1.80
   1  12   4    8.10    1.80
  -2 -12  -4    9.30    1.80
   2  12   4   12.60    2.10
   2  12   4   14.70    2.10
  -3 -12  -4   68.99    4.10
   3  12   4   72.69    3.90
   3  12   4   74.09    3.70
  -4 -12  -4   -0.50    0.80
   4  12   4    1.10    0.90
   4  12   4    1.30    0.70
  -5 -12  -4   58.89    4.00
   5  12   4   59.19    3.40
  -6 -12  -4    0.10    0.90
   6  12   4    0.40    0.70
   1 -13  -4   28.90    3.10
  -1  13   4   25.60    3.30
   0 -13  -4   13.20    2.20
   0  13   4   16.90    2.60
  -1 -13  -4   47.70    3.50
   1  13   4   49.80    3.60
  -2 -13  -4   66.49    4.20
   2  13   4   63.79    4.10
   2  13   4   68.39    4.00
  -3 -13  -4   -0.10    0.80
   3  13   4    0.20    0.80
   3  13   4    0.10    0.70
  -4 -13  -4   47.40    3.70
   4  13   4   45.20    3.20
   4  13   4   45.30    2.70
  -5 -13  -4    4.20    1.60
   5  13   4    4.30    1.40
  -1 -14  -4   21.20    2.90
   1  14   4   21.70    2.90
  -2 -14  -4   49.00    3.90
   2  14   4   49.10    3.60
   2  11  -5   23.30    2.90
   2  11  -5   21.10    2.70
  -2 -11   5   22.00    3.60
   1  11  -5   21.20    2.70
   1  11  -5   22.20    2.80
  -1 -11   5   18.40    2.30
  -1 -11   5   19.20    3.30
   0  11  -5    9.80    1.90
   0  11  -5   12.70    2.10
   0 -11   5   11.20    1.80
   0 -11   5   10.30    2.50
  -1  11  -5   39.50    3.30
   1 -11   5   41.60    4.80
   1 -11   5   43.80    2.90
  -2  11  -5   33.20    3.60
   2 -11   5   31.00    4.00
   2 -11   5   34.40    2.70
  -3  11  -5    1.90    1.20
   3 -11   5    0.10    1.00
   3 -11   5   -1.10    0.60
   4  10  -5   80.69    4.30
  -4 -10   5   81.09    5.70
   3  10  -5    1.00    0.90
  -3 -10   5    2.70    1.50
   2  10  -5    1.40    1.00
   2  10  -5    2.30    1.10
  -2 -10   5    1.90    1.40
   1  10  -5    7.20    1.70
   1  10  -5    7.40    1.60
  -1 -10   5    6.30    2.00
  -1 -10   5    7.30    1.30
   0  10  -5   20.70    2.60
   0  10  -5   20.50    2.60
   0 -10   5   14.00    2.70
   0 -10   5   23.80    2.30
  -1  10  -5  287.77    9.50
   1 -10   5  278.87   10.70
   1 -10   5  274.07    8.10
  -2  10  -5    0.20    0.80
   2 -10   5    1.50    0.80
   2 -10   5    1.70    1.30
  -3  10  -5    2.90    1.30
   3 -10   5    2.70    1.00
   3 -10   5    4.40    1.70
   3 -10   5    3.20    1.20
  -4  10  -5    2.00    1.30
   4 -10   5    0.10    0.70
   4 -10   5    0.20    1.10
   4 -10   5   -0.10    1.00
  -5  10  -5  104.89    5.60
   5 -10   5   98.49    5.30
   5 -10   5   98.09    4.60
   5   9  -5   40.80    2.90
  -5  -9   5   31.00    4.00
   4   9  -5   10.30    1.80
  -4  -9   5    9.20    2.40
   3   9  -5   78.39    4.00
  -3  -9   5   77.39    5.20
   2   9  -5   25.00    2.60
   2   9  -5   24.70    2.60
  -2  -9   5   26.00    3.50
   1   9  -5   -0.50    0.60
   1   9  -5    0.70    0.80
  -1  -9   5    0.90    0.60
  -1  -9   5    0.80    1.00
   0   9  -5  123.79    5.30
   0   9  -5  117.49    5.00
   0  -9   5  120.19    6.30
   0  -9   5  118.39    4.40
  -2   9  -5    6.10    1.60
   2  -9   5    7.40    1.90
   2  -9   5   10.80    1.90
   2  -9   5    6.70    1.30
  -3   9  -5  128.59    6.00
   3  -9   5  139.79    5.70
   3  -9   5  135.39    5.10
   3  -9   5  145.19    7.10
  -4   9  -5   68.09    4.30
   4  -9   5   73.99    3.70
   4  -9   5   69.79    4.90
   4  -9   5   71.69    4.10
  -5   9  -5   87.49    5.00
   5  -9   5   83.09    4.60
   5  -9   5   93.39    4.10
   5  -9   5   86.99    5.50
  -6   9  -5   48.20    3.70
   6  -9   5   43.40    2.30
   6  -9   5   41.70    3.40
   5   8  -5    1.10    0.80
   5   8  -5    0.20    0.90
  -5  -8   5    2.60    1.50
   4   8  -5   42.80    3.00
   4   8  -5   47.00    3.00
  -4  -8   5   46.70    3.90
   3   8  -5   16.30    2.00
  -3  -8   5   22.00    3.20
   2   8  -5  115.19    4.70
   2   8  -5  105.09    4.50
  -2  -8   5  107.19    5.70
  -2  -8   5  115.19    5.50
  -2  -8   5  106.59    4.20
   1   8  -5   55.09    3.20
   1   8  -5   54.39    3.20
  -1  -8   5   56.29    2.80
  -1  -8   5   54.49    2.90
  -1  -8   5   56.99    4.10
   0   8  -5  287.97    9.00
   0   8  -5  297.27    8.70
   0  -8   5  296.37   10.20
   0  -8   5  304.47    8.30
   0  -8   5  302.97    7.90
  -1   8  -5    2.40    1.10
  -1   8  -5    1.60    0.90
   1  -8   5    1.20    1.00
   1  -8   5    1.10    0.60
   1  -8   5    1.10    0.80
   1  -8   5    1.30    0.80
  -2   8  -5   58.09    3.60
   2  -8   5   56.79    3.30
   2  -8   5   57.69    3.40
   2  -8   5   57.79    2.80
   2  -8   5   54.59    4.00
  -3   8  -5   36.70    3.00
   3  -8   5   42.50    3.60
   3  -8   5   40.10    2.80
   3  -8   5   41.80    2.50
   3  -8   5   46.60    4.70
  -4   8  -5   44.60    3.40
   4  -8   5   45.60    3.10
   4  -8   5   45.80    2.70
   4  -8   5   47.30    3.90
  -5   8  -5    5.30    1.60
   5  -8   5    5.80    1.50
   5  -8   5    5.70    1.10
   5  -8   5    9.90    2.20
  -6   8  -5  102.19    5.30
   6  -8   5  110.49    3.30
   6  -8   5  110.89    5.20
   6   7  -5   27.30    2.20
   6   7  -5   31.10    3.50
   5   7  -5   12.10    2.10
   5   7  -5    9.60    1.60
  -5  -7   5    9.20    2.10
   4   7  -5    3.00    1.00
   4   7  -5    4.70    1.30
  -4  -7   5    3.80    1.50
   3   7  -5    6.90    1.40
   3   7  -5    5.00    1.20
   3   7  -5    8.70    1.30
  -3  -7   5    5.90    1.70
  -3  -7   5    5.10    1.30
   2   7  -5  776.42   17.40
   2   7  -5  779.72   17.70
   2   7  -5  756.02   17.30
  -2  -7   5  756.12   19.40
  -2  -7   5  777.72   17.00
  -2  -7   5  747.93   17.60
   1   7  -5   10.10    1.60
   1   7  -5    9.20    1.60
  -1  -7   5    9.70    1.50
  -1  -7   5    9.80    1.90
  -1  -7   5    9.00    1.20
   0   7  -5    6.30    1.20
   0   7  -5    6.80    1.40
   0  -7   5    6.20    1.20
   0  -7   5    6.70    1.70
   0  -7   5    5.60    1.00
   0  -7   5    5.80    1.20
  -1   7  -5   67.19    3.70
  -1   7  -5   69.89    3.40
   1  -7   5   69.49    4.30
   1  -7   5   71.99    3.50
   1  -7   5   70.69    3.30
   1  -7   5   70.99    2.90
  -2   7  -5  271.67    8.50
   2  -7   5  251.97    7.80
   2  -7   5  246.08    6.80
   2  -7   5  258.47    7.70
   2  -7   5  268.87    9.20
  -3   7  -5   42.50    3.20
   3  -7   5   44.30    3.40
   3  -7   5   46.70    2.40
   3  -7   5   40.10    3.00
   3  -7   5   51.39    2.90
  -4   7  -5   98.29    4.90
   4  -7   5   94.49    5.00
   4  -7   5   94.09    4.20
   4  -7   5   99.09    3.80
   4  -7   5  104.59    5.50
  -5   7  -5   34.30    3.40
   5  -7   5   35.90    2.60
   5  -7   5   30.80    3.60
   5  -7   5   35.30    2.10
  -6   7  -5   50.19    3.60
   6  -7   5   47.70    3.20
  -7   7  -5   26.00    3.00
   7  -7   5   28.20    3.00
   6   6  -5   58.69    3.90
   6   6  -5   50.59    2.90
   5   6  -5   56.09    3.70
   5   6  -5   60.49    3.20
  -5  -6   5   61.99    4.00
   4   6  -5   35.10    2.40
   4   6  -5   31.90    2.60
  -4  -6   5   35.90    3.00
   3   6  -5   17.40    1.90
   3   6  -5   17.60    1.70
   3   6  -5   19.00    2.10
  -3  -6   5   17.00    2.10
  -3  -6   5   18.60    2.60
   2   6  -5   49.99    2.90
   2   6  -5   53.29    2.80
   2   6  -5   54.19    2.90
  -2  -6   5   54.69    3.60
  -2  -6   5   55.19    3.00
  -2  -6   5   51.49    2.70
   1   6  -5  252.37    7.40
   1   6  -5  259.07    7.60
   1   6  -5  264.77    7.20
  -1  -6   5  258.07    6.90
  -1  -6   5  255.07    7.50
  -1  -6   5  260.47    8.80
  -1  -6   5  265.97    7.20
   0   6  -5  129.49    4.70
   0   6  -5  124.59    4.90
   0  -6   5  128.59    4.20
   0  -6   5  134.49    4.10
   0  -6   5  119.89    5.50
   0  -6   5  129.29    4.70
  -1   6  -5    6.80    1.20
  -1   6  -5   12.20    1.80
   1  -6   5    8.60    1.20
   1  -6   5    7.20    1.30
   1  -6   5   11.90    2.00
   1  -6   5    5.90    0.90
  -2   6  -5  320.47    9.60
   2  -6   5  325.77    7.90
   2  -6   5  320.57    8.80
   2  -6   5  327.57   10.30
   2  -6   5  331.97    8.80
  -3   6  -5   83.19    4.30
   3  -6   5   82.49    3.10
   3  -6   5   80.49    4.50
   3  -6   5   85.59    4.10
   3  -6   5   79.49    3.60
  -4   6  -5   43.60    3.10
   4  -6   5   36.00    3.00
   4  -6   5   39.30    2.10
   4  -6   5   35.00    3.60
   4  -6   5   41.90    2.50
  -5   6  -5   22.10    2.70
   5  -6   5   23.90    3.20
   5  -6   5   22.30    2.30
   5  -6   5   25.00    1.50
   5  -6   5   24.50    3.10
  -6   6  -5   50.59    3.60
   6  -6   5   57.09    3.30
  -7   6  -5   42.40    3.30
   7  -6   5   38.20    2.90
   8  -6   5   11.40    2.00
   6   5  -5   38.30    3.30
   6   5  -5   36.20    2.40
   5   5  -5    1.00    0.70
   5   5  -5   -0.20    0.80
   4   5  -5   34.60    2.40
   4   5  -5   34.80    2.80
  -4  -5   5   46.70    3.20
  -4  -5   5   40.20    3.00
   3   5  -5  176.68    5.10
   3   5  -5  168.18    5.70
   3   5  -5  177.18    6.10
  -3  -5   5  180.08    6.70
  -3  -5   5  171.18    6.10
  -3  -5   5  175.18    5.90
   2   5  -5   65.29    3.20
   2   5  -5   60.79    2.80
   2   5  -5   70.59    3.30
  -2  -5   5   67.19    3.10
  -2  -5   5   62.49    3.10
  -2  -5   5   59.19    3.60
   1   5  -5   36.70    2.30
   1   5  -5   39.00    2.20
   1   5  -5   38.60    2.30
  -1  -5   5   43.50    3.00
  -1  -5   5   41.00    2.50
  -1  -5   5   38.80    2.10
  -1  -5   5   40.60    2.20
   0   5  -5   32.10    2.10
   0   5  -5   34.40    2.10
   0   5  -5   28.90    2.20
   0   5  -5   29.00    1.70
   0  -5   5   32.90    1.70
   0  -5   5   29.70    1.70
   0  -5   5   38.90    2.80
   0  -5   5   28.00    1.60
   0  -5   5   30.60    2.10
  -1   5  -5   61.49    2.80
  -1   5  -5   53.09    3.10
  -1   5  -5   53.39    2.70
   1  -5   5   60.49    2.80
   1  -5   5   58.79    1.90
   1  -5   5   59.49    2.50
   1  -5   5   56.09    2.30
   1  -5   5   57.79    3.50
  -2   5  -5  327.37    8.60
  -2   5  -5  308.77    8.10
   2  -5   5  315.77    8.20
   2  -5   5  307.97    8.20
   2  -5   5  309.77    9.60
   2  -5   5  312.57    7.40
   3  -5   5  609.74   13.80
   3  -5   5  601.04   13.00
   3  -5   5  592.34   15.60
   3  -5   5  599.84   14.50
   4  -5   5    3.10    1.10
   4  -5   5    5.60    1.60
   4  -5   5    4.70    1.00
   4  -5   5    4.60    0.80
  -5   5  -5  135.59    5.80
   5  -5   5  140.29    4.90
   5  -5   5  144.79    6.20
   5  -5   5  149.19    6.60
  -6   5  -5    0.50    0.80
   6  -5   5    1.30    1.00
   6  -5   5    2.90    1.00
  -7   5  -5  391.06   11.60
   7  -5   5  402.96   10.80
   8  -5   5   71.29    3.90
   7   4  -5   21.90    3.10
   7   4  -5   24.90    1.90
   7   4  -5   20.70    3.00
   6   4  -5  114.79    4.40
   6   4  -5  103.89    5.50
   6   4  -5  105.29    5.50
   5   4  -5    0.30    0.90
   5   4  -5   -0.40    0.70
   5   4  -5    0.10    0.60
   4   4  -5    4.90    1.20
   4   4  -5    3.40    1.20
  -4  -4   5    3.20    1.10
  -4  -4   5    2.30    1.00
   3   4  -5   42.20    2.60
   3   4  -5   45.40    2.80
   3   4  -5   43.90    2.00
  -3  -4   5   42.90    2.90
  -3  -4   5   42.20    2.70
  -3  -4   5   41.40    2.70
   2   4  -5  407.96   10.30
   2   4  -5  412.66    9.80
   2   4  -5  405.36   10.30
  -2  -4   5  405.26   10.40
  -2  -4   5  391.36   11.00
  -2  -4   5  421.26   10.30
  -2  -4   5  399.96   10.20
   1   4  -5  109.49    3.90
   1   4  -5  110.49    4.10
   1   4  -5  110.89    4.10
   1   4  -5  113.49    4.30
  -1  -4   5  107.39    4.70
  -1  -4   5  108.39    4.20
  -1  -4   5  110.79    3.80
  -1  -4   5  109.99    3.90
  -1  -4   5  109.99    3.80
   0   4  -5   21.80    1.60
   0   4  -5   19.40    1.60
   0   4  -5   23.70    1.50
   0  -4   5   24.00    1.70
   0  -4   5   22.50    1.40
   0  -4   5   22.20    1.40
   0  -4   5   23.60    1.40
   0  -4   5   25.20    2.10
  -1   4  -5    0.60    0.50
  -1   4  -5    0.30    0.30
  -1   4  -5    0.30    0.40
   1  -4   5    0.30    0.30
   1  -4   5    0.10    0.20
   1  -4   5    0.70    0.60
   1  -4   5    0.50    0.40
   1  -4   5    0.10    0.40
  -2   4  -5  207.48    5.30
  -2   4  -5  195.48    5.50
   2  -4   5  186.88    5.50
   2  -4   5  190.28    4.80
   2  -4   5  184.98    5.60
   2  -4   5  190.98    6.80
   2  -4   5  191.38    5.60
  -3   4  -5   68.99    2.70
   3  -4   5   80.59    4.10
   3  -4   5   74.29    2.90
   3  -4   5   68.19    2.40
   3  -4   5   71.49    3.40
   3  -4   5   73.89    3.00
   4  -4   5 1079.79   22.30
   4  -4   5 1080.39   21.30
   4  -4   5 1073.89   24.60
   4  -4   5 1088.69   24.20
   4  -4   5 1057.39   21.40
   5  -4   5   16.70    1.70
   5  -4   5   13.30    2.10
   5  -4   5   20.10    2.60
   6  -4   5   68.79    4.60
   6  -4   5   69.89    4.10
   6  -4   5   72.19    3.20
  -7   4  -5  127.09    5.60
   7  -4   5  120.49    4.60
   8  -4   5   28.70    2.40
   7   3  -5    1.40    1.20
   7   3  -5    0.30    0.50
   7   3  -5    1.70    1.10
   6   3  -5  116.09    5.80
   6   3  -5  115.39    4.50
   6   3  -5  124.59    6.00
   5   3  -5   78.89    4.40
   5   3  -5   85.49    4.70
   5   3  -5   80.69    3.70
  -5  -3   5   83.89    4.70
   4   3  -5   78.89    4.20
   4   3  -5   84.99    4.30
   4   3  -5   83.59    4.20
   4   3  -5   85.59    3.70
  -4  -3   5   91.69    4.10
  -4  -3   5   81.29    4.20
   3   3  -5    0.40    0.30
   3   3  -5    0.70    0.70
   3   3  -5   -0.30    0.50
   3   3  -5    0.30    0.50
   3   3  -5   -0.90    0.50
  -3  -3   5    0.10    0.50
  -3  -3   5    0.10    0.50
  -3  -3   5    0.10    0.50
   2   3  -5    5.40    1.10
   2   3  -5    7.20    1.30
   2   3  -5    4.80    1.00
   2   3  -5    5.70    1.20
   2   3  -5    7.30    1.00
  -2  -3   5    6.10    1.10
  -2  -3   5    7.00    1.30
  -2  -3   5    6.80    1.30
  -2  -3   5    5.80    1.00
   1   3  -5   96.39    3.80
   1   3  -5   98.79    3.80
   1   3  -5  104.39    3.60
   1   3  -5   96.79    3.60
  -1  -3   5  101.19    4.30
  -1  -3   5   98.19    3.40
  -1  -3   5   97.39    3.90
  -1  -3   5   96.89    3.50
  -1  -3   5   99.99    3.60
   0   3  -5   52.59    2.10
   0   3  -5   47.10    2.20
   0   3  -5   53.49    2.30
   0   3  -5   54.29    2.60
   0  -3   5   52.09    2.00
   0  -3   5   51.29    3.00
   0  -3   5   50.99    2.10
   0  -3   5   52.89    2.60
   0  -3   5   52.59    2.20
  -1   3  -5    9.50    1.20
  -1   3  -5    8.80    0.90
  -1   3  -5   10.30    0.70
  -1   3  -5    9.90    1.00
   1  -3   5    9.30    0.70
   1  -3   5    6.70    1.30
   1  -3   5    9.80    0.80
   1  -3   5    9.00    1.20
   1  -3   5    8.70    0.90
   1  -3   5   10.60    1.30
  -2   3  -5   55.19    2.40
  -2   3  -5   53.59    2.00
   2  -3   5   50.19    2.30
   2  -3   5   50.09    1.80
   2  -3   5   52.59    2.30
   2  -3   5   51.39    2.30
   2  -3   5   44.60    2.90
  -3   3  -5  190.18    5.20
  -3   3  -5  201.18    5.10
   3  -3   5  190.78    5.00
   3  -3   5  204.58    4.70
   3  -3   5  194.08    5.40
   3  -3   5  188.68    5.90
   3  -3   5  196.88    6.80
  -4   3  -5   67.49    2.90
   4  -3   5   70.89    3.60
   4  -3   5   72.89    3.90
   4  -3   5   68.29    2.70
   5  -3   5  396.26   11.20
   5  -3   5  380.56    9.10
   5  -3   5  383.96   11.40
   6  -3   5  111.79    5.10
   6  -3   5  109.39    3.80
   6  -3   5  104.39    5.60
   7  -3   5   70.69    3.10
   8  -3   5    7.60    1.40
   9  -3   5  146.19    5.70
   7   2  -5    8.30    2.10
   7   2  -5    6.50    1.10
   6   2  -5    2.50    1.20
   6   2  -5    2.90    0.90
   5   2  -5  129.89    5.80
   5   2  -5  120.29    4.70
  -5  -2   5  108.89    5.60
   4   2  -5   96.89    4.70
   4   2  -5   94.59    4.00
   4   2  -5   90.29    4.40
  -4  -2   5   94.99    4.60
  -4  -2   5   95.89    4.10
   3   2  -5   95.29    2.90
   3   2  -5   97.49    4.20
   3   2  -5   95.59    4.30
   3   2  -5  105.29    4.20
  -3  -2   5   94.99    4.20
  -3  -2   5   90.09    4.10
  -3  -2   5   97.39    4.10
   2   2  -5  205.88    6.40
   2   2  -5  209.08    6.50
   2   2  -5  211.98    6.50
   2   2  -5  211.48    6.30
  -2  -2   5  203.38    6.50
  -2  -2   5  218.48    6.40
  -2  -2   5  209.78    6.50
  -2  -2   5  203.98    6.00
  -2  -2   5  205.58    6.60
   1   2  -5  449.46   10.60
   1   2  -5  463.45   10.80
   1   2  -5  425.66   10.40
   1   2  -5  439.56   10.80
  -1  -2   5  434.76   11.30
  -1  -2   5  442.96   10.90
  -1  -2   5  450.45   10.00
  -1  -2   5  446.06   10.50
  -1  -2   5  450.15   10.50
   0   2  -5   60.09    2.30
   0   2  -5   59.59    2.30
   0   2  -5   58.29    2.70
   0   2  -5   58.59    2.40
   0  -2   5   55.09    3.00
   0  -2   5   60.39    2.30
   0  -2   5   59.29    2.30
   0  -2   5   56.79    2.70
   0  -2   5   59.29    2.00
  -1   2  -5    0.20    0.30
  -1   2  -5    0.70    0.40
  -1   2  -5    3.00    0.50
  -1   2  -5    0.80    0.30
   1  -2   5    0.40    0.20
   1  -2   5    0.10    0.30
   1  -2   5    0.50    0.30
   1  -2   5    0.40    0.50
   1  -2   5    0.30    0.40
   1  -2   5    0.60    0.30
  -2   2  -5    0.70    0.30
  -2   2  -5    0.30    0.20
  -2   2  -5    0.50    0.40
   2  -2   5    0.30    0.30
   2  -2   5   -0.10    0.10
   2  -2   5    0.00    0.30
   2  -2   5    0.30    0.30
   2  -2   5    0.00    0.40
  -3   2  -5  256.27    6.20
  -3   2  -5  253.37    6.10
  -3   2  -5  253.27    5.20
   3  -2   5  243.38    6.20
   3  -2   5  258.77    5.90
   3  -2   5  246.68    5.50
   3  -2   5  261.57    5.30
   3  -2   5  246.78    7.80
   3  -2   5  248.18    6.90
  -4   2  -5   37.80    1.30
  -4   2  -5   36.90    1.30
  -4   2  -5   40.40    2.10
   4  -2   5   38.40    1.80
   4  -2   5   36.20    2.60
   4  -2   5   37.50    1.50
   4  -2   5   38.60    2.50
   5  -2   5  176.38    6.70
   5  -2   5  174.88    4.60
   5  -2   5  182.38    4.80
   5  -2   5  181.98    6.60
   6  -2   5   37.70    3.80
   6  -2   5   35.60    2.70
   6  -2   5   35.40    1.80
   7  -2   5   63.59    4.70
   7  -2   5   57.49    2.60
   8  -2   5   32.60    2.20
   9  -2   5   33.60    2.50
   7   1  -5    7.30    1.30
   7   1  -5    6.50    2.00
   6   1  -5    1.70    1.10
   6   1  -5    1.30    0.70
   5   1  -5  253.87    8.60
   5   1  -5  237.98    7.40
   5   1  -5  232.68    8.50
  -5  -1   5  259.87    9.10
   4   1  -5  127.69    4.90
   4   1  -5  123.09    5.20
   4   1  -5  130.39    5.60
  -4  -1   5  125.19    5.50
   3   1  -5   86.99    4.10
   3   1  -5   79.99    3.70
   3   1  -5   81.69    3.80
  -3  -1   5   83.99    3.60
  -3  -1   5   85.19    4.10
  -3  -1   5   81.99    3.80
  -3  -1   5   84.29    3.90
   2   1  -5  562.84   13.10
   2   1  -5  551.64   13.30
   2   1  -5  541.95   12.90
  -2  -1   5  543.55   13.00
  -2  -1   5  538.85   13.20
  -2  -1   5  545.95   13.00
  -2  -1   5  533.85   12.90
  -2  -1   5  546.15   12.70
   1   1  -5  226.98    6.50
   1   1  -5  233.48    6.40
   1   1  -5  234.28    6.70
   1   1  -5  229.38    6.50
  -1  -1   5  220.88    5.70
  -1  -1   5  217.08    6.70
  -1  -1   5  229.08    6.30
  -1  -1   5  234.38    6.20
  -1  -1   5  221.98    6.70
  -1  -1   5  221.08    6.10
   0   1  -5    1.00    0.40
   0   1  -5    0.20    0.30
   0   1  -5    1.00    0.50
   0   1  -5    0.40    0.40
   0  -1   5    1.00    0.60
   0  -1   5    1.10    0.30
   0  -1   5    3.20    0.60
   0  -1   5    0.90    0.40
   0  -1   5    1.10    0.50
  -1   1  -5 3298.47   60.49
  -1   1  -5 3256.97   60.19
  -1   1  -5 2883.81   64.79
  -1   1  -5 3280.47   60.79
   1  -1   5 3208.18   59.99
   1  -1   5 2868.41   65.49
   1  -1   5 3156.08   61.09
   1  -1   5 3161.08   60.09
   1  -1   5 3181.08   61.99
  -2   1  -5  628.84   12.70
  -2   1  -5  639.64   13.40
  -2   1  -5  625.44   12.40
   2  -1   5  614.74   13.50
   2  -1   5  622.84   13.10
   2  -1   5  624.04   13.00
   2  -1   5  610.54   12.90
   2  -1   5  631.54   15.00
   2  -1   5  650.83   12.30
  -3   1  -5  254.07    5.50
  -3   1  -5  252.37    6.10
   3  -1   5  250.57    6.70
   3  -1   5  250.37    7.70
   3  -1   5  259.27    5.70
   3  -1   5  238.48    6.10
  -4   1  -5  620.24   13.80
   4  -1   5  612.64   14.60
   4  -1   5  628.04   12.80
   4  -1   5  614.34   12.30
   4  -1   5  597.74   15.10
  -5   1  -5   47.10    2.00
   5  -1   5   46.60    1.60
   5  -1   5   48.20    1.80
   5  -1   5   46.40    3.10
   5  -1   5   47.70    3.00
   6  -1   5   72.39    2.50
   6  -1   5   72.99    4.40
   6  -1   5   75.89    2.40
   6  -1   5   72.89    3.90
   7  -1   5   29.90    3.60
   7  -1   5   27.60    1.60
   8  -1   5  252.37    6.80
   9  -1   5   19.00    2.10
   7   0  -5   -0.80    1.00
   7   0  -5    0.60    0.70
   6   0  -5   14.00    2.50
   6   0  -5   14.60    1.90
   5   0  -5    1.10    0.80
   5   0  -5    0.50    0.90
   5   0  -5    0.10    0.70
  -5   0   5    0.10    0.80
   4   0  -5  234.98    7.50
   4   0  -5  246.68    8.30
   4   0  -5  234.18    7.80
  -4   0   5  255.97    8.50
   3   0  -5   99.69    4.30
   3   0  -5  105.19    4.60
   3   0  -5  109.99    4.40
  -3   0   5  108.69    4.60
  -3   0   5  116.29    4.60
  -3   0   5   99.29    4.40
  -3   0   5  102.89    4.50
  -3   0   5   98.09    3.80
   2   0  -5  596.34   14.00
   2   0  -5  588.04   14.20
   2   0  -5  598.44   14.20
  -2   0   5  576.34   14.30
  -2   0   5  607.24   13.80
  -2   0   5  597.24   13.80
  -2   0   5  605.04   13.80
  -2   0   5  594.14   14.00
   1   0  -5  119.69    4.20
   1   0  -5  114.29    4.00
   1   0  -5  114.39    4.20
  -1   0   5  111.99    3.80
  -1   0   5  119.59    3.70
  -1   0   5  103.79    4.20
  -1   0   5  117.89    3.60
  -1   0   5  113.89    4.00
  -1   0   5  116.59    4.30
   0   0  -5  727.83   15.50
   0   0  -5  700.83   15.90
   0   0  -5  734.43   15.60
   0   0  -5  750.12   15.70
   0   0   5  723.93   14.50
   0   0   5  747.83   14.30
   0   0   5  727.73   15.40
   0   0   5  722.93   16.20
   0   0   5  726.13   15.20
   0   0   5  732.73   16.50
  -1   0  -5   39.90    1.70
  -1   0  -5   39.40    1.60
  -1   0  -5   37.80    2.00
   1   0   5   37.00    1.80
   1   0   5   37.30    1.50
   1   0   5   38.50    2.00
   1   0   5   36.80    2.40
   1   0   5   37.00    1.60
  -2   0  -5    0.40    0.30
  -2   0  -5    0.20    0.30
  -2   0  -5    0.40    0.20
   2   0   5    0.20    0.20
   2   0   5    0.50    0.20
   2   0   5    0.20    0.40
   2   0   5    0.00    0.30
   2   0   5    1.10    0.40
   2   0   5    0.40    0.10
  -3   0  -5   94.09    3.00
  -3   0  -5   93.69    2.80
   3   0   5   93.89    2.50
   3   0   5   90.69    4.10
   3   0   5   90.29    2.90
   3   0   5   94.19    3.30
  -4   0  -5  549.95   12.30
   4   0   5  522.65   13.30
   4   0   5  513.45   10.90
   4   0   5  529.95   10.40
   4   0   5  529.95   12.70
  -5   0  -5  130.09    4.90
   5   0   5  128.59    3.20
   5   0   5  122.69    5.10
   5   0   5  128.99    3.00
   5   0   5  133.39    5.40
   6   0   5   53.29    3.20
   6   0   5   50.29    1.70
   6   0   5   48.50    3.50
   6   0   5   52.29    1.70
   7   0   5   93.89    2.90
   7   0   5   95.59    4.50
   8   0   5   24.90    1.60
   9   0   5   23.20    1.90
   7  -1  -5   13.10    2.60
   7  -1  -5    8.30    1.40
   6  -1  -5    2.10    1.00
   6  -1  -5    2.70    1.30
   5  -1  -5   29.70    3.30
   5  -1  -5   21.40    2.30
   5  -1  -5   25.80    2.90
  -5   1   5   27.20    3.30
   4  -1  -5  596.94   15.60
   4  -1  -5  602.94   15.10
   4  -1  -5  612.84   15.00
  -4   1   5  598.34   16.40
   3  -1  -5    3.00    0.90
   3  -1  -5    3.60    1.10
   3  -1  -5    4.60    1.10
  -3   1   5    3.70    0.80
  -3   1   5    2.10    0.90
  -3   1   5    3.10    0.90
  -3   1   5    2.20    0.90
   2  -1  -5  290.17    8.30
   2  -1  -5  315.67    8.70
   2  -1  -5  318.87    8.80
  -2   1   5  321.27    8.20
  -2   1   5  319.37    8.20
  -2   1   5  297.07    8.70
  -2   1   5  301.27    8.50
   1  -1  -5   99.59    4.00
   1  -1  -5  100.39    3.90
   1  -1  -5   99.69    3.70
  -1   1   5  100.49    3.20
  -1   1   5  100.29    3.90
  -1   1   5  100.09    3.80
  -1   1   5   94.69    4.80
  -1   1   5  110.09    4.20
   0  -1  -5 2924.71   55.69
   0  -1  -5 2782.32   55.29
   0  -1  -5 2984.80   55.39
   0   1   5 2964.10   55.99
   0   1   5 2917.41   55.09
   0   1   5 2657.03   57.09
   0   1   5 2904.51   55.39
   0   1   5 2728.93   56.89
   0   1   5 2840.32   56.19
  -1  -1  -5  150.68    4.50
  -1  -1  -5  162.18    4.30
  -1  -1  -5  156.88    4.60
   1   1   5  160.18    4.00
   1   1   5  164.18    4.30
   1   1   5  152.78    5.30
   1   1   5  155.58    4.60
   1   1   5  163.08    4.80
   1   1   5  150.68    4.10
  -2  -1  -5   15.10    1.00
  -2  -1  -5   17.10    0.80
  -2  -1  -5   15.40    0.70
   2   1   5   16.60    1.10
   2   1   5   16.70    0.50
   2   1   5   17.30    0.50
   2   1   5   16.70    1.90
   2   1   5   14.30    1.10
  -3  -1  -5  170.98    4.80
  -3  -1  -5  175.08    4.60
  -3  -1  -5  171.28    4.70
   3   1   5  164.78    3.90
   3   1   5  171.38    4.30
   3   1   5  178.78    6.00
  -4  -1  -5   46.10    2.40
   4   1   5   44.80    1.40
   4   1   5   44.30    1.10
   4   1   5   37.70    2.60
  -5  -1  -5  874.61   20.10
   5   1   5  906.61   20.50
  -6  -1  -5    0.90    0.80
   6   1   5    0.70    0.20
   6   1   5    0.50    0.70
   6   1   5    1.30    0.30
  -7  -1  -5  122.89    6.10
   7   1   5  124.89    3.30
   7   1   5  122.79    3.40
   7   1   5  126.39    5.20
   8   1   5    7.00    1.00
   9   1   5   25.10    1.90
   7  -2  -5   31.50    4.00
   7  -2  -5   28.40    2.30
   6  -2  -5    0.10    0.70
   6  -2  -5    0.40    0.90
   5  -2  -5    4.80    1.40
   5  -2  -5    3.80    1.40
   5  -2  -5    3.60    1.20
   4  -2  -5   26.10    3.00
   4  -2  -5   35.50    2.80
   4  -2  -5   38.30    2.80
   4  -2  -5   36.00    3.00
  -4   2   5   31.10    3.40
   3  -2  -5   46.30    2.90
   3  -2  -5   42.70    2.90
   3  -2  -5   42.60    2.90
   3  -2  -5   40.20    2.60
  -3   2   5   43.20    2.80
  -3   2   5   44.10    3.10
  -3   2   5   38.70    2.00
   2  -2  -5  247.68    7.30
   2  -2  -5  262.27    7.80
   2  -2  -5  265.47    7.80
   2  -2  -5  250.87    7.40
  -2   2   5  245.08    7.70
  -2   2   5  247.68    6.80
  -2   2   5  251.87    7.50
  -2   2   5  255.27    6.90
   1  -2  -5  231.38    6.80
   1  -2  -5  224.98    6.50
   1  -2  -5  248.78    6.30
   1  -2  -5  238.38    7.00
   1  -2  -5  231.68    6.90
  -1   2   5  235.38    6.70
  -1   2   5  226.48    7.00
  -1   2   5  229.58    5.70
  -1   2   5  230.58    6.60
   0  -2  -5  396.36    8.50
   0  -2  -5  385.36    9.70
   0  -2  -5  410.56    9.70
   0  -2  -5  384.86    9.30
   0   2   5  394.16   10.10
   0   2   5  409.96   10.00
   0   2   5  390.26    9.40
   0   2   5  402.46    9.20
   0   2   5  411.06    8.00
  -1  -2  -5  353.66    8.30
  -1  -2  -5  355.06    8.50
  -1  -2  -5  368.66    7.10
   1   2   5  371.46    8.40
   1   2   5  352.56    9.50
   1   2   5  360.26    7.20
   1   2   5  357.56    7.90
   1   2   5  374.06    8.80
   1   2   5  370.46    8.10
   1   2   5  347.07    8.60
  -2  -2  -5  198.18    5.10
  -2  -2  -5  195.38    4.30
  -2  -2  -5  193.78    4.60
   2   2   5  190.48    3.70
   2   2   5  189.78    5.00
   2   2   5  192.68    6.30
   2   2   5  195.88    5.00
  -3  -2  -5    0.50    0.40
  -3  -2  -5    0.80    0.40
  -3  -2  -5    0.20    0.30
   3   2   5    0.90    0.30
   3   2   5    0.80    0.30
   3   2   5   -0.10    0.40
  -4  -2  -5   53.89    2.70
  -4  -2  -5   49.30    2.60
   4   2   5   48.70    3.00
  -5  -2  -5   30.80    2.40
  -5  -2  -5   31.70    2.40
   5   2   5   31.90    2.50
  -6  -2  -5    4.70    1.30
   6   2   5    6.00    1.40
  -7  -2  -5   10.60    1.60
  -7  -2  -5   11.50    2.20
   7   2   5   11.10    1.90
   7   2   5   12.40    0.80
   7   2   5   12.70    0.80
   8   2   5   56.09    2.30
   9   2   5   28.80    1.90
   7  -3  -5   50.79    5.20
   7  -3  -5   55.69    3.30
   6  -3  -5    3.70    1.10
   6  -3  -5    1.90    1.30
   5  -3  -5  302.37   10.90
   5  -3  -5  304.27   10.80
   5  -3  -5  306.27   10.40
   5  -3  -5  298.87    9.40
   4  -3  -5  295.37    9.30
   4  -3  -5  322.77   10.30
   4  -3  -5  314.07    9.60
   4  -3  -5  302.27    9.90
   3  -3  -5  679.13   17.00
   3  -3  -5  710.13   17.10
   3  -3  -5  685.63   16.80
   3  -3  -5  685.03   16.50
  -3   3   5  711.93   16.80
   2  -3  -5   33.60    2.40
   2  -3  -5   31.20    2.40
   2  -3  -5   35.20    2.30
   2  -3  -5   38.90    2.60
   2  -3  -5   34.50    2.30
  -2   3   5   38.00    2.60
  -2   3   5   35.90    2.00
  -2   3   5   36.00    2.00
  -2   3   5   33.20    2.30
   1  -3  -5  399.06    9.50
   1  -3  -5  390.96   10.10
   1  -3  -5  398.16    9.80
   1  -3  -5  388.96   10.10
  -1   3   5  385.66    9.70
  -1   3   5  400.16   10.40
  -1   3   5  375.96    9.80
  -1   3   5  390.46    8.70
   0  -3  -5   91.49    3.40
   0  -3  -5   89.49    2.80
   0  -3  -5   89.09    3.50
   0  -3  -5   89.29    3.50
   0   3   5   92.69    2.40
   0   3   5   94.49    3.30
   0   3   5   94.09    3.40
   0   3   5   90.09    3.60
   0   3   5   89.59    3.70
  -1  -3  -5 2555.54   49.99
  -1  -3  -5 2617.54   49.50
  -1  -3  -5 2348.57   53.89
   1   3   5 2500.75   50.69
   1   3   5 2602.44   49.70
   1   3   5 2470.75   48.80
   1   3   5 2594.44   49.10
   1   3   5 2568.14   48.70
   1   3   5 2680.13   49.60
  -2  -3  -5   28.90    1.70
  -2  -3  -5   31.90    1.30
   2   3   5   33.60    1.70
   2   3   5   30.00    0.90
   2   3   5   30.30    2.20
   2   3   5   32.20    0.80
   2   3   5   32.30    1.60
   2   3   5   31.30    1.50
  -3  -3  -5  119.49    3.70
   3   3   5  119.49    3.30
   3   3   5  123.59    4.90
   3   3   5  123.49    3.10
  -4  -3  -5  286.17    8.00
  -4  -3  -5  263.97    7.50
   4   3   5  288.77    8.60
   4   3   5  280.57    5.80
   4   3   5  283.57    5.60
  -5  -3  -5  325.67    9.70
  -5  -3  -5  336.17    9.50
   5   3   5  346.17    9.80
  -6  -3  -5   48.30    3.30
  -6  -3  -5   49.60    2.90
   6   3   5   44.90    3.10
  -7  -3  -5    1.50    0.80
  -7  -3  -5    0.40    0.80
   7   3   5    1.50    0.30
   7   3   5    1.40    0.40
   7   3   5    0.90    0.80
   8   3   5    0.50    0.40
   9   3   5   18.80    1.50
   7  -4  -5   89.19    4.50
   7  -4  -5   84.09    5.80
   6  -4  -5   28.70    3.70
   6  -4  -5   34.10    3.40
   5  -4  -5   58.99    4.20
   5  -4  -5   50.39    3.60
   4  -4  -5  538.85   14.40
   4  -4  -5  548.45   15.20
   4  -4  -5  539.45   14.10
   4  -4  -5  530.25   14.70
   3  -4  -5  179.68    6.80
   3  -4  -5  188.28    6.90
   3  -4  -5  182.98    6.70
   3  -4  -5  176.58    6.60
   3  -4  -5  172.38    6.30
  -3   4   5  179.68    6.50
   2  -4  -5   66.59    3.40
   2  -4  -5   71.59    3.50
   2  -4  -5   68.39    2.60
   2  -4  -5   65.69    3.50
   2  -4  -5   68.79    3.60
  -2   4   5   65.09    2.80
  -2   4   5   68.89    2.90
  -2   4   5   64.79    3.40
  -2   4   5   66.09    3.60
   1  -4  -5   -0.30    0.40
   1  -4  -5   -0.10    0.30
   1  -4  -5   -0.40    0.30
   1  -4  -5    0.90    0.50
  -1   4   5   -0.50    0.20
  -1   4   5    0.30    0.40
  -1   4   5    0.40    0.50
  -1   4   5    0.20    0.40
   0  -4  -5    0.00    0.30
   0  -4  -5    0.40    0.40
   0  -4  -5    0.60    0.30
   0   4   5    0.40    0.50
   0   4   5    0.50    0.50
   0   4   5    0.60    0.30
   0   4   5    1.90    0.60
  -1  -4  -5  186.48    5.20
  -1  -4  -5  177.98    5.20
  -1  -4  -5  184.38    5.50
  -1  -4  -5  199.08    4.50
   1   4   5  175.68    5.00
   1   4   5  180.48    4.40
   1   4   5  174.38    5.30
   1   4   5  185.68    6.00
   1   4   5  182.38    4.60
  -2  -4  -5 4024.00   75.89
  -2  -4  -5 4019.00   74.59
  -2  -4  -5 3639.64   83.59
   2   4   5 4036.90   74.89
   2   4   5 3992.50   76.49
   2   4   5 4017.60   75.09
   2   4   5 3917.71   79.99
   2   4   5 3586.04   78.79
   2   4   5 3952.50   75.19
  -3  -4  -5    0.80    0.40
   3   4   5    0.60    0.30
   3   4   5    0.60    0.50
   3   4   5    1.30    0.70
  -4  -4  -5    0.70    0.50
  -4  -4  -5    0.00    0.30
   4   4   5    0.10    0.20
   4   4   5    0.20    0.20
   4   4   5    0.40    0.50
  -5  -4  -5  256.57    7.60
  -5  -4  -5  249.28    7.70
   5   4   5  256.27    5.20
   5   4   5  256.47    8.30
   5   4   5  250.97    5.40
  -6  -4  -5   41.20    3.00
  -6  -4  -5   42.60    2.60
   6   4   5   39.90    1.30
   6   4   5   38.70    1.20
   6   4   5   40.70    3.00
  -7  -4  -5    6.60    1.70
  -7  -4  -5    8.10    1.40
   7   4   5    7.40    0.60
   7   4   5    8.10    0.80
   7   4   5    7.60    1.60
   8   4   5  128.99    3.80
   9   4   5   35.50    2.00
   6  -5  -5   19.20    3.20
   6  -5  -5   14.30    2.30
   5  -5  -5  227.98    8.40
   5  -5  -5  238.98    9.10
   4  -5  -5  503.35   13.90
   4  -5  -5  506.25   13.50
   4  -5  -5  522.05   14.90
   4  -5  -5  479.85   14.10
   3  -5  -5   13.00    2.10
   3  -5  -5   14.50    2.00
   3  -5  -5   15.00    2.30
   3  -5  -5   21.50    2.60
   3  -5  -5   14.10    2.10
   2  -5  -5    3.00    1.00
   2  -5  -5    2.30    0.90
   2  -5  -5    3.00    0.70
   2  -5  -5    4.20    1.10
   2  -5  -5    2.70    0.90
  -2   5   5    2.40    0.70
  -2   5   5    2.70    1.00
  -2   5   5    3.40    1.10
   1  -5  -5  478.25   12.20
   1  -5  -5  507.55   12.00
   1  -5  -5  487.05   11.10
   1  -5  -5  486.95   11.80
   1  -5  -5  474.95   12.20
  -1   5   5  479.65   12.10
  -1   5   5  484.25   12.50
  -1   5   5  481.85   10.70
  -1   5   5  472.55   11.60
   0  -5  -5  275.57    7.80
   0  -5  -5  299.87    7.40
   0  -5  -5  301.77    8.10
   0  -5  -5  299.47    8.20
   0  -5  -5  297.77    7.80
   0   5   5  292.17    8.20
   0   5   5  314.87    8.10
   0   5   5  301.37    7.00
   0   5   5  294.27    8.30
  -1  -5  -5   69.09    2.40
  -1  -5  -5   66.19    2.90
  -1  -5  -5   61.99    2.80
  -1  -5  -5   65.99    3.10
  -1  -5  -5   68.49    2.80
   1   5   5   67.19    3.40
   1   5   5   66.29    2.90
   1   5   5   76.69    2.30
   1   5   5   73.79    2.90
   1   5   5   68.99    2.60
  -2  -5  -5  117.29    4.10
  -2  -5  -5  116.89    3.50
  -2  -5  -5  118.69    3.40
  -2  -5  -5  110.09    4.30
   2   5   5  127.39    3.50
   2   5   5  114.79    2.80
   2   5   5  126.59    4.00
   2   5   5  122.49    3.80
   2   5   5   98.39    3.60
   2   5   5  115.59    4.80
  -3  -5  -5  182.28    5.20
  -3  -5  -5  182.78    5.90
  -3  -5  -5  182.58    5.70
   3   5   5  183.08    4.60
   3   5   5  177.08    4.80
   3   5   5  176.38    6.40
   3   5   5  187.18    5.80
  -4  -5  -5    9.50    1.40
  -4  -5  -5    9.10    1.30
   4   5   5    9.40    0.70
   4   5   5    9.60    0.80
   4   5   5   10.50    1.80
   4   5   5    8.40    1.50
  -5  -5  -5  104.59    4.40
  -5  -5  -5  108.69    4.50
   5   5   5  101.89    2.70
   5   5   5  106.09    4.90
   5   5   5  103.99    2.90
  -6  -5  -5   72.09    3.90
  -6  -5  -5   67.79    3.50
   6   5   5   72.59    4.10
   6   5   5   71.69    2.10
   6   5   5   69.79    2.10
  -7  -5  -5  105.29    4.50
  -7  -5  -5  105.19    5.40
   7   5   5  109.89    3.10
   7   5   5  100.49    5.00
  -8  -5  -5   71.29    3.70
   8   5   5   74.29    2.60
   9   5   5   24.90    1.70
   6  -6  -5   42.00    4.70
   6  -6  -5   36.90    3.70
   5  -6  -5   49.70    3.80
   5  -6  -5   50.69    4.10
   4  -6  -5   99.09    5.70
   4  -6  -5  111.99    5.70
   4  -6  -5  119.99    5.80
   4  -6  -5  123.99    5.40
   4  -6  -5  105.29    5.40
   3  -6  -5  114.19    5.60
   3  -6  -5  116.19    5.50
   3  -6  -5  122.09    5.60
   3  -6  -5  119.19    5.10
  -3   6   5  123.99    5.50
   2  -6  -5   13.50    1.80
   2  -6  -5   15.20    1.20
   2  -6  -5   12.60    2.00
   2  -6  -5   18.10    2.30
   2  -6  -5   16.30    2.20
  -2   6   5   12.80    2.00
  -2   6   5   12.70    1.90
   1  -6  -5    1.00    0.70
   1  -6  -5    0.20    0.60
   1  -6  -5    0.40    0.50
   1  -6  -5    0.80    0.50
   1  -6  -5    0.60    0.60
  -1   6   5    0.50    0.50
  -1   6   5    1.10    0.60
  -1   6   5    0.70    0.70
   0  -6  -5    1.00    0.60
   0  -6  -5    1.50    0.60
   0  -6  -5    2.00    0.70
   0  -6  -5    1.40    0.70
   0  -6  -5    2.50    0.90
   0   6   5    2.10    0.80
   0   6   5    0.50    0.60
   0   6   5    2.00    0.80
   0   6   5    1.50    0.50
  -1  -6  -5  831.02   17.80
  -1  -6  -5  814.42   18.20
  -1  -6  -5  828.92   18.10
  -1  -6  -5  806.92   18.10
  -1  -6  -5  828.62   17.20
   1   6   5  861.71   17.70
   1   6   5  818.02   19.00
   1   6   5  846.02   18.00
   1   6   5  819.42   18.10
  -2  -6  -5    1.10    0.60
  -2  -6  -5    0.30    0.40
  -2  -6  -5   -0.40    0.30
  -2  -6  -5    0.30    0.30
   2   6   5    0.10    0.30
   2   6   5   -0.10    0.40
   2   6   5    0.40    0.20
   2   6   5    0.20    0.40
   2   6   5    3.50    1.10
   2   6   5    0.20    0.30
  -3  -6  -5   82.69    3.70
  -3  -6  -5   80.69    3.60
  -3  -6  -5   80.09    3.20
   3   6   5   83.79    3.00
   3   6   5   79.19    4.10
   3   6   5   82.19    3.70
   3   6   5   85.19    2.90
  -4  -6  -5   84.99    3.80
  -4  -6  -5   75.19    3.40
   4   6   5   81.79    4.20
   4   6   5   80.49    2.80
   4   6   5   76.99    2.50
  -5  -6  -5  100.09    4.40
  -5  -6  -5  100.39    4.30
   5   6   5  107.39    5.00
   5   6   5  101.99    3.10
   5   6   5  105.39    2.90
  -6  -6  -5   50.39    3.00
  -6  -6  -5   49.60    3.30
   6   6   5   48.60    3.40
   6   6   5   45.70    1.70
  -7  -6  -5  174.28    6.20
   7   6   5  165.08    4.30
  -8  -6  -5   -0.20    0.70
   8   6   5   -0.10    0.40
   9   6   5   86.89    3.20
   6  -7  -5  125.59    6.30
   5  -7  -5    9.30    2.10
   4  -7  -5   20.60    2.70
   4  -7  -5   15.10    2.40
   4  -7  -5   16.90    2.70
   4  -7  -5   22.60    3.10
   3  -7  -5   84.69    4.40
   3  -7  -5   89.59    4.80
   3  -7  -5   83.89    4.80
   3  -7  -5   88.29    5.00
  -3   7   5   91.59    4.80
   2  -7  -5  171.28    6.70
   2  -7  -5  171.38    7.00
   2  -7  -5  187.58    5.30
   2  -7  -5  183.58    6.90
   2  -7  -5  202.48    6.70
  -2   7   5  207.18   10.60
  -2   7   5  175.18    6.70
   1  -7  -5  235.68    7.30
   1  -7  -5  239.48    7.60
   1  -7  -5  213.38    6.30
   1  -7  -5  230.58    7.10
  -1   7   5  216.08    7.50
  -1   7   5  221.98    7.30
   0  -7  -5   41.40    2.60
   0  -7  -5   45.50    2.50
   0  -7  -5   43.60    2.50
   0  -7  -5   43.60    2.40
   0   7   5   42.10    2.60
   0   7   5   41.50    2.70
  -1  -7  -5   13.50    1.40
  -1  -7  -5   13.10    1.60
  -1  -7  -5   12.70    1.60
  -1  -7  -5   18.00    1.90
   1   7   5   13.70    1.60
   1   7   5   11.50    1.50
   1   7   5   12.20    1.80
  -2  -7  -5  193.48    5.50
  -2  -7  -5  195.38    6.30
  -2  -7  -5  204.28    6.40
   2   7   5  208.88    7.20
   2   7   5  203.98    4.80
   2   7   5  206.88    5.90
   2   7   5  199.88    5.70
  -3  -7  -5   52.59    3.00
  -3  -7  -5   50.79    3.00
  -3  -7  -5   56.99    2.70
   3   7   5   54.29    1.70
   3   7   5   57.29    1.90
   3   7   5   50.79    3.40
   3   7   5   54.79    2.40
  -4  -7  -5    6.60    1.30
  -4  -7  -5    7.40    1.30
   4   7   5    7.50    1.00
   4   7   5    6.60    1.50
  -5  -7  -5   17.60    2.20
  -5  -7  -5   19.20    2.30
   5   7   5   16.10    1.20
  -6  -7  -5   77.49    3.90
  -6  -7  -5   84.19    4.30
   6   7   5   70.59    2.50
  -7  -7  -5    0.40    0.80
   7   7   5    0.10    0.40
  -8  -7  -5   45.70    3.10
   8   7   5   40.80    2.00
   9   7   5    4.20    0.90
   5  -8  -5   38.90    4.20
   4  -8  -5    3.00    1.30
   3  -8  -5    1.20    1.00
   3  -8  -5    0.00    0.70
  -3   8   5    0.50    0.80
   2  -8  -5  269.97    7.10
   2  -8  -5  258.67    8.90
   2  -8  -5  262.97    9.00
   2  -8  -5  254.47    8.20
  -2   8   5  258.77    8.70
   1  -8  -5   99.89    4.70
   1  -8  -5   96.79    3.80
   1  -8  -5   91.29    4.40
   1  -8  -5   96.59    4.30
  -1   8   5   93.59    4.50
  -1   8   5   88.69    4.60
   0  -8  -5   25.30    2.00
   0  -8  -5   20.90    1.70
   0  -8  -5   23.40    2.40
   0  -8  -5   19.00    2.10
   0   8   5   21.50    2.40
   0   8   5   21.20    2.30
  -1  -8  -5   17.50    1.50
  -1  -8  -5   13.50    1.70
  -1  -8  -5   15.40    1.90
   1   8   5   16.90    2.00
   1   8   5   14.20    1.80
  -2  -8  -5    5.60    1.00
  -2  -8  -5    3.30    1.00
  -2  -8  -5    6.10    1.30
   2   8   5    4.80    1.10
   2   8   5    4.10    0.90
  -3  -8  -5   69.19    3.50
  -3  -8  -5   62.79    3.50
  -3  -8  -5   69.39    3.10
   3   8   5   69.69    2.30
   3   8   5   71.89    3.00
   3   8   5   69.29    2.60
  -4  -8  -5  113.29    4.70
  -4  -8  -5  102.69    4.30
   4   8   5  107.19    3.70
  -5  -8  -5   98.29    4.50
  -5  -8  -5   94.29    4.40
   5   8   5   90.99    3.20
  -6  -8  -5    2.30    1.00
   6   8   5    0.20    0.40
  -7  -8  -5    1.20    0.90
   7   8   5    1.30    0.60
  -8  -8  -5    1.50    1.10
   8   8   5    1.50    0.60
   5  -9  -5  243.48    9.80
   5  -9  -5  241.98    9.70
   4  -9  -5    1.70    1.30
   3  -9  -5   29.50    3.50
   3  -9  -5   31.90    3.80
  -3   9   5   22.70    2.90
   2  -9  -5  181.58    6.80
   2  -9  -5  196.28    7.70
  -2   9   5  191.58    7.40
   1  -9  -5   33.40    2.60
   1  -9  -5   36.70    2.30
   1  -9  -5   38.90    2.90
   1  -9  -5   38.80    3.00
  -1   9   5   40.30    3.90
  -1   9   5   34.00    2.80
   0  -9  -5   41.60    2.60
   0  -9  -5   33.40    2.60
   0  -9  -5   37.20    2.60
   0  -9  -5   34.20    2.50
   0   9   5   34.80    2.80
   0   9   5   38.70    2.80
  -1  -9  -5    5.50    1.20
  -1  -9  -5    3.90    1.00
  -1  -9  -5    5.30    1.20
   1   9   5    4.90    1.20
   1   9   5    3.70    1.10
  -2  -9  -5    0.10    0.60
  -2  -9  -5   -0.30    0.50
  -2  -9  -5   -0.40    0.40
   2   9   5   -0.10    0.50
   2   9   5   -0.20    0.50
  -3  -9  -5  349.57    9.80
  -3  -9  -5  352.26    9.10
  -3  -9  -5  337.87    9.90
   3   9   5  331.37    8.80
   3   9   5  330.97    8.40
  -4  -9  -5   62.79    3.60
  -4  -9  -5   77.79    3.70
   4   9   5   75.99    3.20
  -5  -9  -5   63.89    3.70
   5   9   5   54.39    2.60
  -6  -9  -5    3.30    1.20
   6   9   5    2.30    0.70
  -7  -9  -5    4.20    1.40
   7   9   5    2.40    0.70
  -8  -9  -5   12.50    2.20
   8   9   5   12.10    1.40
   4 -10  -5   17.60    3.10
   3 -10  -5    2.20    1.30
  -3  10   5    0.50    1.00
   2 -10  -5   39.90    4.00
   2 -10  -5   34.70    3.40
  -2  10   5   41.70    3.40
   1 -10  -5  262.97    9.00
   1 -10  -5  253.47    7.60
   1 -10  -5  260.77    8.40
  -1  10   5  248.68    8.70
   0 -10  -5    5.60    1.30
   0 -10  -5    5.60    1.20
   0 -10  -5    3.30    1.10
   0  10   5    4.20    1.30
   0  10   5    5.50    1.50
  -1 -10  -5    1.80    0.80
  -1 -10  -5    1.00    0.70
  -1 -10  -5    0.30    0.70
   1  10   5    1.20    0.80
   1  10   5    1.80    1.00
  -2 -10  -5   94.19    4.00
  -2 -10  -5   88.29    4.30
  -2 -10  -5   86.89    4.20
   2  10   5   98.59    4.30
   2  10   5   91.49    4.10
  -3 -10  -5   75.89    3.60
  -3 -10  -5   82.29    4.20
  -3 -10  -5   92.79    4.50
   3  10   5   86.69    3.80
   3  10   5   81.19    3.50
  -4 -10  -5    1.10    0.90
   4  10   5   -0.50    0.50
   4  10   5    0.40    0.30
  -5 -10  -5   42.40    3.20
   5  10   5   37.00    2.40
  -6 -10  -5   12.30    2.10
   6  10   5   14.40    1.60
  -7 -10  -5   53.09    3.70
   7  10   5   51.29    2.70
  -8 -10  -5   39.50    3.30
   8  10   5   41.90    2.40
   3 -11  -5    0.10    1.10
   2 -11  -5    5.80    1.90
  -2  11   5    3.70    1.50
   1 -11  -5  180.38    6.30
  -1  11   5  185.48    7.40
   0 -11  -5    4.10    1.40
   0 -11  -5    3.60    1.10
   0  11   5    2.50    1.20
   0  11   5    2.50    1.20
  -1 -11  -5   33.10    2.70
  -1 -11  -5   33.60    2.60
   1  11   5   38.40    3.00
   1  11   5   35.20    2.80
  -2 -11  -5   83.39    4.20
   2  11   5   79.39    4.00
   2  11   5   79.89    4.10
  -3 -11  -5  116.19    5.30
   3  11   5  108.09    4.80
   3  11   5  124.89    4.60
  -4 -11  -5   14.80    2.20
   4  11   5   13.10    1.80
   4  11   5   14.70    1.20
  -5 -11  -5    0.00    0.80
   5  11   5    0.30    0.60
  -6 -11  -5   -0.20    0.90
   6  11   5   -0.90    0.50
  -7 -11  -5   19.80    2.90
   7  11   5   19.30    2.10
   2 -12  -5   10.80    2.40
  -2  12   5   17.80    3.00
   1 -12  -5    1.40    0.90
  -1  12   5    1.60    1.30
   0 -12  -5  532.15   13.90
   0  12   5  528.75   14.80
  -1 -12  -5   77.49    4.20
   1  12   5   73.09    4.30
   1  12   5   68.79    4.30
  -2 -12  -5   26.50    3.00
   2  12   5   22.80    2.60
   2  12   5   22.30    2.70
  -3 -12  -5    0.30    0.90
   3  12   5    1.20    0.80
   3  12   5    1.50    0.90
  -4 -12  -5   41.90    3.30
   4  12   5   40.20    2.20
   4  12   5   35.60    2.80
  -5 -12  -5    2.50    1.20
   5  12   5    2.90    1.10
  -6 -12  -5   30.40    3.50
   6  12   5   28.70    2.40
  -1  13   5    3.50    1.50
   0 -13  -5    8.20    1.80
   0  13   5    4.50    1.60
  -1 -13  -5   17.90    2.60
   1  13   5   13.10    2.30
  -2 -13  -5    2.30    1.20
   2  13   5    2.30    1.30
   2  13   5    1.80    1.10
  -3 -13  -5    0.80    1.10
   3  13   5   -0.50    0.80
   3  13   5    0.30    0.80
  -4 -13  -5   20.70    2.90
   4  13   5   15.10    1.70
   4  13   5   18.20    2.50
  -5 -13  -5    5.70    1.80
   5  13   5    4.30    1.30
   1  11  -6    2.70    1.30
   1  11  -6    1.50    1.20
  -1 -11   6    5.80    1.40
  -1 -11   6    2.90    2.00
   0  11  -6   12.50    2.30
   0 -11   6   16.40    3.20
   0 -11   6   20.10    2.30
  -1  11  -6   23.40    3.10
   1 -11   6   23.80    3.80
   1 -11   6   20.60    2.30
  -2  11  -6   13.20    2.50
   2 -11   6   10.70    1.90
   2 -11   6   11.60    2.80
   3  10  -6   66.09    4.00
  -3 -10   6   64.39    5.20
   2  10  -6   47.10    3.40
   2  10  -6   45.60    3.30
  -2 -10   6   52.99    5.50
   1  10  -6   49.40    3.40
   1  10  -6   43.80    3.30
  -1 -10   6   50.69    5.20
  -1 -10   6   46.60    2.90
   0  10  -6   -0.20    0.90
   0 -10   6   -0.60    0.90
   0 -10   6    0.40    0.70
  -1  10  -6   14.70    2.50
   1 -10   6   14.80    2.90
   1 -10   6   14.40    1.90
  -2  10  -6    8.90    2.00
   2 -10   6    6.40    1.30
   2 -10   6    4.70    1.90
  -3  10  -6   78.59    4.80
   3 -10   6   82.09    5.70
   3 -10   6   78.69    3.90
   3 -10   6   73.49    4.50
  -4  10  -6   52.89    4.10
   4 -10   6   49.40    5.40
   4 -10   6   50.09    3.70
   4 -10   6   51.29    3.30
   4   9  -6   33.70    2.80
  -4  -9   6   36.30    4.40
   3   9  -6   90.29    4.60
  -3  -9   6   93.89    6.00
   2   9  -6    9.40    1.70
   2   9  -6    8.00    1.60
  -2  -9   6    9.70    2.40
   1   9  -6   47.00    3.20
   1   9  -6   40.70    3.10
  -1  -9   6   48.00    2.70
  -1  -9   6   37.40    4.30
   0   9  -6   21.60    2.70
   0   9  -6   21.70    2.60
   0  -9   6   19.50    2.00
   0  -9   6   23.20    3.40
  -1   9  -6   14.70    2.30
   1  -9   6   13.40    2.50
   1  -9   6   12.70    1.70
  -2   9  -6   87.49    4.90
   2  -9   6   82.59    5.50
   2  -9   6   82.49    3.70
   2  -9   6   90.09    4.50
  -3   9  -6   97.09    5.20
   3  -9   6   96.39    4.80
   3  -9   6   94.29    5.90
   3  -9   6   86.29    4.00
  -4   9  -6    7.00    1.90
   4  -9   6    6.40    1.30
   4  -9   6    6.40    2.00
   4  -9   6    7.70    1.70
  -5   9  -6   13.90    2.50
   5  -9   6   16.00    2.50
   5  -9   6   17.30    3.10
   5  -9   6   15.20    1.90
   4   8  -6   15.30    2.10
  -4  -8   6   15.00    2.90
   3   8  -6   12.00    1.80
  -3  -8   6   15.80    2.80
   2   8  -6  190.68    6.60
   2   8  -6  193.38    6.80
  -2  -8   6  183.58    8.10
  -2  -8   6  190.38    6.10
   1   8  -6   11.50    1.90
   1   8  -6   11.80    1.80
  -1  -8   6   15.00    1.70
  -1  -8   6   13.90    1.80
  -1  -8   6   11.50    2.30
   0   8  -6   50.19    3.30
   0   8  -6   51.59    3.20
   0  -8   6   45.30    3.80
   0  -8   6   45.30    2.50
   0  -8   6   48.40    2.80
  -1   8  -6    2.80    1.10
   1  -8   6    3.10    1.10
   1  -8   6    0.80    0.80
   1  -8   6    2.10    1.20
   1  -8   6    2.10    0.80
  -2   8  -6   57.89    3.80
   2  -8   6   56.49    4.40
   2  -8   6   56.39    3.40
   2  -8   6   54.39    2.80
   2  -8   6   61.79    3.50
  -3   8  -6   15.40    2.40
   3  -8   6   12.30    1.60
   3  -8   6   10.80    2.30
   3  -8   6   16.80    2.20
  -4   8  -6  121.89    6.00
   4  -8   6  131.69    6.90
   4  -8   6  131.49    4.80
   4  -8   6  123.69    5.30
  -5   8  -6   37.90    3.90
   5  -8   6   33.00    2.80
   5  -8   6   20.50    3.30
   5  -8   6   37.70    2.30
  -6   8  -6   62.69    4.30
   6  -8   6   68.39    4.10
   5   7  -6    1.40    0.80
   4   7  -6    5.30    1.30
  -4  -7   6    4.60    1.70
   3   7  -6   91.79    4.30
  -3  -7   6   92.79    5.40
   2   7  -6   38.70    2.60
   2   7  -6   51.09    3.10
  -2  -7   6   40.70    4.20
  -2  -7   6   41.10    2.70
  -2  -7   6   47.30    2.70
   1   7  -6   52.49    3.10
   1   7  -6   55.89    3.20
  -1  -7   6   49.99    3.90
  -1  -7   6   53.89    2.80
  -1  -7   6   49.50    2.70
   0   7  -6  131.99    5.10
   0   7  -6  128.99    5.40
   0  -7   6  132.29    4.60
   0  -7   6  133.69    5.20
   0  -7   6  136.99    4.50
   0  -7   6  128.79    6.30
  -1   7  -6   55.19    3.60
   1  -7   6   66.09    4.40
   1  -7   6   65.19    2.90
   1  -7   6   68.69    3.50
   1  -7   6   61.29    3.10
  -2   7  -6   69.49    4.10
   2  -7   6   70.79    3.60
   2  -7   6   69.19    4.60
   2  -7   6   77.59    3.70
   2  -7   6   76.69    3.10
  -3   7  -6    0.50    0.80
   3  -7   6    1.90    0.70
   3  -7   6    0.70    0.80
   3  -7   6    1.80    0.90
   3  -7   6    1.30    1.10
  -4   7  -6   63.19    4.10
   4  -7   6   66.69    3.00
   4  -7   6   70.79    4.70
   4  -7   6   55.89    3.90
   4  -7   6   65.29    3.50
  -5   7  -6   75.49    4.60
   5  -7   6   66.29    4.70
   5  -7   6   77.39    3.00
   5  -7   6   75.69    3.90
  -6   7  -6    1.10    1.10
   6  -7   6   -0.60    0.60
  -7   7  -6  264.07    9.60
   7  -7   6  280.77    9.00
   5   6  -6    0.40    0.70
   5   6  -6    1.50    1.10
   4   6  -6   55.89    3.60
   4   6  -6   55.29    3.30
  -4  -6   6   55.99    4.00
   3   6  -6   11.90    1.90
   3   6  -6    9.50    1.60
  -3  -6   6    8.30    1.90
  -3  -6   6    7.90    1.40
   2   6  -6    1.00    0.70
   2   6  -6    1.20    0.80
  -2  -6   6    1.90    0.80
  -2  -6   6    1.80    0.80
  -2  -6   6    0.30    1.00
   1   6  -6  278.07    8.30
   1   6  -6  297.37    8.40
  -1  -6   6  291.27    7.60
  -1  -6   6  271.57    7.60
  -1  -6   6  271.57    9.50
   0   6  -6  215.88    7.30
   0   6  -6  211.58    6.80
   0  -6   6  230.58    6.20
   0  -6   6  207.18    6.10
   0  -6   6  228.68    7.00
   0  -6   6  235.88    8.50
  -1   6  -6   56.09    3.40
  -1   6  -6   56.69    3.10
   1  -6   6   60.19    3.20
   1  -6   6   58.39    4.00
   1  -6   6   63.99    2.90
   1  -6   6   64.99    2.70
  -2   6  -6   80.29    4.30
   2  -6   6   79.39    3.60
   2  -6   6   78.19    3.00
   2  -6   6   88.69    4.90
   2  -6   6   84.49    3.80
  -3   6  -6   25.00    2.80
   3  -6   6   21.40    2.20
   3  -6   6   25.40    2.60
   3  -6   6   18.80    2.70
   3  -6   6   23.40    1.60
  -4   6  -6  118.69    5.60
   4  -6   6  124.69    5.60
   4  -6   6  119.79    6.10
   4  -6   6  125.89    4.80
   4  -6   6  125.19    4.10
  -5   6  -6   59.09    3.90
   5  -6   6   57.59    2.10
   5  -6   6   53.89    4.10
   5  -6   6   50.19    3.90
   5  -6   6   57.69    3.20
  -6   6  -6   17.30    2.60
   6  -6   6   19.10    2.20
   6  -6   6   18.00    2.90
  -7   6  -6    9.30    2.10
   7  -6   6    8.20    1.70
   6   5  -6    6.40    1.30
   6   5  -6    5.70    1.70
   5   5  -6    4.90    1.40
   5   5  -6    5.20    1.30
   4   5  -6  144.09    6.00
   4   5  -6  152.18    5.70
  -4  -5   6  155.08    6.60
  -4  -5   6  157.58    6.20
   3   5  -6   32.90    2.60
   3   5  -6   38.40    2.60
  -3  -5   6   32.40    2.50
  -3  -5   6   35.10    3.50
  -3  -5   6   38.20    2.70
   2   5  -6  469.45   11.90
   2   5  -6  477.35   11.40
   2   5  -6  469.85   11.70
  -2  -5   6  476.45   11.50
  -2  -5   6  448.16   13.00
  -2  -5   6  420.86   11.30
   1   5  -6   84.79    4.20
   1   5  -6   82.79    3.80
   1   5  -6   86.59    3.90
  -1  -5   6   85.29    3.40
  -1  -5   6   83.69    3.90
  -1  -5   6   82.79    4.60
  -1  -5   6   83.49    3.30
   0   5  -6  503.55   12.90
   0   5  -6  524.55   12.60
   0   5  -6  508.35   12.50
   0  -5   6  490.75   14.00
   0  -5   6  492.15   11.30
   0  -5   6  514.65   11.50
   0  -5   6  521.05   12.20
   0  -5   6  517.05   12.60
  -1   5  -6   90.09    3.80
  -1   5  -6   95.09    3.70
   1  -5   6   95.69    3.40
   1  -5   6   84.29    3.80
   1  -5   6   87.79    4.70
   1  -5   6   89.39    3.10
   2  -5   6   69.59    2.60
   2  -5   6   66.09    4.10
   2  -5   6   64.79    3.10
   2  -5   6   65.59    3.00
   3  -5   6   26.30    1.50
   3  -5   6   27.20    3.20
   3  -5   6   28.80    2.00
   3  -5   6   28.20    2.20
   4  -5   6    7.70    1.60
   4  -5   6    9.80    2.10
   4  -5   6    7.60    1.00
   4  -5   6    6.40    1.20
   5  -5   6  104.49    5.50
   5  -5   6  106.89    5.40
   5  -5   6  105.29    4.20
  -6   5  -6    5.50    1.60
   6  -5   6    4.50    1.50
   6  -5   6    6.40    1.30
  -7   5  -6   31.90    3.50
   7  -5   6   31.90    2.40
  -8   5  -6   22.00    3.00
   8  -5   6   21.60    2.60
   6   4  -6    4.10    1.10
   6   4  -6    6.10    1.80
   5   4  -6   47.20    3.00
   5   4  -6   43.00    3.40
   4   4  -6   35.60    2.60
   4   4  -6   35.90    2.90
  -4  -4   6   34.90    2.90
  -4  -4   6   36.20    2.80
   3   4  -6   -0.20    0.60
   3   4  -6    0.70    0.70
  -3  -4   6   -0.50    0.60
  -3  -4   6   -0.20    0.70
  -3  -4   6    0.20    0.70
   2   4  -6   48.00    2.90
   2   4  -6   44.20    2.70
   2   4  -6   49.60    2.90
   2   4  -6   49.80    2.60
  -2  -4   6   50.49    3.40
  -2  -4   6   49.99    2.70
  -2  -4   6   48.90    2.80
   1   4  -6  253.97    7.60
   1   4  -6  266.67    7.20
   1   4  -6  263.67    7.80
   1   4  -6  258.47    7.30
  -1  -4   6  267.47    7.20
  -1  -4   6  271.77    7.90
  -1  -4   6  263.77    7.00
  -1  -4   6  273.97    8.80
   0   4  -6  195.08    6.00
   0   4  -6  190.48    5.30
   0   4  -6  184.78    5.40
   0   4  -6  182.48    5.70
   0  -4   6  188.58    5.30
   0  -4   6  187.58    6.10
   0  -4   6  183.28    5.20
   0  -4   6  187.78    5.00
   0  -4   6  205.48    7.20
  -1   4  -6  172.58    5.60
  -1   4  -6  189.58    5.30
   1  -4   6  174.98    4.50
   1  -4   6  181.68    5.70
   1  -4   6  175.78    4.80
   1  -4   6  170.18    6.70
   1  -4   6  180.08    4.80
  -2   4  -6  197.98    5.50
   2  -4   6  203.38    5.80
   2  -4   6  202.68    5.10
   2  -4   6  203.28    6.10
   2  -4   6  202.48    7.50
  -3   4  -6  178.28    4.90
   3  -4   6  177.28    5.80
   3  -4   6  171.58    4.50
   3  -4   6  166.48    5.30
   3  -4   6  170.48    6.90
   4  -4   6  804.42   18.70
   4  -4   6  787.02   17.10
   4  -4   6  795.52   15.80
   4  -4   6  772.52   19.60
   4  -4   6  774.12   16.00
   5  -4   6   10.10    2.00
   5  -4   6    8.80    1.90
   5  -4   6    9.90    1.40
   6  -4   6   -0.20    0.70
   6  -4   6   -0.10    0.50
   6  -4   6   -0.10    0.70
   7  -4   6   11.40    1.60
  -8   4  -6   24.40    3.00
   8  -4   6   24.20    2.40
   6   3  -6    1.90    0.90
   6   3  -6    1.80    1.20
   6   3  -6    2.20    1.30
   5   3  -6  167.08    7.00
   5   3  -6  169.18    6.10
   5   3  -6  176.38    7.20
   4   3  -6   76.99    4.30
   4   3  -6   71.19    4.00
   4   3  -6   69.59    3.60
  -4  -3   6   70.29    3.90
  -4  -3   6   72.99    4.00
   3   3  -6   13.40    1.80
   3   3  -6   13.10    1.70
  -3  -3   6   17.60    2.10
  -3  -3   6   13.60    2.00
  -3  -3   6   11.50    1.60
   2   3  -6   39.90    2.60
   2   3  -6   39.30    2.50
   2   3  -6   34.10    2.50
  -2  -3   6   43.30    2.60
  -2  -3   6   37.90    2.60
  -2  -3   6   37.40    2.30
  -2  -3   6   41.70    2.90
   1   3  -6   64.59    3.10
   1   3  -6   64.99    3.30
   1   3  -6   69.39    3.10
   1   3  -6   68.69    3.10
  -1  -3   6   70.29    2.80
  -1  -3   6   68.99    3.80
  -1  -3   6   70.49    3.00
  -1  -3   6   68.69    3.40
   0   3  -6   89.69    3.20
   0   3  -6   95.49    3.80
   0   3  -6   91.79    3.40
   0   3  -6   88.89    3.30
   0  -3   6   90.09    3.20
   0  -3   6   87.29    4.40
   0  -3   6   85.99    3.10
   0  -3   6   86.09    2.80
   0  -3   6   94.19    3.90
  -1   3  -6 1220.28   23.90
  -1   3  -6 1194.58   24.10
  -1   3  -6 1231.98   24.20
  -1   3  -6 1212.08   25.10
   1  -3   6 1187.68   26.80
   1  -3   6 1196.78   23.70
   1  -3   6 1177.68   25.40
   1  -3   6 1200.98   23.90
   1  -3   6 1197.58   23.70
   1  -3   6 1196.48   25.20
  -2   3  -6    6.60    0.60
  -2   3  -6    7.70    0.90
  -2   3  -6    5.60    1.00
   2  -3   6    5.70    0.90
   2  -3   6    7.90    1.20
   2  -3   6    6.10    0.70
   2  -3   6    6.00    0.50
   2  -3   6   10.10    1.90
   2  -3   6    7.30    1.20
  -3   3  -6    3.20    0.60
  -4   3  -6  166.38    4.80
   4  -3   6  161.78    5.80
   4  -3   6  155.48    4.80
   4  -3   6  155.28    6.50
   5  -3   6  478.75   13.40
   5  -3   6  488.65   13.20
   5  -3   6  445.46   10.70
   6  -3   6  209.88    8.20
   6  -3   6  212.88    6.00
   6  -3   6  212.28    8.00
   7  -3   6    0.20    0.50
   8  -3   6   57.29    3.00
   9  -3   6   18.80    2.20
   7   2  -6    9.00    2.20
   6   2  -6   82.19    4.00
   6   2  -6   88.49    5.30
   5   2  -6   12.90    1.80
   5   2  -6   10.00    2.20
  -5  -2   6    8.80    1.80
   4   2  -6  198.68    7.10
   4   2  -6  188.38    7.20
   4   2  -6  187.78    6.60
  -4  -2   6  190.98    7.00
   3   2  -6   90.69    4.20
   3   2  -6   94.89    4.30
   3   2  -6   98.79    4.60
   3   2  -6  100.19    4.60
  -3  -2   6   91.99    4.30
  -3  -2   6   97.99    4.40
  -3  -2   6   94.39    4.10
   2   2  -6    4.10    1.10
   2   2  -6    2.20    0.90
   2   2  -6    2.50    0.90
   2   2  -6    3.00    0.90
  -2  -2   6    4.20    1.10
  -2  -2   6    4.20    1.00
  -2  -2   6    3.90    1.10
  -2  -2   6    3.30    1.00
  -2  -2   6    3.90    0.90
   1   2  -6   -0.30    0.40
   1   2  -6    1.40    0.60
   1   2  -6   -0.20    0.30
  -1  -2   6    0.20    0.50
  -1  -2   6    0.10    0.40
  -1  -2   6   -0.10    0.30
  -1  -2   6    0.30    0.50
   0   2  -6    2.20    0.60
   0   2  -6    2.10    0.80
   0   2  -6    2.10    0.60
   0   2  -6    1.90    0.60
   0  -2   6    2.10    0.60
   0  -2   6    2.10    0.60
   0  -2   6    2.50    1.00
   0  -2   6    2.10    0.40
   0  -2   6    2.60    0.80
  -1   2  -6  362.26    9.20
  -1   2  -6  376.66    8.40
  -1   2  -6  367.86    8.10
  -1   2  -6  366.96    8.30
   1  -2   6  380.56    8.20
   1  -2   6  385.46   10.60
   1  -2   6  364.46    7.80
   1  -2   6  375.56    8.20
   1  -2   6  333.47    9.10
   1  -2   6  360.16    9.40
  -2   2  -6  150.48    4.70
  -2   2  -6  153.98    3.90
  -2   2  -6  154.88    3.90
   2  -2   6  140.79    5.80
   2  -2   6  146.99    4.50
   2  -2   6  148.99    3.80
   2  -2   6  150.58    4.80
   2  -2   6  153.68    3.80
   2  -2   6  153.18    4.20
  -3   2  -6   14.50    1.00
  -3   2  -6   13.70    0.80
   3  -2   6   17.20    2.40
   3  -2   6   14.30    1.50
   3  -2   6   15.10    1.10
   3  -2   6   14.50    0.90
   3  -2   6   14.30    0.70
   3  -2   6   13.30    1.40
  -4   2  -6    6.30    0.50
  -4   2  -6    6.50    1.00
   4  -2   6    5.80    1.20
   4  -2   6    6.30    0.90
   4  -2   6   10.10    1.90
   4  -2   6    5.20    1.00
   5  -2   6  230.28    8.20
   5  -2   6  237.98    6.10
   5  -2   6  236.98    7.90
   6  -2   6  109.39    5.30
   6  -2   6  107.59    5.50
   6  -2   6  112.19    3.60
   7  -2   6   11.30    2.30
   7  -2   6   12.10    1.30
   7  -2   6   11.80    2.30
   8  -2   6    0.30    0.50
   9  -2   6   62.09    3.20
   7   1  -6   34.00    4.10
   7   1  -6   31.00    2.40
   6   1  -6   96.59    5.60
   6   1  -6  100.79    4.50
   5   1  -6    0.30    0.70
   5   1  -6    0.10    0.90
  -5  -1   6    0.30    0.90
   4   1  -6   23.60    2.50
   4   1  -6   27.50    2.90
   4   1  -6   22.50    2.80
  -4  -1   6   27.20    3.00
   3   1  -6   36.70    2.60
   3   1  -6   35.70    2.80
   3   1  -6   36.60    2.60
  -3  -1   6   39.30    2.80
  -3  -1   6   37.80    2.60
  -3  -1   6   37.80    2.60
   2   1  -6  168.08    5.90
   2   1  -6  178.88    6.20
   2   1  -6  183.88    6.30
  -2  -1   6  185.18    6.30
  -2  -1   6  181.08    6.30
  -2  -1   6  186.78    5.60
  -2  -1   6  182.98    5.90
  -2  -1   6  179.38    6.00
   1   1  -6    0.00    0.40
   1   1  -6    1.80    0.80
   1   1  -6    0.70    0.60
   1   1  -6    0.40    0.40
  -1  -1   6    0.00    0.30
  -1  -1   6    0.60    0.60
  -1  -1   6    0.00    0.30
  -1  -1   6    0.40    0.30
  -1  -1   6    0.40    0.50
   0   1  -6  167.58    5.10
   0   1  -6  169.88    5.00
   0   1  -6  169.68    5.50
   0  -1   6  163.68    4.80
   0  -1   6  171.18    4.90
   0  -1   6  173.28    4.00
   0  -1   6  179.28    5.80
   0  -1   6  163.38    6.00
  -1   1  -6   55.39    1.70
  -1   1  -6   47.20    2.50
  -1   1  -6   55.49    2.20
  -1   1  -6   52.69    2.20
   1  -1   6   50.29    3.10
   1  -1   6   51.39    2.00
   1  -1   6   51.99    2.00
   1  -1   6   56.59    1.60
   1  -1   6   57.09    2.80
  -2   1  -6    0.30    0.20
  -2   1  -6    0.50    0.30
  -2   1  -6   -0.10    0.30
   2  -1   6    0.30    0.20
   2  -1   6    0.50    0.60
   2  -1   6    0.10    0.20
   2  -1   6    0.50    0.30
   2  -1   6    0.00    0.20
   2  -1   6    0.30    0.40
   2  -1   6    0.60    0.20
  -3   1  -6  122.39    3.20
  -3   1  -6  119.49    3.30
   3  -1   6  119.09    3.90
   3  -1   6  118.59    5.20
   3  -1   6  127.39    3.60
   3  -1   6  120.09    4.00
  -4   1  -6   31.70    1.80
  -4   1  -6   34.10    1.40
   4  -1   6   36.60    1.80
   4  -1   6   36.20    1.50
   4  -1   6   35.80    2.30
   4  -1   6   33.10    2.70
  -5   1  -6  169.68    6.10
   5  -1   6  158.38    4.30
   5  -1   6  166.48    6.20
   5  -1   6  155.98    6.40
   5  -1   6  159.48    4.00
   6  -1   6   10.40    1.00
   6  -1   6    9.80    1.90
   6  -1   6   11.00    2.00
   7  -1   6   47.30    2.10
   7  -1   6   46.40    3.40
   7  -1   6   51.39    4.00
   8  -1   6   34.30    1.90
   9  -1   6   35.80    2.30
   7   0  -6   42.70    4.70
   7   0  -6   41.60    2.80
   6   0  -6   73.49    4.90
   6   0  -6   61.79    3.60
   5   0  -6   31.70    2.60
   5   0  -6   26.50    3.20
  -5   0   6   31.40    3.50
   4   0  -6  161.48    6.60
   4   0  -6  147.79    5.90
   4   0  -6  165.58    6.40
  -4   0   6  156.68    6.40
   3   0  -6    9.90    1.50
   3   0  -6   13.50    2.00
  -3   0   6   12.20    1.90
  -3   0   6   11.80    1.70
  -3   0   6   11.40    1.50
   2   0  -6  627.24   15.20
   2   0  -6  654.03   15.50
   2   0  -6  642.14   15.50
  -2   0   6  651.83   15.30
  -2   0   6  638.64   15.70
  -2   0   6  631.94   14.70
  -2   0   6  643.24   15.30
  -2   0   6  646.14   14.70
   1   0  -6   90.59    3.90
   1   0  -6   92.99    3.90
   1   0  -6   91.09    3.70
  -1   0   6   86.59    3.00
  -1   0   6   85.79    3.60
  -1   0   6   89.99    3.10
  -1   0   6   85.69    3.90
  -1   0   6   83.19    4.00
   0   0  -6 1042.50   21.50
   0   0  -6 1018.90   21.30
   0   0  -6 1014.50   21.40
   0   0  -6  996.40   21.90
   0   0   6 1013.20   22.60
   0   0   6 1011.60   22.20
   0   0   6 1041.10   21.20
   0   0   6 1014.50   20.00
   0   0   6 1018.80   19.70
   0   0   6 1033.00   21.00
  -1   0  -6  119.19    3.80
  -1   0  -6  125.29    3.70
  -1   0  -6  114.89    4.20
   1   0   6  124.09    3.50
   1   0   6  120.99    3.90
   1   0   6  123.19    3.60
   1   0   6  129.69    5.10
   1   0   6  122.29    4.40
  -2   0  -6  335.97    8.20
  -2   0  -6  337.37    7.60
  -2   0  -6  322.47    6.50
   2   0   6  335.07    9.60
   2   0   6  329.47    7.70
   2   0   6  328.47    6.80
   2   0   6  326.27    6.90
   2   0   6  329.47    7.30
   2   0   6  323.37    8.00
   2   0   6  343.87    8.50
  -3   0  -6  562.34   11.70
  -3   0  -6  574.84   11.60
   3   0   6  558.64   11.80
   3   0   6  546.35   14.30
   3   0   6  541.45   12.20
   3   0   6  575.04   12.40
  -4   0  -6   46.20    2.20
  -4   0  -6   46.60    1.90
   4   0   6   48.00    2.00
   4   0   6   51.39    3.30
   4   0   6   43.30    2.50
   4   0   6   45.40    1.60
  -5   0  -6   49.30    2.70
   5   0   6   47.50    3.30
   5   0   6   50.09    1.50
   5   0   6   44.70    2.90
   5   0   6   46.30    1.80
   6   0   6   89.99    2.60
   6   0   6   82.09    4.50
   6   0   6   85.99    4.50
   6   0   6   88.99    2.40
   7   0   6   53.29    3.60
   7   0   6   54.09    2.00
   8   0   6    1.60    0.50
   9   0   6    2.60    0.80
   7  -1  -6   -0.90    1.10
   7  -1  -6   -0.30    0.70
   6  -1  -6   15.00    2.10
   6  -1  -6   17.70    3.00
   5  -1  -6  113.89    5.90
   5  -1  -6  129.29    5.50
  -5   1   6  120.69    6.10
   4  -1  -6    4.20    1.20
   4  -1  -6    7.30    1.70
   4  -1  -6    6.50    1.50
  -4   1   6    7.90    1.80
   3  -1  -6  747.93   17.70
   3  -1  -6  742.73   17.70
   3  -1  -6  750.52   18.10
  -3   1   6  724.33   17.50
  -3   1   6  713.13   16.50
  -3   1   6  730.23   17.60
   2  -1  -6   78.39    3.70
   2  -1  -6   87.69    4.10
   2  -1  -6   89.89    4.10
  -2   1   6   85.29    3.60
  -2   1   6   81.29    3.70
  -2   1   6   87.09    4.00
  -2   1   6   85.89    3.50
  -2   1   6   85.49    4.20
   1  -1  -6   13.20    1.80
   1  -1  -6   12.80    1.60
   1  -1  -6    8.90    1.40
  -1   1   6   11.00    1.10
  -1   1   6    9.90    1.60
  -1   1   6    8.70    1.50
  -1   1   6   11.20    1.20
  -1   1   6    8.30    1.30
   0  -1  -6    0.70    0.40
   0  -1  -6    0.40    0.40
   0  -1  -6    1.10    0.60
   0   1   6    0.90    0.60
   0   1   6    1.90    0.60
   0   1   6    1.70    0.30
   0   1   6    2.00    0.80
   0   1   6    1.70    0.30
   0   1   6    1.10    0.50
  -1  -1  -6  191.88    5.50
  -1  -1  -6  187.48    5.60
  -1  -1  -6  182.98    5.20
  -1  -1  -6  186.88    5.20
   1   1   6  183.68    6.40
   1   1   6  180.48    5.00
   1   1   6  195.88    5.10
   1   1   6  184.68    4.80
   1   1   6  181.48    5.70
  -2  -1  -6  255.97    6.60
  -2  -1  -6  252.17    6.20
  -2  -1  -6  243.68    6.50
   2   1   6  250.67    6.50
   2   1   6  244.88    5.40
   2   1   6  256.07    6.80
   2   1   6  257.27    6.40
   2   1   6  254.27    5.20
   2   1   6  244.28    7.90
  -3  -1  -6  572.84   12.10
  -3  -1  -6  567.44   11.80
  -3  -1  -6  557.54   12.00
   3   1   6  570.64   12.30
   3   1   6  559.84   14.30
   3   1   6  552.04   11.80
   3   1   6  554.24   11.80
  -4  -1  -6   40.40    2.10
  -4  -1  -6   38.00    2.20
  -4  -1  -6   42.90    2.00
   4   1   6   39.80    1.70
   4   1   6   40.90    2.90
   4   1   6   40.70    1.40
  -5  -1  -6  104.19    4.20
  -5  -1  -6   85.69    4.10
   5   1   6   98.79    2.30
   5   1   6   98.39    4.70
   5   1   6   98.79    2.70
  -6  -1  -6   35.40    2.80
   6   1   6   37.00    1.30
   6   1   6   37.40    3.00
   6   1   6   38.00    1.10
  -7  -1  -6   86.19    4.90
   7   1   6   80.89    2.20
   7   1   6   81.89    2.30
   7   1   6   85.29    4.60
   8   1   6   55.09    2.10
   9   1   6    3.70    0.80
   7  -2  -6   27.10    4.00
   7  -2  -6   23.90    2.60
   6  -2  -6    1.00    1.30
   6  -2  -6    1.10    0.90
   5  -2  -6    1.70    1.00
   5  -2  -6    1.90    1.30
  -5   2   6    1.10    1.10
   4  -2  -6  149.59    6.10
   4  -2  -6  144.99    6.10
   4  -2  -6  159.58    6.70
   3  -2  -6  479.95   12.70
   3  -2  -6  471.15   12.70
   3  -2  -6  464.15   12.90
   3  -2  -6  461.05   12.40
  -3   2   6  467.55   12.60
   2  -2  -6  390.56   10.90
   2  -2  -6  389.86   10.90
   2  -2  -6  400.16   10.30
   2  -2  -6  399.26   10.60
  -2   2   6  404.06   11.20
  -2   2   6  388.46    9.60
  -2   2   6  398.46   10.20
  -2   2   6  390.56   10.60
   1  -2  -6  135.29    4.30
   1  -2  -6  138.19    4.90
   1  -2  -6  135.49    5.10
   1  -2  -6  128.89    4.90
  -1   2   6  135.99    3.80
  -1   2   6  133.99    4.80
  -1   2   6  133.99    5.00
  -1   2   6  138.79    5.30
   0  -2  -6    4.20    0.90
   0  -2  -6    3.60    0.90
   0  -2  -6    3.40    0.90
   0  -2  -6    3.50    0.90
   0  -2  -6    3.70    0.50
   0   2   6    3.40    1.00
   0   2   6    2.80    0.80
   0   2   6    3.70    0.80
   0   2   6    3.20    0.40
  -1  -2  -6 1036.00   21.50
  -1  -2  -6  998.80   21.00
   1   2   6 1046.00   20.70
   1   2   6 1017.90   20.60
   1   2   6  980.30   21.70
   1   2   6 1042.50   21.10
   1   2   6 1007.70   22.60
  -2  -2  -6  314.77    6.20
  -2  -2  -6  314.17    7.60
  -2  -2  -6  310.27    7.60
  -2  -2  -6  321.27    6.40
   2   2   6  312.17    6.40
   2   2   6  309.17    7.70
   2   2   6  315.87    6.40
   2   2   6  318.87    7.90
   2   2   6  302.37    9.10
  -3  -2  -6    0.50    0.40
  -3  -2  -6    0.30    0.30
  -3  -2  -6    0.20    0.30
   3   2   6    0.10    0.50
   3   2   6    0.10    0.30
   3   2   6    0.50    0.30
  -4  -2  -6  102.49    3.70
  -4  -2  -6   99.39    3.50
  -4  -2  -6  100.69    3.60
   4   2   6   92.79    2.60
   4   2   6   97.59    2.70
   4   2   6   87.79    4.40
   4   2   6   92.59    2.60
  -5  -2  -6    2.00    0.80
  -5  -2  -6    1.70    0.70
   5   2   6    1.10    0.20
   5   2   6    0.70    0.80
  -6  -2  -6  154.68    6.10
   6   2   6  151.48    6.30
  -7  -2  -6  296.57   10.00
   7   2   6  285.37    9.30
   8   2   6    2.60    0.50
   9   2   6   13.90    1.40
   6  -3  -6   79.79    4.50
   6  -3  -6   79.79    5.30
   5  -3  -6    7.10    1.60
   5  -3  -6   11.00    2.30
   4  -3  -6   25.80    3.10
   4  -3  -6   24.80    2.80
   4  -3  -6   22.10    2.90
   4  -3  -6   24.70    2.90
   3  -3  -6   82.19    4.30
   3  -3  -6   80.49    4.40
   3  -3  -6   80.79    4.40
   3  -3  -6   86.29    4.30
  -3   3   6   87.19    4.40
   2  -3  -6  293.77    8.50
   2  -3  -6  298.07    8.70
   2  -3  -6  298.77    9.10
   2  -3  -6  309.77    9.20
  -2   3   6  288.27    7.60
  -2   3   6  304.97    9.30
  -2   3   6  285.27    8.70
  -2   3   6  289.57    8.00
   1  -3  -6  377.76   10.30
   1  -3  -6  369.06    9.30
   1  -3  -6  377.66   10.30
   1  -3  -6  368.16    9.80
   1  -3  -6  381.26   10.20
  -1   3   6  378.46    8.40
  -1   3   6  361.26   10.30
  -1   3   6  378.56    9.90
  -1   3   6  370.06    9.90
   0  -3  -6    3.70    0.80
   0   3   6    1.40    0.30
  -1  -3  -6    5.50    1.00
  -1  -3  -6    6.30    0.50
  -1  -3  -6    5.80    0.90
   1   3   6    5.80    0.70
   1   3   6    4.80    1.10
   1   3   6    6.00    0.90
   1   3   6    6.60    1.10
   1   3   6    5.70    0.50
  -2  -3  -6  150.38    4.50
  -2  -3  -6  153.98    3.40
  -2  -3  -6  146.09    4.40
   2   3   6  149.19    3.30
   2   3   6  152.98    3.50
   2   3   6  146.39    3.90
   2   3   6  152.68    5.80
   2   3   6  147.49    4.50
   2   3   6  139.99    4.50
  -3  -3  -6  108.39    3.20
  -3  -3  -6  105.09    3.50
  -3  -3  -6  100.89    3.70
   3   3   6  105.49    3.30
   3   3   6  104.19    3.30
   3   3   6  108.89    4.80
  -4  -3  -6  101.59    3.60
  -4  -3  -6  100.29    3.90
   4   3   6  101.79    2.90
   4   3   6   98.29    4.70
   4   3   6  100.69    2.70
  -5  -3  -6    9.60    1.60
  -5  -3  -6   10.50    1.50
   5   3   6   10.70    0.50
   5   3   6    8.10    1.60
   5   3   6   11.60    0.50
  -6  -3  -6   52.79    3.30
   6   3   6   62.59    3.80
  -7  -3  -6  116.89    5.60
  -7  -3  -6  113.99    4.90
   7   3   6  107.39    5.30
  -8  -3  -6    4.60    1.30
   8   3   6    4.50    1.40
   8   3   6    4.50    0.60
   8   3   6    4.60    0.60
   9   3   6    2.10    0.60
   6  -4  -6  122.49    5.80
   6  -4  -6  113.29    6.60
   5  -4  -6   12.90    2.60
   5  -4  -6    9.60    2.00
   4  -4  -6  330.97   10.50
   4  -4  -6  324.77   10.90
   4  -4  -6  326.27   10.90
   4  -4  -6  333.97   10.30
   3  -4  -6  743.53   18.50
   3  -4  -6  709.23   18.10
   3  -4  -6  741.43   17.90
   3  -4  -6  743.83   18.30
  -3   4   6  732.13   18.00
   2  -4  -6   67.59    3.80
   2  -4  -6   67.79    3.60
   2  -4  -6   63.09    3.70
   2  -4  -6   73.39    3.70
   2  -4  -6   73.29    4.00
  -2   4   6   74.29    3.80
  -2   4   6   69.89    2.90
  -2   4   6   68.59    3.10
  -2   4   6   68.69    3.90
   1  -4  -6  318.37    9.20
   1  -4  -6  325.67    9.30
   1  -4  -6  320.87    8.50
   1  -4  -6  315.27    8.80
  -1   4   6  330.67    9.60
  -1   4   6  315.87    9.00
  -1   4   6  315.37    7.40
  -1   4   6  315.27    8.80
   0  -4  -6   18.20    1.30
   0  -4  -6   20.80    1.70
   0  -4  -6   18.60    2.00
   0  -4  -6   18.50    2.00
   0   4   6   16.20    1.00
   0   4   6   22.70    2.40
   0   4   6   18.10    2.10
   0   4   6   16.20    1.80
  -1  -4  -6   76.39    2.40
  -1  -4  -6   80.69    3.30
  -1  -4  -6   71.49    4.00
  -1  -4  -6   67.49    3.00
   1   4   6   71.79    3.30
   1   4   6   71.09    2.90
   1   4   6   79.09    2.50
   1   4   6   76.09    2.50
   1   4   6   66.89    3.60
  -2  -4  -6 1033.40   21.20
  -2  -4  -6 1009.70   20.70
  -2  -4  -6 1036.80   19.70
   2   4   6 1002.00   21.00
   2   4   6  966.90   21.00
   2   4   6 1041.10   19.90
   2   4   6  963.50   20.30
   2   4   6 1017.10   22.80
   2   4   6  994.10   19.40
  -3  -4  -6   68.99    3.00
  -3  -4  -6   66.39    2.50
   3   4   6   68.89    2.50
   3   4   6   67.19    2.60
   3   4   6   67.89    2.90
   3   4   6   65.39    3.70
  -4  -4  -6   13.10    1.40
  -4  -4  -6   14.90    1.70
   4   4   6   13.40    1.00
   4   4   6   13.50    2.00
   4   4   6   16.10    0.90
  -5  -4  -6    4.70    1.20
  -5  -4  -6    2.40    0.80
   5   4   6    2.90    0.40
   5   4   6    1.90    0.40
   5   4   6    2.90    1.20
  -6  -4  -6   88.59    4.20
  -6  -4  -6   81.19    4.10
   6   4   6   77.69    2.00
   6   4   6   79.69    4.40
   6   4   6   79.79    1.90
  -7  -4  -6   45.90    3.00
  -7  -4  -6   48.40    3.50
   7   4   6   40.70    3.20
  -8  -4  -6   76.49    3.90
   8   4   6   74.19    2.20
   8   4   6   68.69    4.30
   9   4   6   39.90    1.80
   6  -5  -6   89.09    5.10
   5  -5  -6   46.80    4.80
   5  -5  -6   40.80    3.50
   4  -5  -6   44.60    3.70
   4  -5  -6   46.40    3.60
   4  -5  -6   48.50    3.90
   3  -5  -6  164.88    6.90
   3  -5  -6  182.48    7.20
   3  -5  -6  171.98    7.00
   3  -5  -6  184.68    6.80
   3  -5  -6  178.58    7.10
  -3   5   6  174.68    6.80
   2  -5  -6   15.90    2.10
   2  -5  -6   14.80    2.00
   2  -5  -6   18.20    1.40
   2  -5  -6   20.00    2.60
   2  -5  -6   18.40    2.30
  -2   5   6   17.90    1.90
  -2   5   6   19.20    2.30
  -2   5   6   19.80    2.60
   1  -5  -6  260.17    7.70
   1  -5  -6  251.27    7.40
   1  -5  -6  252.07    7.00
   1  -5  -6  250.27    8.00
   1  -5  -6  255.67    8.00
  -1   5   6  257.97    6.30
  -1   5   6  248.38    8.10
  -1   5   6  249.58    7.50
  -1   5   6  256.67    7.80
   0  -5  -6  270.27    7.60
   0  -5  -6  269.77    7.80
   0  -5  -6  267.17    7.00
   0  -5  -6  262.17    7.80
   0  -5  -6  272.87    7.60
   0   5   6  262.17    7.60
   0   5   6  271.67    8.20
   0   5   6  269.37    8.10
   0   5   6  261.57    6.40
  -1  -5  -6  218.48    6.40
  -1  -5  -6  219.98    6.40
  -1  -5  -6  226.88    5.60
   1   5   6  217.48    6.20
   1   5   6  221.28    6.70
   1   5   6  229.78    5.70
   1   5   6  219.98    7.30
   1   5   6  214.18    5.40
  -2  -5  -6  312.67    7.00
  -2  -5  -6  302.17    8.20
  -2  -5  -6  305.27    7.70
   2   5   6  334.67    7.80
   2   5   6  300.17    6.50
   2   5   6  317.27    7.30
   2   5   6  306.57    8.00
   2   5   6  303.67    9.30
  -3  -5  -6  547.65   13.00
  -3  -5  -6  528.85   13.60
  -3  -5  -6  545.45   12.00
   3   5   6  566.54   12.10
   3   5   6  547.35   12.20
   3   5   6  549.85   14.40
   3   5   6  562.94   12.90
  -4  -5  -6  268.47    8.10
  -4  -5  -6  255.87    7.10
   4   5   6  256.77    8.60
   4   5   6  266.67    6.10
   4   5   6  252.77    7.80
   4   5   6  260.37    6.30
  -5  -5  -6   43.30    2.60
  -5  -5  -6   38.00    2.70
   5   5   6   36.80    1.60
   5   5   6   37.60    1.40
   5   5   6   34.70    2.90
  -6  -5  -6   19.10    2.30
  -6  -5  -6   20.70    2.40
   6   5   6   21.20    1.00
   6   5   6   19.90    2.60
   6   5   6   19.40    0.90
  -7  -5  -6    0.80    0.80
  -7  -5  -6    0.40    0.80
   7   5   6    0.20    0.70
   7   5   6    1.80    0.40
   7   5   6    1.20    0.30
  -8  -5  -6   12.10    1.90
   8   5   6   10.00    0.80
   8   5   6   10.60    2.10
   9   5   6    9.70    1.00
   6  -6  -6  116.99    6.10
   5  -6  -6   10.30    2.20
   4  -6  -6  613.74   16.80
   3  -6  -6  118.39    5.40
   3  -6  -6  124.49    6.00
   3  -6  -6  122.29    5.90
   3  -6  -6  131.79    6.10
  -3   6   6  126.09    5.80
   2  -6  -6   49.90    3.20
   2  -6  -6   45.90    2.30
   2  -6  -6   53.69    3.40
   2  -6  -6   50.09    3.40
  -2   6   6   47.50    3.50
  -2   6   6   47.80    2.70
  -2   6   6   50.49    3.30
   1  -6  -6   16.00    2.00
   1  -6  -6   15.10    1.90
   1  -6  -6   16.30    2.30
   1  -6  -6   14.80    1.60
  -1   6   6   16.70    2.00
  -1   6   6   13.00    1.80
  -1   6   6   13.20    2.10
   0  -6  -6  308.87    8.30
   0  -6  -6  292.27    8.40
   0  -6  -6  292.07    7.90
   0  -6  -6  310.87    8.80
   0   6   6  304.47    7.40
   0   6   6  311.47    9.10
   0   6   6  300.57    8.60
   0   6   6  308.87    8.90
  -1  -6  -6   16.80    1.30
  -1  -6  -6   14.40    1.80
  -1  -6  -6   13.30    1.60
  -1  -6  -6   13.60    1.70
   1   6   6   14.10    2.00
   1   6   6   14.20    1.20
   1   6   6   11.40    1.60
   1   6   6   17.80    1.90
  -2  -6  -6  631.74   14.90
  -2  -6  -6  642.94   15.40
  -2  -6  -6  653.63   13.70
   2   6   6  633.94   13.00
   2   6   6  658.33   14.00
   2   6   6  643.74   14.50
   2   6   6  661.53   16.30
   2   6   6  663.63   14.70
  -3  -6  -6  739.13   17.20
  -3  -6  -6  757.02   17.70
  -3  -6  -6  757.72   16.20
   3   6   6  767.12   18.60
   3   6   6  756.82   16.20
   3   6   6  785.12   17.30
  -4  -6  -6  104.09    4.50
  -4  -6  -6  103.59    4.00
   4   6   6  102.39    3.30
   4   6   6  104.69    5.10
  -5  -6  -6    9.60    1.50
  -5  -6  -6    9.70    1.70
   5   6   6   10.90    2.00
   5   6   6   10.00    1.00
  -6  -6  -6   73.39    3.90
  -6  -6  -6   73.49    3.90
   6   6   6   70.09    4.30
   6   6   6   68.69    2.20
  -7  -6  -6  142.99    5.70
  -7  -6  -6  160.28    8.40
   7   6   6  139.09    3.60
   7   6   6  139.79    6.40
  -8  -6  -6   12.00    2.00
   8   6   6   13.50    1.00
   9   6   6   59.19    2.20
   5  -7  -6  127.59    6.60
   4  -7  -6    2.70    1.40
   4  -7  -6    1.30    1.10
   3  -7  -6   30.40    3.50
   3  -7  -6   30.30    3.30
   3  -7  -6   32.30    3.70
  -3   7   6   23.20    2.90
   2  -7  -6  110.89    5.00
   2  -7  -6  109.19    5.40
   2  -7  -6  113.99    4.40
   2  -7  -6  113.89    5.30
  -2   7   6  108.99    5.20
   1  -7  -6   61.09    3.40
   1  -7  -6   60.09    3.40
   1  -7  -6   50.99    3.40
   1  -7  -6   58.39    2.90
  -1   7   6   61.99    3.60
  -1   7   6   59.79    3.80
   0  -7  -6    0.80    0.70
   0  -7  -6    0.10    0.50
   0  -7  -6    1.90    0.80
   0  -7  -6    0.00    0.40
   0   7   6    1.00    0.70
   0   7   6   -0.40    0.50
   0   7   6    0.20    0.50
  -1  -7  -6   16.30    1.90
  -1  -7  -6   23.90    1.90
  -1  -7  -6   24.80    1.70
   1   7   6   21.00    1.60
   1   7   6   21.40    1.80
   1   7   6   20.10    2.40
   1   7   6   17.50    2.00
  -2  -7  -6   47.50    2.80
  -2  -7  -6   51.09    2.30
  -2  -7  -6   45.70    2.80
   2   7   6   45.30    3.20
   2   7   6   50.39    2.70
   2   7   6   44.10    2.30
   2   7   6   49.20    2.70
  -3  -7  -6  231.98    6.30
  -3  -7  -6  224.48    7.20
  -3  -7  -6  230.68    7.40
   3   7   6  226.28    4.90
   3   7   6  239.78    6.50
   3   7   6  221.58    8.00
   3   7   6  233.48    5.20
  -4  -7  -6   36.40    2.30
  -4  -7  -6   31.30    2.50
  -4  -7  -6   33.90    2.60
   4   7   6   43.70    3.30
   4   7   6   38.40    1.90
  -5  -7  -6   40.20    2.90
  -5  -7  -6   38.30    2.60
   5   7   6   37.10    3.10
   5   7   6   34.70    1.80
  -6  -7  -6    0.70    0.80
  -6  -7  -6    0.70    0.80
   6   7   6    1.30    0.50
   6   7   6    0.30    1.00
  -7  -7  -6   45.00    3.20
   7   7   6   43.80    1.80
  -8  -7  -6  124.29    5.50
   8   7   6  130.09    3.70
   9   7   6   14.80    1.20
   5  -8  -6  125.79    6.70
   4  -8  -6   17.20    2.90
   4  -8  -6   16.40    2.90
   3  -8  -6   42.50    4.30
  -3   8   6   44.60    3.60
   2  -8  -6  149.99    6.10
   2  -8  -6  149.59    6.60
   2  -8  -6  153.58    6.60
  -2   8   6  151.68    6.50
   1  -8  -6   80.79    3.50
   1  -8  -6   75.19    4.30
   1  -8  -6   72.99    3.90
   1  -8  -6   74.99    4.00
  -1   8   6   81.29    4.30
  -1   8   6   70.69    4.30
   0  -8  -6    2.30    0.80
   0  -8  -6    2.50    0.90
   0  -8  -6    2.90    1.00
   0  -8  -6    2.60    0.90
   0   8   6    1.50    0.90
   0   8   6    2.30    1.00
  -1  -8  -6  347.97    9.60
  -1  -8  -6  349.87    9.70
  -1  -8  -6  356.16    9.10
   1   8   6  350.36   10.00
   1   8   6  351.96    9.60
  -2  -8  -6  198.48    5.80
  -2  -8  -6  207.08    6.70
  -2  -8  -6  205.68    6.80
   2   8   6  207.98    7.60
   2   8   6  202.58    6.50
   2   8   6  206.88    6.10
  -3  -8  -6    5.60    1.30
  -3  -8  -6    5.20    1.20
  -3  -8  -6    5.80    1.00
   3   8   6    6.10    0.70
   3   8   6    7.70    1.20
   3   8   6    3.00    1.30
   3   8   6    5.20    0.80
  -4  -8  -6   29.40    2.90
  -4  -8  -6   24.00    2.60
  -4  -8  -6   28.30    2.10
   4   8   6   27.90    1.80
   4   8   6   31.90    3.50
  -5  -8  -6  294.17    8.80
  -5  -8  -6  311.87    9.40
   5   8   6  294.97    7.50
  -6  -8  -6   41.60    4.70
  -6  -8  -6   35.40    2.80
   6   8   6   33.20    1.80
  -7  -8  -6   -0.40    0.60
   7   8   6   -0.40    0.30
  -8  -8  -6   29.10    3.20
   8   8   6   30.60    1.70
   4  -9  -6  117.39    6.50
   4  -9  -6  101.89    6.10
   3  -9  -6   49.20    4.00
  -3   9   6   44.80    4.40
   2  -9  -6    3.60    1.40
  -2   9   6    3.30    1.30
   1  -9  -6   11.00    2.10
   1  -9  -6    6.90    1.50
   1  -9  -6   10.50    1.90
   1  -9  -6    9.50    1.40
  -1   9   6    6.90    1.60
  -1   9   6    8.30    2.10
   0  -9  -6   60.49    3.40
   0  -9  -6   62.89    3.60
   0  -9  -6   67.99    3.40
   0   9   6   66.69    3.80
   0   9   6   67.49    4.00
  -1  -9  -6  408.06   11.00
  -1  -9  -6  431.26   10.70
  -1  -9  -6  418.06   11.10
   1   9   6  404.16   11.40
   1   9   6  411.26   11.20
  -2  -9  -6  144.79    5.60
  -2  -9  -6  142.79    5.60
  -2  -9  -6  151.58    5.00
   2   9   6  154.28    5.30
   2   9   6  149.79    5.60
   3   9   6   21.10    1.50
  -4  -9  -6    8.10    1.70
  -4  -9  -6    6.00    1.40
  -4  -9  -6    5.80    1.20
   4   9   6    6.50    1.20
  -5  -9  -6   52.29    3.40
  -5  -9  -6   49.99    3.10
   5   9   6   48.70    2.50
  -6  -9  -6   10.00    1.90
   6   9   6   12.00    1.40
  -7  -9  -6   13.20    2.20
   7   9   6   15.30    1.50
  -8  -9  -6   -0.90    0.70
   8   9   6    0.30    0.50
   4 -10  -6  199.48    9.00
   3 -10  -6   84.89    5.50
  -3  10   6   81.19    5.20
   2 -10  -6   14.20    2.70
  -2  10   6   15.20    2.50
   1 -10  -6   72.19    3.60
  -1  10   6   68.59    4.40
   0 -10  -6  113.89    5.10
   0 -10  -6  107.79    5.00
   0 -10  -6  109.99    4.70
   0  10   6  110.49    5.20
   0  10   6  113.09    5.50
  -1 -10  -6   48.40    3.00
  -1 -10  -6   46.60    3.00
  -1 -10  -6   43.60    2.90
   1  10   6   49.70    3.20
   1  10   6   46.90    3.30
  -2 -10  -6  266.67    7.70
  -2 -10  -6  271.77    8.50
  -2 -10  -6  260.17    8.40
   2  10   6  258.07    7.90
   2  10   6  273.37    8.50
  -3 -10  -6    3.80    1.10
  -3 -10  -6    5.00    1.40
   3  10   6    3.60    0.90
   3  10   6    4.10    1.10
  -4 -10  -6   62.89    3.80
   4  10   6   68.49    3.40
  -5 -10  -6   31.40    3.20
   5  10   6   33.20    2.20
  -6 -10  -6    3.50    1.30
   6  10   6    3.60    0.90
  -7 -10  -6   13.30    2.30
   7  10   6   10.00    1.40
   3 -11  -6   59.69    4.80
  -3  11   6   52.59    7.00
   2 -11  -6   63.99    4.80
  -2  11   6   70.99    4.80
   1 -11  -6    1.10    0.80
  -1  11   6   -0.60    0.80
   0 -11  -6  239.58    7.80
   0  11   6  244.68    9.70
   0  11   6  250.17    8.80
  -1 -11  -6    1.70    0.90
   1  11   6   -0.30    0.70
   1  11   6    0.90    0.90
  -2 -11  -6   18.80    2.40
   2  11   6   18.60    2.50
   2  11   6   17.00    2.20
  -3 -11  -6   33.20    2.80
   3  11   6   32.20    2.70
   3  11   6   34.10    2.30
  -4 -11  -6   42.70    3.20
   4  11   6   50.69    3.10
   4  11   6   51.19    1.70
  -5 -11  -6   24.70    3.00
   5  11   6   20.90    2.20
  -6 -11  -6    7.10    1.70
   6  11   6    8.80    1.50
  -7 -11  -6    5.70    1.70
   7  11   6    5.20    1.20
  -2  12   6    5.20    1.90
  -1  12   6    2.60    1.40
   0 -12  -6   17.00    2.20
   0  12   6   14.60    2.50
  -1 -12  -6  231.68    8.10
   1  12   6  232.78    8.40
   1  12   6  245.58    8.90
  -2 -12  -6    0.30    0.80
   2  12   6    0.20    0.80
   2  12   6    0.10    0.80
  -3 -12  -6    9.40    1.90
   3  12   6   10.40    1.60
   3  12   6   10.30    1.90
  -4 -12  -6    0.30    0.90
   4  12   6    0.30    0.40
   4  12   6   -0.40    0.60
  -5 -12  -6   54.09    3.90
   5  12   6   55.29    3.40
  -6 -12  -6   41.90    3.60
   6  12   6   37.90    2.80
   0 -13  -6    7.90    1.80
   0  13   6    7.30    1.90
  -1 -13  -6  205.58    7.70
   1  13   6  202.18    8.00
  -2 -13  -6   27.30    3.30
   2  13   6   27.70    3.00
   2  13   6   30.40    3.50
  -3 -13  -6    4.10    1.50
   3  13   6    4.70    1.50
   3  13   6    2.00    0.90
  -4 -13  -6    0.30    1.00
   4  13   6    0.30    0.90
   4  13   6    0.30    0.50
  -5 -13  -6    7.10    2.00
   5  13   6    2.80    1.20
   1  10  -7    0.10    0.90
   1  10  -7    3.20    1.30
  -1 -10   7    2.30    1.10
  -1 -10   7    3.70    1.80
   0  10  -7   53.89    3.80
   0 -10   7   48.20    3.00
   0 -10   7   47.00    5.40
  -1  10  -7    1.20    1.10
   1 -10   7    0.80    0.80
   1 -10   7    0.30    1.10
  -2  10  -7   32.30    3.80
   2 -10   7   31.20    4.40
   2 -10   7   31.80    2.50
  -3  10  -7   29.20    3.60
   3 -10   7   23.70    2.50
   3 -10   7   25.90    4.20
   3   9  -7   85.99    4.60
  -3  -9   7   86.29    6.10
   2   9  -7    0.00    0.80
  -2  -9   7    1.50    1.40
   1   9  -7   46.90    3.30
   1   9  -7   53.39    3.50
  -1  -9   7   52.29    5.40
  -1  -9   7   52.99    3.10
   0   9  -7   10.50    2.00
   0  -9   7    8.90    1.50
   0  -9   7   13.50    2.90
  -1   9  -7   11.20    2.10
   1  -9   7    9.30    2.40
   1  -9   7    8.90    1.40
  -2   9  -7   59.39    4.10
   2  -9   7   60.69    3.20
   2  -9   7   58.19    4.90
   2  -9   7   59.79    5.10
  -3   9  -7   11.70    2.30
   3  -9   7   12.40    1.80
   3  -9   7   15.10    3.10
   3  -9   7   10.60    1.90
  -4   9  -7   39.90    4.20
   4  -9   7   44.20    2.80
   4  -9   7   41.90    5.00
   4  -9   7   40.40    3.30
   5  -9   7  195.28    7.60
   4   8  -7    6.10    1.50
  -4  -8   7    4.20    1.80
   3   8  -7   75.79    4.20
  -3  -8   7   82.39    5.60
   2   8  -7   17.20    3.00
   2   8  -7   17.50    2.30
  -2  -8   7   18.50    2.10
  -2  -8   7   14.10    2.70
   1   8  -7   26.10    2.90
   1   8  -7   24.40    2.80
  -1  -8   7   25.00    2.10
  -1  -8   7   18.60    3.20
   0   8  -7   22.30    2.70
   0  -8   7   18.90    1.90
   0  -8   7   13.20    2.70
  -1   8  -7   86.09    4.70
   1  -8   7   91.49    5.70
   1  -8   7   86.79    3.70
   1  -8   7   87.79    5.70
  -2   8  -7    2.30    1.30
   2  -8   7    2.00    1.30
   2  -8   7    4.50    1.10
   2  -8   7    3.80    1.30
  -3   8  -7   40.40    3.40
   3  -8   7   42.70    4.70
   3  -8   7   47.60    2.60
   3  -8   7   50.99    3.30
  -4   8  -7   18.00    2.70
   4  -8   7   23.90    2.80
   4  -8   7   20.00    2.10
   4  -8   7   22.80    3.50
  -5   8  -7   58.29    4.40
   5  -8   7   57.19    4.90
   5  -8   7   72.89    4.10
   5  -8   7   64.39    2.90
  -6   8  -7   64.09    4.60
   6  -8   7   67.29    4.10
   4   7  -7  115.69    5.20
  -4  -7   7  106.09    6.30
   3   7  -7  112.59    5.10
  -3  -7   7  112.99    6.40
   2   7  -7   29.00    2.30
   2   7  -7   28.60    3.00
  -2  -7   7   25.00    2.10
  -2  -7   7   29.90    3.80
   1   7  -7   48.70    3.20
   1   7  -7   48.30    3.20
  -1  -7   7   50.69    4.10
  -1  -7   7   49.00    2.70
   0   7  -7   15.60    2.00
   0   7  -7   18.10    2.40
   0  -7   7   16.40    2.70
   0  -7   7   15.70    1.70
  -1   7  -7   13.80    2.30
   1  -7   7   13.40    1.90
   1  -7   7   13.50    2.50
   1  -7   7   14.60    2.10
   1  -7   7   14.30    1.60
  -2   7  -7  264.27    9.30
   2  -7   7  273.67    8.40
   2  -7   7  295.87    8.70
   2  -7   7  274.87    7.40
   2  -7   7  276.77   10.50
  -3   7  -7    8.10    1.90
   3  -7   7    9.40    1.70
   3  -7   7    6.40    1.60
   3  -7   7    7.10    2.00
   3  -7   7    7.40    1.20
  -4   7  -7   35.70    3.70
   4  -7   7   40.70    2.30
   4  -7   7   35.90    2.70
   4  -7   7   34.30    4.20
  -5   7  -7   64.19    4.40
   5  -7   7   59.39    2.50
   5  -7   7   68.29    5.00
   5  -7   7   58.09    3.50
  -6   7  -7   48.40    3.90
   6  -7   7   50.39    5.20
   6  -7   7   50.19    3.40
   5   6  -7   16.70    2.30
   4   6  -7    0.40    0.80
  -4  -6   7   -0.40    0.90
   3   6  -7   37.60    2.90
  -3  -6   7   48.60    3.90
   2   6  -7  114.79    4.60
   2   6  -7  117.09    5.00
  -2  -6   7  117.39    6.20
  -2  -6   7  121.19    4.60
   1   6  -7    5.50    1.30
   1   6  -7    4.00    1.20
  -1  -6   7    4.30    1.00
  -1  -6   7    4.60    1.60
  -1  -6   7    5.20    1.20
   0   6  -7   93.39    4.60
   0   6  -7   96.49    4.30
   0  -6   7   90.79    3.60
   0  -6   7   95.99    3.60
   0  -6   7  102.19    4.50
   0  -6   7   98.09    5.50
  -1   6  -7   27.70    3.00
   1  -6   7   37.50    2.60
   1  -6   7   37.40    4.10
   1  -6   7   32.90    2.00
   1  -6   7   36.00    2.20
  -2   6  -7   79.59    4.50
   2  -6   7   92.99    3.40
   2  -6   7   88.49    3.90
   2  -6   7   94.79    4.20
   3  -6   7   37.50    2.00
   3  -6   7   40.90    2.80
   3  -6   7   39.60    4.20
   3  -6   7   41.60    2.70
  -4   6  -7    0.50    0.90
   4  -6   7    1.80    1.10
   4  -6   7    1.70    1.00
   4  -6   7    1.10    0.80
   4  -6   7    1.80    0.60
  -5   6  -7   17.70    2.70
   5  -6   7   19.30    2.20
   5  -6   7   18.10    3.00
   5  -6   7   19.80    2.90
  -6   6  -7  153.48    7.00
   6  -6   7  153.98    7.50
   6  -6   7  151.98    5.70
  -7   6  -7  128.09    6.40
   7  -6   7  118.19    5.20
   5   5  -7   -0.70    0.60
   4   5  -7    4.00    1.20
  -4  -5   7    3.70    1.40
   3   5  -7   21.80    2.40
  -3  -5   7   29.10    3.40
   2   5  -7  162.88    5.60
   2   5  -7  166.38    6.10
  -2  -5   7  166.68    5.70
  -2  -5   7  162.58    7.10
  -2  -5   7  156.48    5.90
   1   5  -7    5.50    1.30
   1   5  -7    3.40    1.10
  -1  -5   7    6.20    1.80
  -1  -5   7    4.50    1.00
  -1  -5   7    2.60    1.50
  -1  -5   7    5.10    1.00
   0   5  -7   85.29    4.00
   0  -5   7   81.09    4.80
   0  -5   7   85.49    4.10
   0  -5   7   91.19    3.40
   0  -5   7   82.99    3.10
   1  -5   7  338.27   11.10
   1  -5   7  323.37    9.30
   1  -5   7  343.47    8.20
   1  -5   7  323.77    8.20
   2  -5   7   26.00    3.20
   2  -5   7   28.50    2.20
   2  -5   7   28.40    1.60
   2  -5   7   25.20    1.90
   3  -5   7   26.20    1.50
   3  -5   7   22.60    3.10
   3  -5   7   24.00    2.10
   3  -5   7   26.20    2.10
   4  -5   7   11.40    1.60
   4  -5   7   11.30    2.30
   4  -5   7    9.90    1.80
   4  -5   7    9.70    1.10
   5  -5   7   52.19    3.80
   5  -5   7   56.99    3.00
   5  -5   7   56.69    4.20
   6  -5   7  110.89    6.10
   6  -5   7  112.59    4.50
  -7   5  -7  130.29    6.40
   7  -5   7  126.49    5.10
  -8   5  -7   10.80    2.30
   8  -5   7   14.00    2.00
   5   4  -7    0.00    0.70
   4   4  -7    0.90    0.80
  -4  -4   7   -0.20    0.80
   3   4  -7    9.50    1.70
   3   4  -7    8.50    1.60
  -3  -4   7    8.80    1.60
  -3  -4   7    8.30    1.90
   2   4  -7   62.09    3.10
   2   4  -7   67.39    3.60
   2   4  -7   63.79    3.40
  -2  -4   7   68.89    3.20
  -2  -4   7   57.99    4.00
  -2  -4   7   68.69    3.40
   1   4  -7 1410.96   29.30
   1   4  -7 1424.56   30.10
  -1  -4   7 1379.86   31.70
  -1  -4   7 1441.36   29.20
  -1  -4   7 1394.96   30.20
  -1  -4   7 1416.46   28.60
   0   4  -7   76.89    3.10
   0   4  -7   72.59    3.60
   0  -4   7   72.29    4.40
   0  -4   7   67.89    2.60
   0  -4   7   75.59    3.00
   0  -4   7   66.59    3.60
  -1   4  -7  250.17    6.20
  -1   4  -7  247.98    7.50
   1  -4   7  250.67    6.40
   1  -4   7  263.37    7.70
   1  -4   7  245.88    9.00
   1  -4   7  254.67    6.40
   2  -4   7   54.99    2.50
   2  -4   7   49.60    2.10
   2  -4   7   52.09    2.90
   2  -4   7   49.40    3.70
   3  -4   7  100.29    4.00
   3  -4   7  100.49    5.40
   3  -4   7   97.89    4.00
   3  -4   7   98.69    3.10
   4  -4   7    4.70    1.00
   4  -4   7    1.70    1.20
   4  -4   7    4.30    0.70
   4  -4   7    4.00    1.10
   4  -4   7    4.30    0.60
   5  -4   7  148.39    5.10
   5  -4   7  166.58    7.30
   5  -4   7  154.68    6.40
   6  -4   7  188.28    8.00
   6  -4   7  184.68    5.90
   6  -4   7  191.38    7.90
   7  -4   7    2.20    0.80
   8  -4   7   28.50    2.40
   6   3  -7  103.99    4.80
   5   3  -7    0.00    1.00
   5   3  -7    1.00    0.80
   5   3  -7   -1.50    0.80
   4   3  -7   30.30    3.30
   4   3  -7   27.70    2.90
   3   3  -7    0.90    0.80
   3   3  -7    1.40    0.80
   3   3  -7    1.10    0.80
  -3  -3   7    3.50    1.00
  -3  -3   7    0.80    1.00
  -3  -3   7    0.90    0.80
   2   3  -7   11.70    1.70
   2   3  -7   15.40    2.00
   2   3  -7   13.00    1.90
  -2  -3   7   13.10    2.20
  -2  -3   7   13.00    1.60
  -2  -3   7   14.70    1.90
   1   3  -7   74.19    3.40
   1   3  -7   74.99    3.80
  -1  -3   7   77.99    4.50
  -1  -3   7   75.69    3.90
  -1  -3   7   79.89    3.40
  -1  -3   7   74.79    2.90
   0   3  -7  364.86    9.90
   0   3  -7  348.07    9.00
   0   3  -7  360.96    9.00
   0  -3   7  378.86    8.90
   0  -3   7  358.16    8.10
   0  -3   7  365.06   10.00
   0  -3   7  358.96   11.00
  -1   3  -7    1.80    0.80
  -1   3  -7    1.50    0.50
  -1   3  -7    1.00    0.50
   1  -3   7    2.20    0.60
   1  -3   7   -0.10    0.60
   1  -3   7    1.20    0.70
   1  -3   7    1.80    0.50
   1  -3   7    1.80    0.50
  -2   3  -7  385.16    8.40
  -2   3  -7  381.46    8.90
   2  -3   7  385.16   10.00
   2  -3   7  374.46   11.60
   2  -3   7  389.86    8.50
   2  -3   7  385.56    9.00
  -3   3  -7   28.60    1.50
   3  -3   7   25.80    1.90
   3  -3   7   25.70    1.60
   3  -3   7   29.30    2.00
   3  -3   7   31.20    1.40
   3  -3   7   30.90    3.40
   3  -3   7   25.20    1.60
  -4   3  -7    0.00    0.70
   4  -3   7   -0.30    0.70
   4  -3   7    1.20    0.60
   4  -3   7    0.70    0.60
   5  -3   7  107.99    5.70
   5  -3   7  107.99    3.90
   5  -3   7  106.29    5.00
   6  -3   7    1.20    0.60
   6  -3   7    1.10    1.00
   6  -3   7    1.30    1.10
   7  -3   7   12.20    2.30
   7  -3   7    9.30    1.40
   8  -3   7   20.60    2.10
   6   2  -7   81.19    5.30
   6   2  -7   95.49    4.60
   6   2  -7   95.19    5.80
   5   2  -7    0.40    0.90
   5   2  -7    1.90    1.10
   5   2  -7    0.00    1.00
   4   2  -7   13.50    2.20
   4   2  -7   13.20    2.20
   4   2  -7   11.40    1.90
   3   2  -7    0.50    0.90
   3   2  -7    0.70    0.70
   3   2  -7   -0.20    0.80
   3   2  -7    0.70    0.80
  -3  -2   7    0.40    0.60
  -3  -2   7    0.10    0.70
  -3  -2   7    0.30    0.70
   2   2  -7 1093.09   24.40
   2   2  -7 1134.19   24.80
   2   2  -7 1106.99   24.70
  -2  -2   7 1121.89   25.50
  -2  -2   7 1132.89   24.40
  -2  -2   7 1097.89   23.40
  -2  -2   7 1127.79   26.20
   1   2  -7  565.14   13.80
   1   2  -7  571.54   13.70
   1   2  -7  596.24   14.40
  -1  -2   7  582.44   13.70
  -1  -2   7  580.34   15.20
  -1  -2   7  594.24   14.60
  -1  -2   7  572.44   12.60
  -1  -2   7  586.94   13.50
   0   2  -7  286.27    8.20
   0   2  -7  265.37    7.00
   0   2  -7  280.57    7.50
   0  -2   7  276.87    8.30
   0  -2   7  276.17    6.30
   0  -2   7  293.77    7.40
   0  -2   7  297.87    9.30
  -1   2  -7  130.29    4.10
  -1   2  -7  127.19    3.70
  -1   2  -7  125.59    4.70
   1  -2   7  125.29    3.80
   1  -2   7  127.79    4.80
   1  -2   7  130.69    3.80
   1  -2   7  130.99    5.80
   1  -2   7  130.89    3.30
  -2   2  -7 1785.82   34.80
  -2   2  -7 1826.72   35.00
   2  -2   7 1746.53   35.90
   2  -2   7 1759.42   36.00
   2  -2   7 1824.62   34.90
   2  -2   7 1829.32   34.70
   2  -2   7 1782.72   38.70
   2  -2   7 1815.62   36.60
   2  -2   7 1822.62   35.10
  -3   2  -7  162.28    4.10
  -3   2  -7  162.78    4.00
   3  -2   7  150.18    6.50
   3  -2   7  161.28    3.80
   3  -2   7  154.98    5.10
   3  -2   7  163.18    4.30
   3  -2   7  161.48    5.00
  -4   2  -7  335.97    7.80
   4  -2   7  323.87   10.60
   4  -2   7  327.87    8.30
   4  -2   7  329.57    9.10
   5  -2   7  356.16    8.70
   5  -2   7  359.66   11.40
   5  -2   7  352.96   10.30
   6  -2   7   39.50    2.00
   6  -2   7   39.10    3.20
   6  -2   7   40.10    3.40
   7  -2   7   34.80    3.80
   7  -2   7   30.70    1.90
   7  -2   7   30.90    3.70
   8  -2   7  134.29    4.50
   9  -2   7    5.40    1.20
   6   1  -7   39.70    4.40
   6   1  -7   36.80    2.90
   5   1  -7   95.59    4.70
   5   1  -7   92.89    5.40
   4   1  -7    0.70    0.80
   4   1  -7    2.60    1.30
   3   1  -7  202.78    7.20
   3   1  -7  201.78    7.50
   3   1  -7  201.78    7.20
  -3  -1   7  212.88    7.30
  -3  -1   7  211.38    7.30
  -3  -1   7  203.38    6.70
   2   1  -7   22.30    2.60
   2   1  -7   27.00    2.60
   2   1  -7   22.40    2.40
   2   1  -7   23.70    2.60
  -2  -1   7   25.70    2.90
  -2  -1   7   21.50    2.30
  -2  -1   7   21.40    1.70
  -2  -1   7   20.50    2.30
  -2  -1   7   20.30    2.50
   1   1  -7  227.68    7.00
   1   1  -7  229.28    6.90
   1   1  -7  214.88    7.20
   1   1  -7  225.98    7.00
  -1  -1   7  238.68    7.90
  -1  -1   7  217.48    5.70
  -1  -1   7  225.28    6.80
  -1  -1   7  230.88    7.50
  -1  -1   7  216.48    6.20
   0   1  -7   91.99    4.00
   0   1  -7   89.79    3.50
   0   1  -7   88.29    3.50
   0  -1   7   88.79    3.40
   0  -1   7   87.59    2.90
   0  -1   7   88.49    2.40
   0  -1   7   86.69    4.40
   0  -1   7   89.29    4.10
  -1   1  -7   42.40    1.50
  -1   1  -7   37.20    2.40
  -1   1  -7   40.90    2.10
   1  -1   7   44.70    3.10
   1  -1   7   43.10    2.60
   1  -1   7   44.00    2.00
   1  -1   7   44.80    1.90
   1  -1   7   41.50    1.30
  -2   1  -7   19.20    0.90
  -2   1  -7   18.80    1.30
  -2   1  -7   20.90    1.70
   2  -1   7   17.70    1.30
   2  -1   7   18.00    2.40
   2  -1   7   19.80    1.20
   2  -1   7   18.00    1.00
   2  -1   7   21.20    1.70
   2  -1   7   17.80    1.00
  -3   1  -7 1104.79   21.40
  -3   1  -7 1101.19   21.90
   3  -1   7 1098.29   25.50
   3  -1   7 1101.99   22.50
   3  -1   7 1097.49   23.00
   3  -1   7 1124.99   20.90
   3  -1   7 1071.29   21.00
  -4   1  -7   13.60    1.10
  -4   1  -7   14.10    1.00
   4  -1   7   11.90    1.40
   4  -1   7   15.00    1.70
   4  -1   7   15.00    2.30
  -5   1  -7  183.58    5.50
   5  -1   7  178.38    5.00
   5  -1   7  182.88    6.50
   5  -1   7  179.88    7.30
   6  -1   7  111.59    5.30
   6  -1   7  105.49    5.50
   6  -1   7  112.79    3.50
   7  -1   7  124.49    6.30
   7  -1   7  136.69    6.30
   7  -1   7  129.09    3.90
   8  -1   7   19.30    1.40
   9  -1   7   14.10    1.60
   6   0  -7   16.50    2.90
   6   0  -7   14.70    2.20
   5   0  -7  239.58    8.20
   5   0  -7  236.48    9.10
   4   0  -7  167.38    6.60
   4   0  -7  180.58    7.30
  -4   0   7  181.18    7.70
   3   0  -7  477.05   13.00
   3   0  -7  472.75   12.80
   3   0  -7  459.75   12.60
  -3   0   7  449.36   12.00
  -3   0   7  450.55   12.50
  -3   0   7  470.35   12.30
   2   0  -7  196.18    6.90
   2   0  -7  201.28    6.70
   2   0  -7  192.98    6.90
  -2   0   7  193.28    6.00
  -2   0   7  183.78    5.80
  -2   0   7  182.18    6.90
  -2   0   7  198.08    6.90
  -2   0   7  193.98    6.60
   1   0  -7  421.16   11.10
   1   0  -7  443.46   11.50
   1   0  -7  420.16   10.90
  -1   0   7  422.26   10.80
  -1   0   7  437.76   11.80
  -1   0   7  422.66    9.80
  -1   0   7  405.66   11.50
  -1   0   7  423.06    9.50
   0   0  -7    1.30    0.60
   0   0  -7    0.50    0.60
   0   0  -7    0.60    0.50
   0   0  -7    1.30    0.70
   0   0   7    1.10    0.50
   0   0   7    1.00    0.20
   0   0   7    1.80    0.80
   0   0   7    1.60    0.80
   0   0   7    1.20    0.30
  -1   0  -7   49.90    2.50
  -1   0  -7   46.00    2.30
  -1   0  -7   46.80    2.60
   1   0   7   47.80    2.10
   1   0   7   41.00    2.30
   1   0   7   46.10    3.10
   1   0   7   43.90    2.00
   1   0   7   48.70    2.80
  -2   0  -7  226.48    6.60
  -2   0  -7  233.48    6.00
   2   0   7  236.98    6.00
   2   0   7  230.18    6.90
   2   0   7  225.78    7.90
   2   0   7  227.18    5.80
   2   0   7  235.68    5.20
  -3   0  -7  227.88    4.90
  -3   0  -7  230.78    5.70
   3   0   7  228.08    6.00
   3   0   7  219.48    8.00
   3   0   7  216.88    6.00
   3   0   7  226.58    6.40
  -4   0  -7   96.49    3.10
  -4   0  -7   99.19    3.20
   4   0   7   96.89    3.40
   4   0   7   97.09    3.70
   4   0   7   92.69    4.90
   4   0   7   92.29    3.00
  -5   0  -7   22.20    1.40
  -5   0  -7   21.70    1.70
   5   0   7   22.90    1.20
   5   0   7   24.00    1.40
   5   0   7   20.40    2.20
   5   0   7   21.60    2.80
   6   0   7   75.99    4.60
   6   0   7   82.29    2.60
   7   0   7  164.08    4.20
   7   0   7  160.38    7.00
   8   0   7    0.50    0.40
   9   0   7    2.70    0.70
   6  -1  -7   13.70    2.80
   6  -1  -7   21.40    2.80
   5  -1  -7  130.69    5.80
   5  -1  -7  136.99    6.70
   4  -1  -7   48.10    3.70
   4  -1  -7   47.50    3.40
  -4   1   7   47.10    3.50
   3  -1  -7    9.00    1.70
   3  -1  -7    6.00    1.70
   3  -1  -7    5.70    1.50
  -3   1   7    8.30    1.80
  -3   1   7    9.70    1.70
   2  -1  -7   27.80    2.90
   2  -1  -7   25.00    2.70
   2  -1  -7   32.30    2.40
  -2   1   7   23.90    2.50
  -2   1   7   30.50    2.00
  -2   1   7   34.70    2.50
  -2   1   7   35.30    3.50
  -2   1   7   28.50    2.10
   1  -1  -7   23.30    2.00
   1  -1  -7   28.00    2.80
   1  -1  -7   21.40    2.20
  -1   1   7   20.20    2.40
  -1   1   7   25.70    1.50
  -1   1   7   23.90    1.40
  -1   1   7   23.00    1.90
  -1   1   7   24.50    2.80
   0  -1  -7  238.28    7.00
   0  -1  -7  244.88    7.10
   0  -1  -7  233.98    7.50
   0   1   7  240.08    7.70
   0   1   7  252.37    5.10
   0   1   7  249.18    6.90
   0   1   7  250.87    8.10
   0   1   7  251.47    5.10
  -1  -1  -7   27.90    1.70
  -1  -1  -7   27.70    2.00
  -1  -1  -7   27.90    1.80
   1   1   7   30.50    1.60
   1   1   7   27.10    2.90
   1   1   7   32.00    1.80
   1   1   7   27.80    2.10
  -2  -1  -7  407.96    9.60
  -2  -1  -7  413.66   10.10
   2   1   7  391.76    8.80
   2   1   7  422.16   11.90
   2   1   7  420.46    9.80
   2   1   7  418.86    8.50
   2   1   7  414.86   10.40
  -3  -1  -7   23.30    1.40
  -3  -1  -7   24.20    1.10
  -3  -1  -7   22.50    1.00
   3   1   7   24.80    1.70
   3   1   7   18.30    2.40
   3   1   7   23.00    1.50
  -4  -1  -7   94.09    3.20
  -4  -1  -7   90.39    3.40
  -4  -1  -7   99.19    3.30
   4   1   7   94.19    3.30
   4   1   7   93.19    3.00
   4   1   7   88.89    4.70
   4   1   7   95.59    3.00
  -5  -1  -7  105.29    4.00
  -5  -1  -7   94.79    3.50
  -5  -1  -7   90.99    4.00
   5   1   7   96.29    3.10
   5   1   7   98.59    2.70
   5   1   7  101.09    5.10
  -6  -1  -7    4.70    1.30
   6   1   7    3.20    0.60
   6   1   7    3.80    1.40
   6   1   7    2.90    0.40
  -7  -1  -7  119.59    5.80
   7   1   7  112.19    2.80
   7   1   7  117.09    3.00
   7   1   7  112.49    5.70
   8   1   7   41.70    1.60
   8   1   7   50.59    6.60
   9   1   7    6.40    0.90
   6  -2  -7   42.80    3.40
   5  -2  -7    1.20    1.00
   5  -2  -7    1.10    1.20
   4  -2  -7   87.59    5.10
   4  -2  -7   88.69    4.80
  -4   2   7   83.09    4.80
   3  -2  -7  664.33   16.90
   3  -2  -7  680.63   17.50
   3  -2  -7  697.93   17.30
  -3   2   7  666.93   16.60
  -3   2   7  685.03   17.10
   2  -2  -7  952.60   22.30
   2  -2  -7  954.20   22.20
   2  -2  -7  973.80   21.80
  -2   2   7  956.00   21.50
  -2   2   7  943.01   20.20
  -2   2   7  980.10   22.70
  -2   2   7  945.51   21.80
   1  -2  -7    7.20    1.40
   1  -2  -7    6.80    1.30
   1  -2  -7    6.60    1.50
  -1   2   7    7.30    1.60
  -1   2   7    5.40    0.80
  -1   2   7    5.80    1.30
  -1   2   7    6.20    1.30
   0  -2  -7   37.80    2.30
   0  -2  -7   39.40    2.40
   0  -2  -7   39.80    2.60
   0   2   7   36.70    2.70
   0   2   7   37.00    1.40
   0   2   7   40.10    1.20
   0   2   7   40.70    2.40
   0   2   7   34.00    2.60
  -1  -2  -7   48.60    2.70
  -1  -2  -7   57.19    2.70
  -1  -2  -7   50.39    2.70
   1   2   7   49.99    2.20
   1   2   7   46.50    3.10
   1   2   7   51.99    2.30
   1   2   7   52.09    2.90
  -2  -2  -7    9.60    1.30
  -2  -2  -7   12.80    1.50
  -2  -2  -7   10.40    1.20
   2   2   7   12.30    0.70
   2   2   7   10.70    1.90
   2   2   7   10.40    0.70
   2   2   7   13.00    1.60
   2   2   7    8.80    1.20
  -3  -2  -7   15.00    1.20
  -3  -2  -7   14.30    0.90
  -3  -2  -7   12.80    0.80
   3   2   7   13.00    2.00
   3   2   7   14.80    1.20
   3   2   7   13.80    1.50
  -4  -2  -7  614.94   13.10
  -4  -2  -7  577.84   13.30
  -4  -2  -7  593.14   13.20
   4   2   7  593.74   15.70
   4   2   7  618.54   13.00
   4   2   7  571.54   12.60
  -5  -2  -7  176.28    5.60
  -5  -2  -7  184.98    6.00
  -5  -2  -7  192.78    6.10
   5   2   7  187.88    7.40
   5   2   7  194.88    4.80
   5   2   7  190.68    4.50
  -6  -2  -7   69.19    3.80
   6   2   7   59.89    1.90
   6   2   7   60.49    4.00
   6   2   7   58.29    1.60
  -7  -2  -7    1.90    1.10
   7   2   7    1.20    1.10
  -8  -2  -7    4.50    1.40
   8   2   7    3.90    1.40
   9   2   7   39.10    1.70
   6  -3  -7    0.80    1.00
   5  -3  -7    6.50    1.70
   4  -3  -7  228.08    8.90
   4  -3  -7  232.68    9.80
   4  -3  -7  217.98    8.30
   3  -3  -7   35.90    2.90
   3  -3  -7   38.50    3.00
   3  -3  -7   31.60    3.30
   3  -3  -7   37.20    3.70
  -3   3   7   38.20    3.10
   2  -3  -7    1.80    0.90
   2  -3  -7    1.70    1.00
   2  -3  -7    2.40    1.10
   2  -3  -7    1.70    0.80
  -2   3   7    2.70    1.00
  -2   3   7    3.00    1.10
  -2   3   7    0.00    0.70
  -2   3   7    1.20    0.60
   1  -3  -7  775.32   18.50
   1  -3  -7  795.62   17.30
   1  -3  -7  797.42   18.90
   1  -3  -7  806.22   18.40
  -1   3   7  801.12   19.20
  -1   3   7  793.32   18.50
  -1   3   7  779.82   18.30
  -1   3   7  813.92   16.30
   0  -3  -7  252.87    6.10
   0  -3  -7  238.98    7.60
   0  -3  -7  245.08    7.20
   0  -3  -7  229.28    7.70
   0  -3  -7  257.47    7.80
   0   3   7  239.38    7.80
   0   3   7  236.68    7.00
   0   3   7  250.87    7.90
   0   3   7  248.48    5.30
  -1  -3  -7   24.10    1.90
  -1  -3  -7   25.40    1.80
  -1  -3  -7   26.80    1.00
   1   3   7   25.30    2.10
   1   3   7   25.40    1.50
   1   3   7   26.00    1.70
   1   3   7   28.80    2.40
   1   3   7   25.10    0.90
  -2  -3  -7   35.30    1.00
  -2  -3  -7   34.70    1.20
  -2  -3  -7   36.60    2.10
  -2  -3  -7   31.30    2.00
   2   3   7   34.60    1.30
   2   3   7   32.10    2.60
   2   3   7   35.40    1.40
   2   3   7   30.50    2.00
   2   3   7   30.70    2.10
  -3  -3  -7    8.80    1.20
  -3  -3  -7    7.90    0.90
  -3  -3  -7    8.30    0.70
   3   3   7    7.60    1.10
   3   3   7    9.60    1.90
   3   3   7    9.30    1.20
  -4  -3  -7  325.17    7.90
  -4  -3  -7  321.07    8.40
  -4  -3  -7  323.17    8.30
   4   3   7  322.07    7.70
   4   3   7  329.67    7.70
   4   3   7  321.87   10.20
  -5  -3  -7  430.36   10.80
  -5  -3  -7  429.66   11.20
   5   3   7  442.96    9.30
   5   3   7  432.56   12.70
   5   3   7  438.26    9.30
  -6  -3  -7   20.90    2.40
   6   3   7   16.20    0.80
   6   3   7   20.20    2.80
  -7  -3  -7   54.69    3.70
   7   3   7   58.69    4.00
  -8  -3  -7   70.19    4.00
   8   3   7   59.29    4.20
   6  -4  -7   15.40    2.50
   5  -4  -7    2.10    1.20
   4  -4  -7  287.67   10.00
   3  -4  -7   14.00    2.20
   3  -4  -7   12.50    2.30
   3  -4  -7    7.70    1.70
  -3   4   7   11.10    2.10
   2  -4  -7  181.18    7.00
   2  -4  -7  177.88    6.30
   2  -4  -7  170.58    6.50
  -2   4   7  180.98    6.70
  -2   4   7  170.48    5.90
  -2   4   7  186.78    7.20
  -2   4   7  181.98    5.50
   1  -4  -7   60.49    3.60
   1  -4  -7   57.79    2.90
   1  -4  -7   67.39    3.50
   1  -4  -7   68.29    3.80
  -1   4   7   66.69    3.90
  -1   4   7   63.09    3.40
  -1   4   7   58.39    3.30
  -1   4   7   61.39    2.30
   0  -4  -7  680.13   14.50
   0  -4  -7  665.43   16.10
   0  -4  -7  676.43   15.70
   0   4   7  663.53   16.40
   0   4   7  677.73   15.60
   0   4   7  648.74   16.30
   0   4   7  677.83   13.60
  -1  -4  -7   98.89    2.90
  -1  -4  -7  103.59    4.00
  -1  -4  -7   88.89    3.90
   1   4   7  101.69    3.70
   1   4   7   95.19    4.10
   1   4   7   95.09    3.10
   1   4   7   95.49    4.60
   1   4   7   98.19    2.80
  -2  -4  -7    3.50    0.50
  -2  -4  -7    3.30    0.90
   2   4   7    3.70    0.60
   2   4   7    4.00    0.50
   2   4   7    2.90    0.50
   2   4   7    2.70    1.00
   2   4   7    2.20    0.80
  -3  -4  -7    0.60    0.30
  -3  -4  -7    0.10    0.40
   3   4   7    0.30    0.40
   3   4   7   -0.10    0.40
   3   4   7   -0.20    0.50
  -4  -4  -7   82.49    3.50
  -4  -4  -7   76.09    2.90
  -4  -4  -7   69.79    3.30
   4   4   7   80.19    2.90
   4   4   7   76.79    2.80
   4   4   7   82.39    4.50
  -5  -4  -7    1.50    0.80
  -5  -4  -7    1.70    0.70
   5   4   7    2.30    0.50
   5   4   7    0.70    0.40
   5   4   7    1.20    0.90
  -6  -4  -7  164.48    5.90
   6   4   7  157.78    6.80
   6   4   7  153.28    3.80
   6   4   7  157.38    3.60
  -7  -4  -7    0.30    0.70
  -7  -4  -7    0.50    0.80
   7   4   7    2.50    1.20
  -8  -4  -7   76.49    4.10
   8   4   7   65.49    4.40
   5  -5  -7    5.10    1.60
   4  -5  -7    6.40    1.80
   3  -5  -7   17.40    2.90
   3  -5  -7   21.10    2.70
   3  -5  -7   17.10    2.70
  -3   5   7   21.10    2.80
   2  -5  -7   87.59    4.50
   2  -5  -7   99.39    5.00
   2  -5  -7   87.89    4.30
   2  -5  -7   90.49    4.80
   2  -5  -7   90.49    3.60
  -2   5   7   88.29    4.90
  -2   5   7   92.29    4.70
  -2   5   7   79.49    3.80
   1  -5  -7   18.60    2.40
   1  -5  -7   19.40    2.10
   1  -5  -7   20.70    2.40
   1  -5  -7   19.30    2.10
  -1   5   7   17.40    2.10
  -1   5   7   18.90    2.30
  -1   5   7   17.40    2.40
  -1   5   7   17.50    1.20
   0  -5  -7  150.38    5.80
   0  -5  -7  151.68    5.50
   0  -5  -7  155.38    4.90
   0   5   7  149.49    5.90
   0   5   7  163.98    5.60
   0   5   7  158.48    4.20
   0   5   7  154.28    5.90
  -1  -5  -7   82.49    3.60
  -1  -5  -7   83.49    2.80
  -1  -5  -7   75.49    3.60
   1   5   7   76.19    4.10
   1   5   7   80.49    2.80
   1   5   7   81.79    3.40
   1   5   7   77.09    3.80
  -2  -5  -7    0.90    0.40
  -2  -5  -7    1.60    0.70
   2   5   7    0.90    0.40
   2   5   7    0.80    0.40
   2   5   7    0.20    0.70
   2   5   7    1.00    0.30
   2   5   7    1.10    0.60
  -3  -5  -7  494.35   10.60
  -3  -5  -7  498.55   12.00
   3   5   7  480.65   11.50
   3   5   7  488.25   11.50
   3   5   7  491.45   13.60
  -4  -5  -7   16.20    1.40
  -4  -5  -7   18.30    2.10
   4   5   7   16.80    1.30
   4   5   7   18.00    2.00
   4   5   7   15.30    2.30
   4   5   7   16.00    1.30
  -5  -5  -7   18.70    1.60
  -5  -5  -7   17.20    2.40
   5   5   7   18.50    1.10
   5   5   7   18.10    1.20
   5   5   7   19.40    2.80
  -6  -5  -7  104.39    4.50
  -6  -5  -7   97.99    4.80
   6   5   7  100.39    2.70
   6   5   7   99.59    5.40
   6   5   7  103.89    2.90
  -7  -5  -7   17.60    2.40
  -7  -5  -7   19.60    2.50
   7   5   7   16.30    0.80
   7   5   7   18.70    2.80
   7   5   7   17.50    0.90
  -8  -5  -7   61.19    3.80
   8   5   7   63.09    4.40
   8   5   7   67.49    1.80
   9   5   7   30.70    1.20
   5  -6  -7   68.19    4.80
   4  -6  -7   72.49    4.90
   3  -6  -7   54.99    3.90
   3  -6  -7   53.89    4.00
   3  -6  -7   50.69    3.90
  -3   6   7   52.59    3.80
   2  -6  -7   68.79    3.90
   2  -6  -7   57.79    3.60
   2  -6  -7   56.59    3.90
  -2   6   7   55.79    3.70
   1  -6  -7   66.89    3.50
   1  -6  -7   72.59    3.80
   1  -6  -7   69.89    4.00
   1  -6  -7   64.49    3.20
  -1   6   7   74.59    3.70
  -1   6   7   70.69    3.90
  -1   6   7   67.39    4.10
   0  -6  -7  260.07    8.30
   0  -6  -7  256.07    7.80
   0  -6  -7  275.57    8.20
   0  -6  -7  270.07    7.40
   0   6   7  263.77    6.70
   0   6   7  271.77    8.70
   0   6   7  254.27    8.00
   0   6   7  258.17    8.40
  -1  -6  -7  232.18    7.20
  -1  -6  -7  246.78    7.60
  -1  -6  -7  239.98    6.30
   1   6   7  231.88    6.30
   1   6   7  247.48    7.10
   1   6   7  236.98    8.10
   1   6   7  246.08    7.70
  -2  -6  -7  532.65   13.60
  -2  -6  -7  543.15   11.40
  -2  -6  -7  538.85   12.90
   2   6   7  529.95   12.90
   2   6   7  513.75   10.90
   2   6   7  508.35   12.00
   2   6   7  542.25   11.90
   2   6   7  527.85   14.30
  -3  -6  -7  314.67    9.40
  -3  -6  -7  311.97    7.40
  -3  -6  -7  320.67    8.80
   3   6   7  296.37    9.90
   3   6   7  304.97    8.10
   3   6   7  301.57    8.30
  -4  -6  -7   49.30    2.50
  -4  -6  -7   56.79    3.40
  -4  -6  -7   48.90    3.00
   4   6   7   43.30    3.50
   4   6   7   52.49    2.40
   4   6   7   50.79    3.10
  -5  -6  -7   32.30    2.70
  -5  -6  -7   29.50    2.10
   5   6   7   30.70    1.60
   5   6   7   35.60    3.70
  -6  -6  -7   18.70    2.50
  -6  -6  -7   17.80    2.10
   6   6   7   20.00    3.00
   6   6   7   19.80    1.20
  -7  -6  -7   18.50    2.40
  -7  -6  -7   17.10    2.40
   7   6   7   13.50    2.40
   7   6   7   16.50    1.00
  -8  -6  -7    1.30    1.00
   8   6   7    2.40    0.50
   8   6   7    4.40    1.70
   9   6   7   59.69    2.00
   5  -7  -7   18.70    3.10
   4  -7  -7   49.20    4.20
   3  -7  -7  203.88    8.40
   3  -7  -7  201.78    8.40
   3  -7  -7  215.98    8.70
  -3   7   7  207.58    8.20
   2  -7  -7   31.80    3.20
   2  -7  -7   35.30    3.80
   2  -7  -7   33.30    2.90
  -2   7   7   29.30    3.20
   1  -7  -7   85.19    4.30
   1  -7  -7   76.49    4.00
   1  -7  -7   85.09    3.70
   1  -7  -7   80.69    4.50
  -1   7   7   80.79    4.00
  -1   7   7   76.49    4.20
  -1   7   7   82.19    4.60
   0  -7  -7   11.40    1.50
   0  -7  -7   13.70    1.70
   0  -7  -7    8.90    1.60
   0   7   7   12.80    2.10
   0   7   7   14.80    2.00
   0   7   7   12.70    1.80
  -1  -7  -7  319.27    8.10
  -1  -7  -7  311.47    9.10
  -1  -7  -7  309.37    8.90
   1   7   7  320.87    9.40
   1   7   7  311.47    9.80
   1   7   7  299.17    8.10
   1   7   7  312.07    8.80
  -2  -7  -7   42.00    2.70
  -2  -7  -7   35.40    1.90
  -2  -7  -7   34.90    2.60
   2   7   7   37.40    3.10
   2   7   7   38.80    2.30
   2   7   7   38.80    2.60
   2   7   7   39.20    2.20
  -3  -7  -7 1452.55   28.70
  -3  -7  -7 1427.86   30.90
  -3  -7  -7 1390.96   30.20
   3   7   7 1423.16   27.30
   3   7   7 1419.96   32.00
   3   7   7 1487.45   29.70
   3   7   7 1389.56   27.10
   3   7   7 1462.65   31.20
  -4  -7  -7   62.79    3.70
  -4  -7  -7   61.69    2.90
  -4  -7  -7   60.39    3.50
   4   7   7   59.89    4.10
   4   7   7   61.29    2.80
  -5  -7  -7  255.47    7.70
  -5  -7  -7  264.67    8.70
  -5  -7  -7  255.87    8.40
   5   7   7  264.37    6.70
   5   7   7  262.97    9.50
  -6  -7  -7   23.60    2.50
  -6  -7  -7   30.20    3.10
   6   7   7   25.70    1.50
   6   7   7   26.30    3.40
  -7  -7  -7   12.20    2.00
   7   7   7   10.00    2.20
   7   7   7   11.00    1.10
  -8  -7  -7    0.80    1.00
   8   7   7    1.10    0.50
  -9  -7  -7    4.30    1.60
   9   7   7    5.70    0.80
   4  -8  -7   15.40    2.90
   4  -8  -7   10.50    2.30
   3  -8  -7  101.99    5.90
  -3   8   7  108.59    5.80
   2  -8  -7    8.40    2.00
   2  -8  -7    7.30    1.70
  -2   8   7    7.70    1.90
   1  -8  -7    6.00    1.60
   1  -8  -7    5.70    1.20
   1  -8  -7    3.20    1.10
   1  -8  -7    5.70    1.50
  -1   8   7    4.00    1.50
  -1   8   7    2.60    1.10
   0  -8  -7   54.99    3.20
   0  -8  -7   62.09    3.50
   0  -8  -7   61.99    3.30
   0   8   7   60.79    3.70
   0   8   7   67.49    4.10
   0   8   7   62.29    3.60
  -1  -8  -7  104.19    4.60
  -1  -8  -7  111.99    4.20
  -1  -8  -7  112.09    4.80
   1   8   7  105.79    4.60
   1   8   7  111.89    5.10
   1   8   7  120.09    5.50
  -2  -8  -7   38.10    2.80
  -2  -8  -7   40.90    2.20
  -2  -8  -7   33.50    2.60
   2   8   7   38.90    2.40
   2   8   7   42.00    2.80
   2   8   7   30.40    3.40
  -3  -8  -7   48.70    3.30
  -3  -8  -7   54.69    3.20
  -3  -8  -7   48.30    2.40
   3   8   7   49.40    1.60
   3   8   7   49.00    3.70
   3   8   7   50.39    2.90
   3   8   7   50.09    2.00
  -4  -8  -7    7.80    1.60
  -4  -8  -7    8.30    1.70
  -4  -8  -7   12.50    1.60
   4   8   7   10.70    2.10
   4   8   7    9.90    1.40
  -5  -8  -7  130.69    5.10
  -5  -8  -7  143.59    6.00
  -5  -8  -7  143.99    6.10
   5   8   7  135.69    6.60
   5   8   7  144.39    4.60
  -6  -8  -7    0.20    0.80
  -6  -8  -7    0.70    0.70
   6   8   7   -0.90    0.70
   6   8   7    1.10    0.60
  -7  -8  -7   27.00    3.10
   7   8   7   28.70    1.70
  -8  -8  -7   -0.20    0.80
   8   8   7    0.20    0.40
   4  -9  -7   50.99    5.30
   4  -9  -7   56.09    5.50
   3  -9  -7   16.40    2.90
  -3   9   7   14.80    2.70
   2  -9  -7  153.58    7.30
  -2   9   7  163.38    7.10
   1  -9  -7   17.60    2.10
   1  -9  -7   17.30    2.50
  -1   9   7   17.50    2.60
   0  -9  -7  220.08    7.80
   0  -9  -7  228.28    7.60
   0  -9  -7  225.78    7.20
   0   9   7  224.08    8.40
   0   9   7  224.38    7.90
  -1  -9  -7  146.89    5.70
  -1  -9  -7  143.89    5.30
  -1  -9  -7  146.79    5.80
   1   9   7  143.69    5.60
   1   9   7  150.68    6.20
  -2  -9  -7  708.83   17.60
  -2  -9  -7  743.43   16.30
  -2  -9  -7  736.63   17.50
   2   9   7  734.23   17.60
   2   9   7  707.13   16.60
  -3  -9  -7   -0.30    0.50
  -3  -9  -7   -0.40    0.60
  -3  -9  -7    1.30    0.80
   3   9   7   -0.40    0.50
   3   9   7   -0.10    0.40
  -4  -9  -7   15.60    1.80
  -4  -9  -7   10.60    1.90
   4   9   7   14.90    1.90
  -5  -9  -7    1.40    0.70
  -5  -9  -7    1.60    1.10
   5   9   7    0.90    0.60
  -6  -9  -7  198.28    7.50
   6   9   7  185.28    5.70
  -7  -9  -7   20.40    2.80
   7   9   7   24.80    1.70
  -8  -9  -7    4.20    1.60
   8   9   7    5.90    1.00
   3 -10  -7   12.70    2.80
  -3  10   7    8.20    2.30
   2 -10  -7   50.69    4.30
  -2  10   7   46.20    3.90
   1 -10  -7   15.30    2.00
  -1  10   7   16.00    2.50
   0 -10  -7    4.50    1.30
   0 -10  -7    5.80    1.50
   0  10   7    2.80    1.40
   0  10   7    6.80    1.70
  -1 -10  -7    0.50    0.80
  -1 -10  -7    0.10    0.70
   1  10   7    0.70    0.80
   1  10   7    0.20    0.70
  -2 -10  -7   50.19    2.90
  -2 -10  -7   52.99    3.40
   2  10   7   42.20    3.20
   2  10   7   48.80    3.00
  -3 -10  -7   94.09    4.70
  -3 -10  -7   94.89    3.90
   3  10   7   90.09    3.50
   3  10   7   84.59    4.30
  -4 -10  -7   17.20    1.90
  -4 -10  -7   20.80    2.60
   4  10   7   19.00    2.20
  -5 -10  -7    1.60    1.00
   5  10   7    0.90    0.70
  -6 -10  -7   -0.20    0.80
   6  10   7    1.80    0.80
  -7 -10  -7   34.40    3.70
   7  10   7   32.70    2.20
  -2  11   7    7.10    2.00
  -1  11   7   54.29    4.10
   0 -11  -7   18.20    2.40
   0  11   7   18.00    2.70
  -1 -11  -7  118.89    5.30
   1  11   7  116.29    5.90
   1  11   7  119.69    5.50
  -2 -11  -7   43.40    3.30
   2  11   7   39.40    2.80
   2  11   7   40.90    3.30
  -3 -11  -7  103.29    5.20
   3  11   7  105.79    4.10
   3  11   7  105.89    5.00
  -4 -11  -7    3.40    1.30
   4  11   7    2.10    1.10
  -5 -11  -7   -0.30    0.90
   5  11   7    0.10    0.70
  -6 -11  -7    5.10    1.60
   6  11   7    3.80    1.20
  -7 -11  -7   24.90    3.30
   7  11   7   25.60    2.20
  -1  12   7   73.29    4.90
   0 -12  -7    0.30    0.80
   0  12   7    0.00    0.90
  -1 -12  -7    4.10    1.40
   1  12   7    4.60    1.70
   1  12   7    2.40    1.20
  -2 -12  -7    1.70    1.10
   2  12   7    1.50    0.90
   2  12   7    1.70    1.20
  -3 -12  -7    0.40    0.90
   3  12   7   -0.10    0.60
   3  12   7   -0.30    0.80
  -4 -12  -7   32.00    3.50
   4  12   7   42.70    3.20
  -5 -12  -7   19.00    2.80
   5  12   7   22.50    2.70
  -6 -12  -7    8.30    2.10
   6  12   7   10.20    1.80
  -1 -13  -7   29.10    3.30
   1  13   7   34.20    3.60
  -2 -13  -7  141.39    6.30
   2  13   7  143.19    6.80
   2  13   7  134.39    5.90
  -3 -13  -7    4.20    1.50
   3  13   7    0.70    1.10
   3  13   7    3.10    1.00
  -4 -13  -7    1.70    1.20
   4  13   7    1.80    1.20
   1   9  -8    8.20    1.80
  -1  -9   8    4.60    2.00
  -1  -9   8    9.40    1.60
   0   9  -8   62.69    4.20
   0  -9   8   56.29    5.90
   0  -9   8   61.39    3.30
  -1   9  -8   55.49    4.00
   1  -9   8   54.19    5.90
   1  -9   8   51.19    3.00
  -2   9  -8   39.90    4.10
   2  -9   8   46.00    2.80
   2  -9   8   42.30    5.20
  -3   9  -8   45.40    4.50
   3  -9   8   45.00    2.80
   3  -9   8   43.70    5.30
   3  -9   8   46.60    3.50
   2   8  -8   46.20    3.50
  -2  -8   8   48.00    3.00
  -2  -8   8   48.00    5.30
   1   8  -8    8.00    1.80
   1   8  -8    7.50    1.70
  -1  -8   8    3.80    1.80
  -1  -8   8    6.90    1.30
   0   8  -8   37.90    3.20
   0  -8   8   40.50    2.60
   0  -8   8   42.10    4.80
  -1   8  -8   35.00    3.70
   1  -8   8   26.80    4.00
   1  -8   8   33.10    2.30
  -2   8  -8   25.30    3.30
   2  -8   8   21.10    2.70
   2  -8   8   24.30    3.90
   2  -8   8   20.60    2.00
  -3   8  -8   27.00    3.50
   3  -8   8   23.10    2.70
   3  -8   8   21.00    2.10
   3  -8   8   18.80    3.40
  -4   8  -8  258.07    9.70
   4  -8   8  245.98    7.20
   4  -8   8  242.68   10.80
   4  -8   8  247.58    8.50
  -5   8  -8   89.69    5.60
   5  -8   8   85.19    3.20
   5  -8   8   73.39    5.70
   5  -8   8   85.89    4.70
   3   7  -8    7.20    1.80
  -3  -7   8    7.30    2.30
   2   7  -8    4.50    1.40
  -2  -7   8    8.70    1.60
  -2  -7   8    4.50    1.80
   1   7  -8   62.69    3.80
   1   7  -8   63.09    3.80
  -1  -7   8   62.59    3.20
  -1  -7   8   67.79    5.10
   0   7  -8   33.60    3.50
   0  -7   8   32.40    2.20
   0  -7   8   31.00    4.00
  -1   7  -8   19.10    2.80
   1  -7   8   15.80    3.00
   1  -7   8   21.90    2.70
   1  -7   8   14.10    1.70
  -2   7  -8   22.90    3.00
   2  -7   8   29.60    3.00
   2  -7   8   30.30    2.00
   2  -7   8   25.10    3.70
  -3   7  -8    9.60    2.10
   3  -7   8   12.70    2.00
   3  -7   8   10.00    1.40
   3  -7   8   12.30    2.80
  -4   7  -8   67.99    4.70
   4  -7   8   73.19    4.00
   4  -7   8   74.69    3.20
   4  -7   8   82.29    5.70
  -5   7  -8   33.60    3.90
   5  -7   8   24.00    3.80
   5  -7   8   32.60    2.80
   5  -7   8   29.10    1.50
  -6   7  -8   73.49    5.00
   6  -7   8   84.09    4.40
   6  -7   8   84.49    6.00
   4   6  -8    2.50    1.20
  -4  -6   8    2.90    1.70
   3   6  -8    5.50    1.60
  -3  -6   8    2.70    1.50
   2   6  -8   70.09    4.00
  -2  -6   8   63.49    4.90
  -2  -6   8   69.39    3.50
   1   6  -8  321.77    9.80
   1   6  -8  335.47    9.90
  -1  -6   8  332.17   11.90
  -1  -6   8  315.27    8.80
   0   6  -8   51.99    3.50
   0  -6   8   53.69    2.70
   0  -6   8   52.09    4.40
  -1   6  -8   48.50    3.60
   1  -6   8   51.19    2.60
   1  -6   8   59.39    3.50
   1  -6   8   52.19    4.30
   2  -6   8    4.00    0.90
   2  -6   8    6.00    1.90
   2  -6   8    3.90    1.20
   3  -6   8  279.47   11.00
   3  -6   8  295.07    7.50
   3  -6   8  307.47    9.00
   4  -6   8   55.39    2.50
   4  -6   8   59.09    4.70
   4  -6   8   60.59    3.40
   5  -6   8   42.30    4.80
   5  -6   8   48.40    3.10
  -6   6  -8   60.79    4.60
   6  -6   8   64.19    5.10
   6  -6   8   67.79    3.70
  -7   6  -8    6.50    1.90
   7  -6   8    6.90    1.60
   4   5  -8   81.79    4.40
   3   5  -8    1.10    1.00
  -3  -5   8    3.30    1.50
   2   5  -8   11.50    1.90
  -2  -5   8   14.20    1.90
  -2  -5   8   18.30    3.00
   1   5  -8  264.97    8.40
   1   5  -8  259.37    8.30
  -1  -5   8  244.68    7.30
  -1  -5   8  257.17    9.90
   0  -5   8    9.70    2.20
   0  -5   8   12.00    1.40
   0  -5   8   13.30    2.10
   1  -5   8   15.40    2.80
   1  -5   8   17.60    1.50
   1  -5   8   16.20    2.10
   2  -5   8   45.10    4.60
   2  -5   8   38.20    2.00
   2  -5   8   46.50    3.00
   3  -5   8  127.89    4.00
   3  -5   8  130.69    5.10
   3  -5   8  123.89    6.60
   4  -5   8   90.19    3.00
   4  -5   8   96.39    5.90
   4  -5   8   97.19    4.20
   5  -5   8    3.70    1.70
   5  -5   8    3.70    1.10
   6  -5   8    8.70    2.20
   6  -5   8   10.00    1.60
   7  -5   8  151.68    5.70
   5   4  -8    0.30    0.80
   4   4  -8   37.90    3.10
   3   4  -8    3.40    1.30
  -3  -4   8    2.50    1.30
  -3  -4   8    0.80    0.90
   2   4  -8  156.78    5.90
   2   4  -8  155.18    6.10
  -2  -4   8  153.08    7.10
  -2  -4   8  155.08    5.70
   1   4  -8   -0.10    0.70
   1   4  -8   -0.10    0.50
  -1  -4   8    0.00    0.90
  -1  -4   8   -0.10    0.60
   0   4  -8  311.17    9.30
   0   4  -8  310.07    8.90
   0  -4   8  310.57    9.40
   0  -4   8  318.77   10.90
   0  -4   8  321.17    8.20
   1  -4   8   22.90    3.10
   1  -4   8   24.60    1.60
   1  -4   8   21.10    2.30
   2  -4   8  412.46    9.40
   2  -4   8  413.36   11.00
   2  -4   8  418.56   13.20
   3  -4   8    5.40    1.70
   3  -4   8    4.80    0.70
   3  -4   8    2.80    1.00
   4  -4   8  211.88    5.00
   4  -4   8  211.08    6.60
   4  -4   8  212.08    8.90
   5  -4   8   32.40    4.10
   5  -4   8   27.50    2.10
   6  -4   8    1.30    1.20
   6  -4   8    1.90    0.80
   7  -4   8   49.30    5.00
   7  -4   8   51.79    2.90
   8  -4   8  270.57    8.10
   5   3  -8    4.10    1.30
   4   3  -8   32.00    3.20
   3   3  -8   39.50    3.00
  -3  -3   8   40.60    3.00
  -3  -3   8   41.90    3.50
   2   3  -8   10.80    1.80
   2   3  -8    5.30    1.40
  -2  -3   8    6.00    1.80
  -2  -3   8    4.90    1.30
   1   3  -8  120.89    4.80
   1   3  -8  122.69    5.20
  -1  -3   8  121.69    4.60
  -1  -3   8  116.99    5.90
  -1  -3   8  113.19    5.20
   0   3  -8  666.43   15.20
   0   3  -8  664.63   16.20
   0  -3   8  680.13   14.90
   0  -3   8  656.03   17.80
   0  -3   8  662.33   16.40
  -1   3  -8   68.89    2.80
   1  -3   8   65.59    3.60
   1  -3   8   70.19    2.70
   1  -3   8   64.09    4.40
   2  -3   8  205.98    8.30
   2  -3   8  199.98    6.60
   2  -3   8  198.18    5.10
   3  -3   8   25.10    1.30
   3  -3   8   20.70    3.00
   3  -3   8   26.70    2.10
   4  -3   8   21.20    3.10
   4  -3   8   22.30    1.80
   5  -3   8  200.18    6.20
   5  -3   8  218.88    8.80
   6  -3   8    4.10    1.60
   6  -3   8    4.50    1.10
   7  -3   8    8.50    2.20
   7  -3   8    9.40    1.40
   8  -3   8  155.88    5.30
   5   2  -8  136.39    5.90
   4   2  -8   -0.10    0.70
   3   2  -8   23.70    3.10
   3   2  -8   26.20    2.90
  -3  -2   8   24.10    2.70
  -3  -2   8   23.70    3.00
   2   2  -8  437.46   12.00
   2   2  -8  443.66   12.30
  -2  -2   8  434.56   13.00
  -2  -2   8  462.85   12.00
   1   2  -8    0.60    0.70
   1   2  -8   -0.20    0.60
  -1  -2   8    0.10    0.80
  -1  -2   8    0.70    0.60
  -1  -2   8    0.10    0.60
   0   2  -8  263.97    7.50
   0   2  -8  268.77    8.30
   0  -2   8  266.57    7.20
   0  -2   8  264.17    9.40
   0  -2   8  264.27    8.40
  -1   2  -8  197.58    5.70
   1  -2   8  182.48    7.60
   1  -2   8  194.18    5.30
   1  -2   8  202.48    6.80
  -2   2  -8   45.20    2.10
   2  -2   8   42.00    3.50
   2  -2   8   48.00    1.90
   2  -2   8   44.60    2.80
   3  -2   8  172.18    5.80
   3  -2   8  174.58    7.50
   3  -2   8  178.98    4.20
   3  -2   8  177.18    4.80
   4  -2   8   51.49    2.70
   4  -2   8   46.00    3.80
   5  -2   8  147.19    4.90
   5  -2   8  155.68    7.20
   6  -2   8   77.49    5.10
   6  -2   8   80.69    3.20
   7  -2   8    2.90    0.80
   7  -2   8    3.60    1.60
   8  -2   8   26.60    1.90
   5   1  -8  124.49    5.80
   4   1  -8    3.70    1.30
   3   1  -8    3.30    1.30
   3   1  -8    0.30    0.70
  -3  -1   8    1.70    1.00
  -3  -1   8    1.80    1.00
   2   1  -8  216.78    7.30
   2   1  -8  206.58    7.50
  -2  -1   8  217.28    7.30
  -2  -1   8  224.58    8.10
   1   1  -8  270.27    8.20
   1   1  -8  280.97    8.70
  -1  -1   8  284.97    9.00
  -1  -1   8  274.97    9.30
  -1  -1   8  253.77    7.80
   0   1  -8    4.80    1.10
   0   1  -8    3.30    1.00
   0  -1   8    3.80    0.90
   0  -1   8    4.10    1.20
   0  -1   8    6.20    1.60
  -1   1  -8   56.89    2.70
   1  -1   8   57.99    3.30
   1  -1   8   62.79    4.00
   1  -1   8   62.19    2.50
  -2   1  -8  228.28    6.10
   2  -1   8  223.48    8.40
   2  -1   8  225.98    7.10
   2  -1   8  226.28    6.00
   2  -1   8  229.58    5.40
  -3   1  -8  103.79    3.40
   3  -1   8  111.59    2.70
   3  -1   8  107.89    3.80
   3  -1   8  115.29    4.40
   3  -1   8  109.19    2.90
   3  -1   8  105.39    5.50
   4  -1   8  300.77    8.00
   4  -1   8  299.27   10.40
   4  -1   8  291.67    9.10
   5  -1   8  274.57    7.30
   5  -1   8  270.97    9.90
   6  -1   8   15.50    1.50
   6  -1   8   15.00    2.70
   7  -1   8   41.40    4.30
   7  -1   8   32.40    1.80
   8  -1   8   14.30    1.40
   9  -1   8   52.89    2.60
   5   0  -8   17.00    2.50
   4   0  -8  279.57    9.40
   3   0  -8   63.09    4.00
   3   0  -8   63.99    4.00
  -3   0   8   66.09    4.00
   2   0  -8   59.99    3.50
   2   0  -8   59.59    3.70
  -2   0   8   53.89    3.40
  -2   0   8   59.69    3.70
   1   0  -8   -0.50    0.50
   1   0  -8   -0.30    0.60
  -1   0   8    0.30    0.70
  -1   0   8    0.20    0.50
  -1   0   8    0.20    0.70
   0   0  -8  137.19    5.40
   0   0  -8  126.59    4.80
   0   0   8  131.89    5.90
   0   0   8  133.29    5.50
   0   0   8  134.69    4.60
  -1   0  -8  332.17   10.20
  -1   0  -8  320.07    8.50
   1   0   8  335.57    8.00
   1   0   8  319.77    9.50
   1   0   8  339.57   10.60
  -2   0  -8  817.22   17.60
   2   0   8  811.42   20.50
   2   0   8  845.22   19.00
   2   0   8  820.42   17.40
   2   0   8  839.52   17.60
   2   0   8  826.02   16.50
  -3   0  -8   44.30    2.10
   3   0   8   44.60    2.60
   3   0   8   44.70    3.50
  -4   0  -8  170.88    4.70
   4   0   8  161.18    7.10
   4   0   8  170.18    5.40
   5   0   8  334.57    8.40
   5   0   8  341.47   11.30
   6   0   8   38.30    4.00
   6   0   8   38.00    1.90
   7   0   8    3.70    0.70
   7   0   8    2.80    1.40
   8   0   8    7.70    2.00
   8   0   8    6.20    0.90
   9   0   8   36.00    1.90
   5  -1  -8    4.90    1.50
   4  -1  -8   41.80    3.40
   3  -1  -8  355.26   11.00
   3  -1  -8  329.17   11.80
  -3   1   8  366.96   10.90
   2  -1  -8   31.40    2.60
   2  -1  -8   24.90    2.90
  -2   1   8   32.90    2.70
  -2   1   8   28.30    3.70
  -2   1   8   26.50    2.70
   1  -1  -8   -0.50    0.40
   1  -1  -8   -0.20    0.60
  -1   1   8   -0.40    0.70
  -1   1   8    0.40    0.60
  -1   1   8    0.20    0.70
   0  -1  -8   31.40    2.50
   0  -1  -8   26.80    2.10
   0   1   8   33.50    3.40
   0   1   8   28.90    2.00
   0   1   8   25.10    2.80
  -1  -1  -8   44.30    3.20
  -1  -1  -8   43.00    2.50
   1   1   8   49.80    3.50
   1   1   8   46.10    3.00
   1   1   8   49.40    2.30
  -2  -1  -8   77.79    3.20
   2   1   8   75.59    2.60
   2   1   8   78.99    3.70
   2   1   8   69.79    4.30
   2   1   8   76.29    2.30
  -3  -1  -8  433.26   10.20
   3   1   8  451.85   13.00
   3   1   8  426.96   11.00
  -4  -1  -8  448.76   10.70
  -4  -1  -8  487.45   11.10
   4   1   8  492.75   11.40
   4   1   8  463.65   13.80
  -5  -1  -8   17.70    1.40
  -5  -1  -8   16.40    2.40
   5   1   8   21.00    3.00
   5   1   8   18.00    1.40
   6   1   8  111.19    3.50
   6   1   8  117.69    6.00
   7   1   8   55.99    2.00
   7   1   8   54.99    4.20
   8   1   8  199.48    8.40
   8   1   8  210.38    5.00
   9   1   8    3.30    0.60
   5  -2  -8    7.40    1.80
   4  -2  -8   31.20    3.60
   3  -2  -8   29.40    3.30
  -3   2   8   38.20    3.70
   2  -2  -8  113.09    5.40
   2  -2  -8  114.89    5.10
  -2   2   8  111.19    6.00
  -2   2   8  104.59    4.90
  -2   2   8  115.09    5.10
   1  -2  -8    2.40    1.00
   1  -2  -8    3.40    1.00
  -1   2   8    2.20    0.90
  -1   2   8    2.70    1.10
  -1   2   8    1.50    0.80
   0  -2  -8   20.90    2.20
   0  -2  -8   23.70    2.70
   0   2   8   15.60    1.80
   0   2   8   20.20    2.60
   0   2   8   18.70    2.40
  -1  -2  -8   49.99    4.20
  -1  -2  -8   45.00    2.60
   1   2   8   46.30    3.00
   1   2   8   42.60    2.20
   1   2   8   39.50    3.10
  -2  -2  -8   52.99    2.60
   2   2   8   52.09    3.60
   2   2   8   39.40    2.70
   2   2   8   49.70    1.90
   2   2   8   49.99    1.80
  -3  -2  -8   61.89    2.70
   3   2   8   58.69    3.00
   3   2   8   61.79    4.00
  -4  -2  -8  118.19    3.50
  -4  -2  -8  108.69    3.90
   4   2   8  118.39    5.80
   4   2   8  107.19    4.70
   4   2   8  110.59    4.00
  -5  -2  -8   19.80    1.60
  -5  -2  -8   22.50    1.90
   5   2   8   22.90    3.10
   5   2   8   20.20    1.50
   5   2   8   21.30    1.40
  -6  -2  -8  100.89    4.10
   6   2   8  100.39    3.00
   6   2   8  109.19    3.30
   6   2   8  102.59    5.60
   6   2   8  102.99    3.00
   7   2   8   20.50    1.10
   7   2   8   29.20    3.50
   7   2   8   21.10    1.00
   8   2   8   31.10    3.80
   8   2   8   33.10    1.20
   9   2   8   58.59    1.90
   5  -3  -8    0.30    1.00
   4  -3  -8   10.90    2.30
   3  -3  -8   42.00    3.40
  -3   3   8   40.30    3.30
   2  -3  -8  199.08    7.60
   2  -3  -8  184.08    7.00
  -2   3   8  185.38    7.00
  -2   3   8  192.08    6.80
   1  -3  -8   11.30    1.80
   1  -3  -8   12.10    2.10
  -1   3   8    9.20    1.60
  -1   3   8   13.10    2.00
  -1   3   8   16.70    2.50
   0  -3  -8   38.40    2.80
   0  -3  -8   36.80    2.50
   0   3   8   44.20    2.60
   0   3   8   37.20    2.90
   0   3   8   37.70    2.90
  -1  -3  -8   98.99    4.10
   1   3   8   99.59    3.70
   1   3   8  106.39    4.70
   1   3   8  106.49    5.10
  -2  -3  -8  158.48    5.20
   2   3   8  150.48    5.50
   2   3   8  155.28    6.50
   2   3   8  161.18    4.10
   2   3   8  151.28    3.90
  -3  -3  -8   59.99    1.70
  -3  -3  -8   62.59    2.80
   3   3   8   55.29    2.90
   3   3   8   63.19    4.00
  -4  -3  -8  439.36    9.50
  -4  -3  -8  437.56   10.60
   4   3   8  426.66   13.00
   4   3   8  416.56   10.30
  -5  -3  -8  207.68    6.40
  -5  -3  -8  203.08    6.10
   5   3   8  207.08    5.60
   5   3   8  202.88    5.40
   5   3   8  205.78    8.20
  -6  -3  -8   90.29    4.00
   6   3   8   88.09    2.70
   6   3   8   89.69    5.20
   6   3   8   85.89    2.80
   7   3   8    0.00    0.20
   7   3   8    0.80    0.80
   7   3   8    0.10    0.30
  -8  -3  -8    6.00    1.60
   8   3   8    7.90    2.00
   5  -4  -8   29.80    3.60
   4  -4  -8    1.80    1.30
   3  -4  -8  134.89    6.40
  -3   4   8  126.69    6.00
   2  -4  -8  432.36   12.70
   2  -4  -8  418.76   12.00
  -2   4   8  417.86   12.10
   1  -4  -8    2.30    1.00
   1  -4  -8    0.70    0.80
   1  -4  -8    2.10    1.00
  -1   4   8    1.50    0.90
  -1   4   8    4.00    1.10
  -1   4   8    2.00    1.10
   0  -4  -8  199.78    7.10
   0  -4  -8  189.88    7.00
   0  -4  -8  206.18    6.80
   0   4   8  201.48    7.30
   0   4   8  196.58    7.30
   0   4   8  196.58    6.50
  -1  -4  -8   34.30    2.40
   1   4   8   35.90    2.10
   1   4   8   26.70    3.00
   1   4   8   32.10    2.60
  -2  -4  -8  141.39    4.90
  -2  -4  -8  139.59    3.60
   2   4   8  136.99    5.20
   2   4   8  144.39    6.20
   2   4   8  137.19    3.60
   2   4   8  137.29    3.90
  -3  -4  -8    1.20    0.30
  -3  -4  -8    0.20    0.50
   3   4   8    0.40    0.50
   3   4   8    0.80    0.70
  -4  -4  -8  334.67    9.10
  -4  -4  -8  341.77    8.10
   4   4   8  360.36   11.40
   4   4   8  356.16    8.80
  -5  -4  -8    8.60    1.40
  -5  -4  -8    9.30    1.30
   5   4   8    9.50    2.20
   5   4   8    8.50    1.10
  -6  -4  -8  436.86   11.40
   6   4   8  423.06    9.40
   6   4   8  419.36   13.20
   6   4   8  427.36    9.40
  -7  -4  -8   18.50    2.50
   7   4   8   20.60    1.00
   7   4   8   19.60    3.00
   7   4   8   20.00    1.00
  -8  -4  -8    7.10    1.70
   8   4   8    5.70    1.80
   5  -5  -8   22.60    3.30
   4  -5  -8   17.70    2.90
   3  -5  -8  175.98    7.60
  -3   5   8  168.18    7.20
   2  -5  -8  227.18    8.30
   2  -5  -8  225.98    8.60
  -2   5   8  226.88    8.20
   1  -5  -8  454.45   12.80
   1  -5  -8  435.06   12.10
   1  -5  -8  438.76   12.70
  -1   5   8  425.46   12.80
  -1   5   8  423.76   11.90
  -1   5   8  435.26   12.00
   0  -5  -8   81.19    4.00
   0   5   8   91.89    4.60
   0   5   8   76.99    3.80
   0   5   8   77.39    4.40
  -1  -5  -8   35.00    2.40
   1   5   8   31.70    2.10
   1   5   8   36.00    2.90
   1   5   8   33.30    2.60
  -2  -5  -8   21.90    1.80
  -2  -5  -8   19.30    1.30
   2   5   8   20.10    2.20
   2   5   8   21.60    1.10
   2   5   8   21.50    2.70
   2   5   8   22.00    1.40
  -3  -5  -8 1037.70   22.40
  -3  -5  -8 1023.50   20.40
   3   5   8 1031.20   24.70
   3   5   8 1038.00   22.40
  -4  -5  -8  286.17    8.30
  -4  -5  -8  285.87    7.10
   4   5   8  297.87    7.80
   4   5   8  284.57   10.00
  -5  -5  -8  228.68    6.80
  -5  -5  -8  222.78    7.20
   5   5   8  214.38    5.90
   5   5   8  214.78    8.50
  -6  -5  -8   19.70    2.60
  -6  -5  -8   21.60    2.30
   6   5   8   25.20    1.40
   6   5   8   17.30    2.80
  -7  -5  -8  214.28    8.00
   7   5   8  205.58    8.60
   7   5   8  213.78    5.00
  -8  -5  -8    1.40    1.10
   8   5   8    0.60    1.10
  -9  -5  -8   26.30    4.10
   9   5   8   23.40    3.40
   5  -6  -8    0.10    1.10
   4  -6  -8   57.49    4.50
   3  -6  -8   44.90    4.50
  -3   6   8   44.90    3.70
   2  -6  -8  114.89    5.90
   2  -6  -8  125.29    6.20
  -2   6   8  107.29    5.50
   1  -6  -8  202.38    7.30
   1  -6  -8  199.78    6.60
   1  -6  -8  198.98    7.70
  -1   6   8  191.38    7.20
  -1   6   8  199.38    7.90
  -1   6   8  192.58    7.00
   0  -6  -8   25.00    2.60
   0  -6  -8   26.20    2.70
   0   6   8   25.10    3.00
   0   6   8   25.20    2.90
   0   6   8   19.80    2.30
  -1  -6  -8  108.99    4.90
  -1  -6  -8  114.49    4.70
   1   6   8  110.49    5.10
   1   6   8  111.09    4.40
   1   6   8  107.49    5.30
  -2  -6  -8   42.10    2.20
  -2  -6  -8   42.10    2.70
  -2  -6  -8   43.50    3.10
   2   6   8   48.20    3.50
   2   6   8   42.00    2.90
   2   6   8   42.50    2.20
  -3  -6  -8    3.40    1.00
  -3  -6  -8    3.70    0.70
  -3  -6  -8    3.40    1.20
   3   6   8    4.30    1.50
   3   6   8    2.70    1.00
  -4  -6  -8    3.00    1.10
  -4  -6  -8    3.00    0.70
  -4  -6  -8    2.40    0.90
   4   6   8    2.20    1.20
   4   6   8    1.80    0.70
  -5  -6  -8   13.30    1.90
  -5  -6  -8   13.80    2.20
  -5  -6  -8   14.20    2.00
   5   6   8   16.20    1.60
   5   6   8   13.80    2.40
  -6  -6  -8    0.60    0.90
  -6  -6  -8    0.40    0.70
   6   6   8    0.70    0.90
   6   6   8    0.80    0.50
  -7  -6  -8   62.39    4.00
   7   6   8   63.99    2.30
   7   6   8   60.69    4.50
  -8  -6  -8   57.59    4.00
   8   6   8   66.39    2.10
   8   6   8   66.69    4.80
  -9  -6  -8   24.10    3.00
   9   6   8   17.50    3.00
   9   6   8   25.90    1.10
   4  -7  -8    5.00    1.90
   3  -7  -8   13.10    2.50
   3  -7  -8   17.10    2.90
  -3   7   8   14.50    2.60
   2  -7  -8   -0.40    0.70
   2  -7  -8    0.50    1.00
  -2   7   8    1.40    1.00
   1  -7  -8   12.30    1.70
  -1   7   8   11.20    2.30
  -1   7   8   11.10    1.90
  -1   7   8   10.20    1.90
   0  -7  -8  299.07    8.80
   0  -7  -8  289.57    9.10
   0   7   8  297.57    9.60
   0   7   8  285.37    9.70
   0   7   8  294.27    9.10
  -1  -7  -8    0.50    0.70
  -1  -7  -8   -0.40    0.60
   1   7   8   -0.70    0.50
   1   7   8   -0.60    0.70
   1   7   8    0.00    0.80
  -2  -7  -8 1255.47   27.60
  -2  -7  -8 1290.77   28.40
   2   7   8 1305.17   29.60
   2   7   8 1284.07   26.40
   2   7   8 1292.57   28.10
  -3  -7  -8   24.60    2.60
  -3  -7  -8   30.60    3.20
  -3  -7  -8   24.20    2.50
   3   7   8   28.40    3.40
   3   7   8   24.30    0.90
   3   7   8   26.30    2.20
   3   7   8   24.50    0.80
  -4  -7  -8   30.20    3.30
  -4  -7  -8   25.20    2.60
  -4  -7  -8   27.40    2.90
   4   7   8   26.40    2.00
   4   7   8   22.00    3.10
  -5  -7  -8   30.50    3.20
  -5  -7  -8   38.60    2.90
   5   7   8   38.50    2.20
   5   7   8   35.50    3.90
  -6  -7  -8   43.60    3.30
   6   7   8   35.90    4.00
   6   7   8   41.10    2.10
  -7  -7  -8   -0.60    0.80
   7   7   8    0.00    0.40
   7   7   8   -0.20    0.80
  -8  -7  -8   81.29    4.70
   8   7   8   84.69    2.80
   8   7   8   85.29    5.50
   4  -8  -8    9.90    2.50
   3  -8  -8   22.30    3.60
   3  -8  -8   25.70    3.60
  -3   8   8   21.90    3.20
   2  -8  -8   25.00    3.40
  -2   8   8   23.40    3.00
   1  -8  -8   -0.60    0.50
  -1   8   8   -0.30    0.70
  -1   8   8    0.70    0.80
  -1   8   8    0.60    1.00
   0  -8  -8  493.55   12.80
   0   8   8  479.55   14.10
   0   8   8  513.55   13.50
   0   8   8  480.75   13.60
  -1  -8  -8   18.30    2.30
  -1  -8  -8   18.70    2.30
   1   8   8   21.20    2.90
   1   8   8   18.90    2.20
   1   8   8   12.60    2.10
  -2  -8  -8   42.30    3.10
  -2  -8  -8   51.09    3.20
   2   8   8   48.40    3.30
   2   8   8   47.20    2.70
   2   8   8   52.69    3.80
  -3  -8  -8  107.49    4.80
  -3  -8  -8  104.39    5.10
   3   8   8  105.59    4.60
   3   8   8  104.49    2.90
   3   8   8  104.19    3.00
   3   8   8  102.49    5.60
  -4  -8  -8   43.20    3.10
  -4  -8  -8   41.10    3.20
   4   8   8   50.29    2.90
   4   8   8   42.30    4.40
  -5  -8  -8   17.70    2.60
   5   8   8   15.40    1.80
   5   8   8   10.60    2.40
  -6  -8  -8    1.00    1.00
   6   8   8   -0.40    0.90
   6   8   8   -0.30    0.50
  -7  -8  -8   14.90    2.40
   7   8   8   14.10    2.80
   7   8   8   12.90    1.50
  -8  -8  -8    1.20    1.10
   8   8   8    0.60    0.50
   3  -9  -8    1.80    1.30
   3  -9  -8    0.30    1.10
  -3   9   8    1.70    1.40
  -2   9   8    0.10    1.00
  -1   9   8   97.69    5.20
   0  -9  -8    3.60    1.20
   0   9   8    3.80    1.40
   0   9   8    4.30    1.70
  -1  -9  -8   48.70    3.20
   1   9   8   52.69    3.30
   1   9   8   51.99    3.70
   1   9   8   49.90    3.70
  -2  -9  -8   59.49    3.60
   2   9   8   51.89    2.90
   2   9   8   53.79    3.60
   2   9   8   51.39    3.90
  -3  -9  -8   57.09    3.70
   3   9   8   59.29    2.40
   3   9   8   60.19    3.60
   3   9   8   48.10    4.00
  -4  -9  -8   64.69    4.00
   4   9   8   60.19    3.40
   4   9   8   59.89    4.40
  -5  -9  -8    8.40    1.90
   5   9   8   11.50    1.70
   5   9   8    9.10    2.30
  -6  -9  -8   26.80    3.20
   6   9   8   27.30    3.70
   6   9   8   27.20    2.10
  -7  -9  -8   -0.20    0.90
   7   9   8    0.00    0.50
  -8  -9  -8    2.70    1.40
   8   9   8    1.60    0.70
  -2  10   8    5.80    1.90
  -1  10   8  102.69    5.60
   0 -10  -8    0.80    0.80
   0  10   8   -0.20    0.70
   0  10   8    0.30    0.90
  -1 -10  -8    4.10    1.30
   1  10   8    4.70    1.60
   1  10   8    3.20    1.20
  -2 -10  -8   16.00    2.30
   2  10   8   15.00    2.50
   2  10   8   11.30    1.70
  -3 -10  -8   55.59    3.80
   3  10   8   60.79    2.70
   3  10   8   65.69    3.90
  -4 -10  -8  100.29    5.20
   4  10   8  104.09    4.70
  -5 -10  -8   49.60    3.70
   5  10   8   52.69    3.20
  -6 -10  -8   17.80    2.80
   6  10   8   16.00    2.00
  -7 -10  -8   27.10    3.40
   7  10   8   25.60    2.10
  -2  11   8   28.70    3.60
  -1  11   8    3.00    1.30
   0 -11  -8   88.79    4.50
   0  11   8   99.69    5.30
  -1 -11  -8    4.20    1.30
   1  11   8    7.00    1.90
   1  11   8    4.40    1.40
  -2 -11  -8    7.50    1.70
   2  11   8    7.00    1.50
   2  11   8    7.70    1.90
  -3 -11  -8    1.30    1.10
   3  11   8    2.60    0.80
   3  11   8    1.60    1.00
  -4 -11  -8   33.80    3.60
   4  11   8   26.40    2.90
  -5 -11  -8   50.49    3.80
   5  11   8   60.69    3.60
  -6 -11  -8    5.50    1.70
   6  11   8    6.50    1.50
   0 -12  -8    7.70    1.70
   0  12   8    7.80    2.00
  -1 -12  -8   21.10    2.80
   1  12   8   20.10    3.10
   1  12   8   17.20    2.60
  -2 -12  -8    3.20    1.30
   2  12   8    3.50    1.20
   2  12   8    4.80    1.60
  -3 -12  -8    0.20    1.00
   3  12   8   -0.30    0.60
   3  12   8    0.10    0.80
  -4 -12  -8   61.09    4.30
   4  12   8   60.09    4.00
  -5 -12  -8    7.30    1.90
   5  12   8    6.00    1.50
  -2 -13  -8   28.80    3.40
   2  13   8   22.50    3.30
   2  13   8   32.40    3.30
  -3 -13  -8   74.49    4.80
   3  13   8   72.79    4.80
   3  13   8   75.89    3.60
  -1  -8   9    1.60    0.90
  -1  -8   9    1.00    1.50
   0   8  -9    0.70    0.90
   0  -8   9    1.90    1.60
   0  -8   9    2.90    1.10
  -1   8  -9  128.09    6.30
   1  -8   9  125.99    7.70
   1  -8   9  126.99    4.80
  -2   8  -9    4.60    1.60
   2  -8   9    4.30    2.40
   2  -8   9    4.80    1.20
   2  -8   9    4.90    2.00
  -3   8  -9   80.69    5.20
   3  -8   9   76.29    6.10
   3  -8   9   88.79    4.80
[truncated: 675,582 more chars]
