# Supplementary material for: Synthesis, characterization, and crystal structures of N,N′-bis­(2-di­alkyl­amino­phen­yl)thio­ureas
Source: Acta Crystallogr E Crystallogr Commun. 2023 Jan 6;79(Pt 2):60–4. doi: 10.1107/S2056989022012245 (PMC9912467; doi:10.1107/S2056989022012245)
Supplement: Supplementary file 2 [file e-79-00060-1sup2.hkl]

#
# h,k,l, Fc-squared, Fo-squared, sigma(Fo-squared), status flag
#
data_1
_shelx_title ' 1khl014_a.res in P-1'
_shelx_refln_list_code          4
_shelx_F_calc_maximum      107.16
_exptl_crystal_F_000       336.00
_reflns_d_resolution_high  0.7699

loop_
 _space_group_symop_operation_xyz
 'x, y, z'
 '-x, -y, -z'

_cell_length_a     7.6486
_cell_length_b    10.8964
_cell_length_c    10.9266
_cell_angle_alpha  78.086
_cell_angle_beta   70.863
_cell_angle_gamma  81.135

_shelx_F_squared_multiplier     1.000

loop_
 _refln_index_h
 _refln_index_k
 _refln_index_l
 _refln_F_squared_calc
 _refln_F_squared_meas
 _refln_F_squared_sigma
 _refln_observed_status
   1   0   0       2448.66       2111.60        13.66 o
   2   0   0        366.27        370.21         2.57 o
   3   0   0        166.54        209.18         1.59 o
   4   0   0        530.72        555.54         4.50 o
   5   0   0          7.38          5.31         0.44 o
   6   0   0        687.20        641.07        15.00 o
   7   0   0          0.08          1.16         0.77 o
   8   0   0         67.87         68.90         4.07 o
   9   0   0         23.73         25.07         3.10 o
  -9   1   0         43.18         46.85         3.68 o
  -8   1   0        114.39        115.94         5.42 o
  -7   1   0          9.10          7.55         1.45 o
  -6   1   0          4.97          4.58         0.88 o
  -5   1   0         95.65         84.26         1.41 o
  -4   1   0        219.39        188.61         1.59 o
  -3   1   0          6.08          3.41         0.12 o
  -2   1   0        468.39        470.44         2.93 o
  -1   1   0          0.95          2.99         0.20 o
   1   1   0       1996.04       1804.99        14.80 o
   2   1   0         41.56         49.35         0.52 o
   3   1   0         91.98         96.89         0.99 o
   4   1   0        466.10        412.67         4.35 o
   5   1   0        112.09        121.85         1.99 o
   6   1   0         47.02         49.00         2.23 o
   7   1   0         12.70         12.78         1.84 o
   8   1   0         14.21         11.13         1.94 o
   9   1   0         17.58         14.52         2.32 o
  -9   2   0          1.01          0.77         0.97 o
  -8   2   0        100.64         96.59         4.94 o
  -7   2   0         30.66         33.97         2.71 o
  -6   2   0         90.03         90.70         2.47 o
  -5   2   0        586.94        601.09         5.37 o
  -4   2   0        230.18        288.61         2.53 o
  -3   2   0         48.62         62.73         0.67 o
  -2   2   0       1307.19       1364.83         8.05 o
  -1   2   0       4458.67       4032.80        26.03 o
   0   2   0       3450.56       2908.71        21.30 o
   1   2   0       1656.50       1610.98        25.46 o
   2   2   0        419.86        449.44         3.51 o
   3   2   0       1578.33       1694.81        12.20 o
   4   2   0        434.26        418.48         4.46 o
   5   2   0        304.92        311.60         4.02 o
   6   2   0         24.73         21.45         1.72 o
   7   2   0          4.81          3.77         1.06 o
   8   2   0          3.93          4.45         1.36 o
   9   2   0        130.13        143.14         6.29 o
  -8   3   0         17.80         11.71         2.23 o
  -7   3   0         59.81         62.03         3.68 o
  -6   3   0        117.52        119.69         1.72 o
  -5   3   0        103.89        109.88         1.58 o
  -4   3   0        145.97        144.90         1.58 o
  -3   3   0        830.21        921.25         5.97 o
  -2   3   0         19.94         27.40         0.53 o
  -1   3   0         12.11         11.61         0.23 o
   0   3   0        101.38        113.03         1.03 o
   1   3   0         28.27         31.44         0.41 o
   2   3   0       1167.02       1199.17         8.35 o
   3   3   0        301.06        335.37         2.69 o
   4   3   0        421.40        464.53         4.18 o
   5   3   0        291.00        282.33         4.95 o
   6   3   0          0.40          0.74         0.36 o
   7   3   0          1.09          1.06         0.68 o
   8   3   0          5.84          4.65         1.36 o
   9   3   0         41.73         41.62         3.29 o
  -8   4   0          7.68         10.55         2.13 o
  -7   4   0        128.54        126.11         5.52 o
  -6   4   0         70.49         70.85         1.81 o
  -5   4   0        112.66        117.55         2.17 o
  -4   4   0       1330.08       1359.96         9.20 o
  -3   4   0        131.79        122.25         1.24 o
  -2   4   0         21.59         29.05         0.54 o
  -1   4   0       1646.03       1771.61        12.29 o
   0   4   0        479.37        512.26         4.40 o
   1   4   0          3.84          5.57         0.23 o
   2   4   0        617.39        605.70         4.24 o
   3   4   0        182.38        186.39         1.90 o
   4   4   0          2.90          4.28         0.25 o
   5   4   0         85.25         80.96         1.99 o
   6   4   0         21.62         23.21         1.55 o
   7   4   0         17.60         19.16         2.23 o
   8   4   0          3.44          4.94         1.26 o
   9   4   0          4.34          6.10         1.65 o
  -8   5   0         13.19         13.07         2.42 o
  -7   5   0        131.61        139.08         6.10 o
  -6   5   0        183.35        161.35         3.88 o
  -5   5   0          0.26          0.54         0.23 o
  -4   5   0        451.46        452.26         4.10 o
  -3   5   0        122.26        106.85         1.15 o
  -2   5   0        239.47        234.62         2.03 o
  -1   5   0        128.17        132.67         1.29 o
   0   5   0         12.76         11.96         0.39 o
   1   5   0        561.27        596.94         4.49 o
   2   5   0        140.96        137.86         1.42 o
   3   5   0        317.44        277.12         2.45 o
   4   5   0        107.78        102.41         1.52 o
   5   5   0         18.53         18.89         0.65 o
   6   5   0        215.23        222.01         3.48 o
   7   5   0        154.30        152.97         4.74 o
   8   5   0         63.73         65.71         2.63 o
   9   5   0          0.90          0.17         0.58 o
  -8   6   0          2.97          3.29         1.55 o
  -7   6   0          0.92          1.40         0.44 o
  -6   6   0        173.11        177.38         4.37 o
  -5   6   0          4.90          2.38         0.41 o
  -4   6   0          6.79          6.42         0.48 o
  -3   6   0        394.90        404.54         3.51 o
  -2   6   0        626.35        631.30         4.96 o
  -1   6   0         59.92         61.49         0.90 o
   0   6   0        418.95        445.02         3.40 o
   1   6   0         32.58         39.93         0.94 o
   2   6   0         11.19         14.89         0.78 o
   3   6   0        568.39        568.89         4.77 o
   4   6   0          1.02          1.08         0.24 o
   5   6   0        108.48        107.37         1.58 o
   6   6   0        117.92        120.94         3.22 o
   7   6   0         22.09         25.07         2.52 o
   8   6   0          5.00          4.84         1.26 o
  -7   7   0         19.28         16.27         1.38 o
  -6   7   0         12.75         17.11         1.56 o
  -5   7   0          2.09          1.70         0.48 o
  -4   7   0          9.18          9.79         0.72 o
  -3   7   0         62.53         62.25         1.16 o
  -2   7   0        249.19        254.60         2.52 o
  -1   7   0         81.85         79.78         1.12 o
   0   7   0        479.67        532.15         4.27 o
   1   7   0        214.55        210.86         2.20 o
   2   7   0         67.53         60.79         1.08 o
   3   7   0          1.12          1.27         0.26 o
   4   7   0        124.80        129.95         2.24 o
   5   7   0        127.72        125.17         2.19 o
   6   7   0         71.81         72.51         4.69 o
   7   7   0         15.08         13.26         1.84 o
   8   7   0         19.65         25.65         2.71 o
  -7   8   0          9.29         11.25         1.32 o
  -6   8   0         23.46         20.09         1.46 o
  -5   8   0         44.20         45.14         1.77 o
  -4   8   0         76.89         76.00         2.25 o
  -3   8   0         25.05         23.17         1.05 o
  -2   8   0       1591.96       1538.10        12.03 o
  -1   8   0         29.11         28.33         0.69 o
   0   8   0         11.11         14.30         0.55 o
   1   8   0          6.35          6.31         0.44 o
   2   8   0        169.13        166.11         2.12 o
   3   8   0          3.60          3.33         0.37 o
   4   8   0        144.11        151.16         2.89 o
   5   8   0          5.73          5.73         0.59 o
   6   8   0          7.52          8.98         1.40 o
   7   8   0         19.09         17.26         1.53 o
   8   8   0          2.80          1.36         0.87 o
  -6   9   0         50.39         53.82         2.14 o
  -5   9   0         46.33         52.37         2.02 o
  -4   9   0         25.55         22.80         1.72 o
  -3   9   0         46.00         44.23         2.75 o
  -2   9   0          2.66          1.94         0.36 o
  -1   9   0        369.92        375.55         3.86 o
   0   9   0         29.25         27.45         0.76 o
   1   9   0         67.30         74.49         1.36 o
   2   9   0        207.65        210.22         2.92 o
   3   9   0         70.82         70.16         1.51 o
   4   9   0        383.31        389.80         6.79 o
   5   9   0        142.74        138.09         2.78 o
   6   9   0          3.41          5.42         1.06 o
   7   9   0         41.54         46.06         3.48 o
  -5  10   0          1.53          1.23         0.56 o
  -4  10   0         22.03         21.95         1.59 o
  -3  10   0        191.32        191.55         5.90 o
  -2  10   0         40.13         43.38         1.49 o
  -1  10   0        145.73        152.79         2.87 o
   0  10   0        159.33        151.61         2.26 o
   1  10   0         25.39         23.27         0.92 o
   2  10   0         82.75         87.90         2.01 o
   3  10   0        373.89        367.82         5.01 o
   4  10   0          2.91          2.49         0.70 o
   5  10   0          1.41          1.50         0.56 o
   6  10   0          2.63          1.90         0.35 o
   7  10   0         39.88         44.80         2.26 o
  -4  11   0         10.67         10.46         2.42 o
  -3  11   0          4.75          4.43         1.15 o
  -2  11   0        133.73        136.22         2.99 o
  -1  11   0          4.83          5.83         0.71 o
   0  11   0        276.88        273.53         4.27 o
   1  11   0          8.95          9.02         0.84 o
   2  11   0         87.21         88.98         2.15 o
   3  11   0          2.18          2.72         0.56 o
   4  11   0        339.62        340.36         5.60 o
   5  11   0          0.61          0.65         0.43 o
   6  11   0          4.34          4.94         0.71 o
  -3  12   0          9.23         11.92         1.51 o
  -2  12   0         20.38         22.47         1.67 o
  -1  12   0          0.24         -0.10         0.34 o
   0  12   0          5.96          6.42         0.75 o
   1  12   0         56.07         54.20         2.10 o
   2  12   0          3.68          3.85         0.64 o
   3  12   0         17.21         18.80         1.21 o
   4  12   0          3.91          4.29         0.91 o
   5  12   0          4.23          4.48         0.70 o
  -2  13   0          6.21          7.53         1.48 o
  -1  13   0         78.63         77.81         2.33 o
   0  13   0         11.93         12.51         1.32 o
   1  13   0          9.68         11.14         1.50 o
   2  13   0         18.61         14.07         1.38 o
   3  13   0         50.76         49.78         2.12 o
   4  13   0          0.09         -0.34         0.43 o
  -3 -13   1          0.83          0.82         0.60 o
  -2 -13   1        119.52        120.72         3.40 o
  -1 -13   1          0.02         -0.26         0.50 o
   0 -13   1         19.81         14.87         1.42 o
   1 -13   1          0.52          0.34         0.46 o
   2 -13   1         64.99         61.26         2.87 o
  -4 -12   1         10.99         11.91         1.14 o
  -3 -12   1          2.41          3.40         0.63 o
  -2 -12   1         61.46         62.69         3.49 o
  -1 -12   1         22.51         21.69         1.87 o
   0 -12   1          4.99          4.59         0.69 o
   1 -12   1          3.61          3.48         0.63 o
   2 -12   1         37.67         35.46         1.96 o
   3 -12   1         48.44         51.59         2.18 o
  -5 -11   1         32.33         35.57         1.59 o
  -4 -11   1         61.50         62.24         1.80 o
  -3 -11   1        144.99        150.65         2.94 o
  -2 -11   1          0.90          0.80         0.41 o
  -1 -11   1          4.36          4.78         0.77 o
   0 -11   1         36.77         34.64         1.40 o
   1 -11   1         55.29         54.54         1.72 o
   2 -11   1          0.95          1.49         0.55 o
   3 -11   1         63.49         69.48         2.62 o
   4 -11   1         24.78         24.10         2.08 o
  -6 -10   1          3.84          4.39         0.63 o
  -5 -10   1         23.27         24.09         1.53 o
  -4 -10   1         47.68         50.50         1.54 o
  -3 -10   1        269.27        270.65         4.09 o
  -2 -10   1          0.38          0.62         0.35 o
  -1 -10   1        129.70        121.33         2.13 o
   0 -10   1          7.00          8.22         0.73 o
   1 -10   1         67.31         67.32         2.00 o
   2 -10   1          7.93          6.63         0.87 o
   3 -10   1        142.52        148.12         3.01 o
   4 -10   1         21.42         21.54         1.86 o
   5 -10   1         10.90         12.70         1.97 o
  -7  -9   1          2.04          2.52         0.97 o
  -6  -9   1         43.16         45.16         1.49 o
  -5  -9   1        212.12        204.55         3.75 o
  -4  -9   1         11.12         12.02         1.15 o
  -3  -9   1         23.94         26.81         1.13 o
  -2  -9   1        235.24        235.65         3.20 o
  -1  -9   1        354.14        351.87         3.79 o
   0  -9   1         41.60         41.50         1.27 o
   1  -9   1          0.74          0.62         0.27 o
   2  -9   1         16.90         17.39         0.89 o
   3  -9   1         66.56         66.14         1.81 o
   4  -9   1        112.05        109.66         4.15 o
   5  -9   1         48.93         45.69         1.86 o
   6  -9   1          0.52          0.55         0.50 o
  -7  -8   1         17.21         16.07         2.03 o
  -6  -8   1         42.86         42.87         2.07 o
  -5  -8   1        121.39        121.60         2.60 o
  -4  -8   1        190.69        190.20         2.82 o
  -3  -8   1        590.72        588.94         6.21 o
  -2  -8   1         18.39         18.04         0.68 o
  -1  -8   1        286.57        283.09         3.12 o
   0  -8   1        202.62        194.83         2.20 o
   1  -8   1          0.81          0.56         0.18 o
   2  -8   1        990.51        980.26         8.05 o
   3  -8   1        212.38        201.29         3.02 o
   4  -8   1         21.95         21.92         1.18 o
   5  -8   1        132.75        134.34         3.14 o
   6  -8   1         31.05         31.38         1.33 o
   7  -8   1          1.24          2.66         0.82 o
  -8  -7   1         17.94         16.07         2.23 o
  -7  -7   1         21.25         15.58         2.03 o
  -6  -7   1         42.88         41.47         1.21 o
  -5  -7   1         23.11         20.21         1.39 o
  -4  -7   1         97.19         97.85         2.35 o
  -3  -7   1         93.72         96.49         1.67 o
  -2  -7   1          0.06          0.24         0.16 o
  -1  -7   1        312.04        301.31         2.91 o
   0  -7   1        333.17        334.80         3.18 o
   1  -7   1          1.32          0.59         0.16 o
   2  -7   1        234.30        239.85         2.55 o
   3  -7   1        468.89        457.96         4.31 o
   4  -7   1        127.70        117.62         2.14 o
   5  -7   1         29.99         33.32         1.41 o
   6  -7   1          7.76          8.56         0.88 o
   7  -7   1         12.06         11.27         1.02 o
  -8  -6   1         80.19         90.10         4.55 o
  -7  -6   1          0.14         -0.10         0.68 o
  -6  -6   1         36.11         32.36         0.84 o
  -5  -6   1          7.72          7.14         0.87 o
  -4  -6   1        257.73        261.48         3.61 o
  -3  -6   1         37.97         42.31         0.88 o
  -2  -6   1         87.93         97.52         1.30 o
  -1  -6   1         49.82         47.28         0.78 o
   0  -6   1        826.03        861.83         6.40 o
   1  -6   1          0.07          0.49         0.14 o
   2  -6   1        841.59        871.20         6.97 o
   3  -6   1        836.79        842.46         6.40 o
   4  -6   1        441.88        444.98         4.52 o
   5  -6   1        207.65        205.02         3.72 o
   6  -6   1         87.11         75.48         2.00 o
   7  -6   1          3.51          5.13         1.45 o
   8  -6   1          3.17          2.52         1.26 o
  -8  -5   1          5.12          4.14         0.95 o
  -7  -5   1         20.89         23.47         1.85 o
  -6  -5   1         93.01         84.02         2.18 o
  -5  -5   1        303.15        303.57         3.52 o
  -4  -5   1         80.46         82.05         1.41 o
  -3  -5   1         12.95          8.60         0.43 o
  -2  -5   1        104.94        108.66         1.38 o
  -1  -5   1         20.41         22.65         0.48 o
   0  -5   1          0.05          3.42         0.70 o
   1  -5   1          2.98          4.91         0.27 o
   2  -5   1        797.58        829.83         5.79 o
   3  -5   1        148.04        144.93         1.48 o
   4  -5   1        560.74        546.18         4.74 o
   5  -5   1          5.38          7.08         0.51 o
   6  -5   1         17.40         11.42         1.05 o
   7  -5   1          1.68          1.74         0.97 o
   8  -5   1         65.71         73.26         4.45 o
  -8  -4   1          1.94          0.68         0.87 o
  -7  -4   1         66.89         71.52         3.87 o
  -6  -4   1         29.86         25.69         1.81 o
  -5  -4   1        172.07        157.42         1.94 o
  -4  -4   1        194.37        192.75         2.41 o
  -3  -4   1        514.32        540.55         4.25 o
  -2  -4   1        138.81        156.26         1.38 o
  -1  -4   1         20.40         23.11         0.44 o
   0  -4   1         15.55         20.97         0.45 o
   1  -4   1       2099.97       2134.52        33.76 o
   2  -4   1          4.08          1.73         0.13 o
   3  -4   1        113.45        143.43         1.32 o
   4  -4   1        218.39        206.36         1.90 o
   5  -4   1        435.05        429.89         3.88 o
   6  -4   1          1.47          0.94         0.38 o
   7  -4   1          8.23          6.19         1.45 o
   8  -4   1         29.29         29.52         3.19 o
  -9  -3   1          0.05          0.00         0.87 o
  -8  -3   1         16.71         18.97         2.52 o
  -7  -3   1        111.83        101.33         4.65 o
  -6  -3   1          3.49          1.36         0.97 o
  -5  -3   1        197.90        191.73         2.35 o
  -4  -3   1         45.92         42.93         0.82 o
  -3  -3   1         36.02         24.95         0.44 o
  -2  -3   1         44.14         40.08         0.57 o
  -1  -3   1        382.23        382.34         2.93 o
   0  -3   1         47.43         49.43         0.61 o
   1  -3   1       4584.57       4091.14        28.17 o
   2  -3   1         32.88         30.78         0.43 o
   3  -3   1        366.58        425.35         2.99 o
   4  -3   1         35.96         44.62         0.63 o
   5  -3   1        454.40        454.29         3.94 o
   6  -3   1        324.07        296.37         4.91 o
   7  -3   1          4.16          3.97         1.06 o
   8  -3   1         20.54         22.07         2.71 o
   9  -3   1         50.49         63.68         4.26 o
  -9  -2   1          0.35         -0.19         0.87 o
  -8  -2   1          8.13          5.52         1.65 o
  -7  -2   1         27.21         28.65         2.90 o
  -6  -2   1          0.08          0.95         0.73 o
  -5  -2   1         79.67         80.26         1.60 o
  -4  -2   1        110.69        114.42         1.46 o
  -3  -2   1        430.24        402.12         3.27 o
  -2  -2   1        312.36        313.26         3.41 o
  -1  -2   1       4101.09       3488.03        24.56 o
   0  -2   1       4069.96       3559.48        27.70 o
   1  -2   1       2876.45       2438.17        18.12 o
   2  -2   1       2895.55       2884.75        41.62 o
   3  -2   1        360.32        404.65         2.67 o
   4  -2   1        304.97        338.54         2.37 o
   5  -2   1        557.87        560.10         6.56 o
   6  -2   1        273.49        286.40         6.21 o
   7  -2   1          0.01          0.39         0.68 o
   8  -2   1         23.58         22.36         2.71 o
   9  -2   1          5.10          5.23         1.65 o
  -9  -1   1          0.78          0.68         0.97 o
  -8  -1   1          4.33          7.36         1.74 o
  -7  -1   1        123.40        117.20         5.23 o
  -6  -1   1        151.90        153.53         9.04 o
  -5  -1   1         12.06         14.90         0.48 o
  -4  -1   1         63.29         53.77         0.98 o
  -3  -1   1        318.68        300.61         2.51 o
  -2  -1   1        987.74       1035.89         7.74 o
  -1  -1   1        134.30        133.90         0.98 o
   0  -1   1        646.29        678.58         4.17 o
   1  -1   1         80.93         74.83         0.63 o
   2  -1   1          0.69          0.34         0.04 o
   3  -1   1        402.12        446.59         3.69 o
   4  -1   1        102.70        113.74         1.50 o
   5  -1   1         31.82         32.44         0.88 o
   6  -1   1         74.75         71.38         2.54 o
   7  -1   1         48.98         49.55         2.90 o
   8  -1   1         69.04         71.81         3.97 o
   9  -1   1          7.57          9.10         1.94 o
  -9   0   1          5.34          3.00         1.36 o
  -8   0   1         42.85         45.88         3.48 o
  -7   0   1         30.62         38.33         3.00 o
  -6   0   1         23.93         24.29         2.52 o
  -5   0   1        731.90        728.40         7.72 o
  -4   0   1        147.70        169.30         1.67 o
  -3   0   1       1277.18       1327.83         8.81 o
  -2   0   1        477.90        494.54         4.39 o
  -1   0   1        171.04        189.31         1.37 o
   0   0   1        228.33        242.43         3.69 o
   1   0   1         15.26          9.91         0.34 o
   2   0   1        117.77        119.81         1.22 o
   3   0   1        173.26        202.43         2.08 o
   4   0   1          7.27          7.20         0.32 o
   5   0   1          5.60          6.26         0.54 o
   6   0   1        498.54        489.58         8.97 o
   7   0   1          0.01         -0.39         0.48 o
   8   0   1          5.50          8.90         1.65 o
   9   0   1         49.41         47.62         3.48 o
  -9   1   1          0.32          0.97         1.16 o
  -8   1   1         55.48         56.22         3.97 o
  -7   1   1         59.92         57.87         3.58 o
  -6   1   1         49.42         42.41         0.86 o
  -5   1   1         41.25         47.08         1.00 o
  -4   1   1         54.86         57.83         0.84 o
  -3   1   1       1317.59       1420.35        10.93 o
  -2   1   1       1006.31        998.42         6.66 o
  -1   1   1        481.40        484.58         3.21 o
   0   1   1        378.41        378.39         2.96 o
   1   1   1       6181.92       5145.54        74.60 o
   2   1   1       3474.21       3132.59        71.68 o
   3   1   1          8.43          5.58         0.26 o
   4   1   1          0.94          0.57         0.12 o
   5   1   1         66.81         60.85         1.24 o
   6   1   1          0.94          0.18         0.41 o
   7   1   1        625.82        611.94        14.52 o
   8   1   1         20.76         21.39         2.42 o
   9   1   1         22.03         19.84         2.52 o
  -8   2   1          5.84          6.58         1.74 o
  -7   2   1        131.12        124.99         3.83 o
  -6   2   1        567.25        532.15         5.64 o
  -5   2   1         29.42         27.44         0.80 o
  -4   2   1         98.48         99.80         1.29 o
  -3   2   1         75.40        104.42         1.07 o
  -2   2   1       2971.81       2941.13        34.42 o
  -1   2   1       1585.79       1639.93        18.99 o
   0   2   1       3387.93       2872.29        18.93 o
   1   2   1        738.68        752.79         4.89 o
   2   2   1       4451.17       3891.61        35.49 o
   3   2   1         20.61         23.11         0.52 o
   4   2   1        122.77        130.12         1.88 o
   5   2   1         19.25         16.73         0.64 o
   6   2   1         87.45         90.31         2.04 o
   7   2   1        180.02        173.14         5.81 o
   8   2   1         53.44         53.81         3.29 o
   9   2   1          0.15          0.87         0.97 o
  -8   3   1         73.20         74.71         4.74 o
  -7   3   1        137.07        133.83         4.03 o
  -6   3   1         28.47         25.31         1.18 o
  -5   3   1         71.04         78.56         3.19 o
  -4   3   1         45.27         61.63         1.23 o
  -3   3   1          1.23          0.16         0.07 o
  -2   3   1          1.80          0.34         0.15 o
  -1   3   1        186.51        192.38         1.56 o
   0   3   1         45.14         55.82         0.63 o
   1   3   1          0.48          0.74         0.09 o
   2   3   1       2260.14       2156.23        23.42 o
   3   3   1         97.62         92.03         1.18 o
   4   3   1         25.88         30.77         0.87 o
   5   3   1         13.81         14.72         0.81 o
   6   3   1       1208.90       1167.71        14.36 o
   7   3   1         80.88         76.45         3.58 o
   8   3   1         11.20         13.26         1.94 o
   9   3   1         95.82         98.23         4.84 o
  -8   4   1         13.55         15.00         2.61 o
  -7   4   1         11.70         12.07         1.01 o
  -6   4   1         65.26         63.94         1.89 o
  -5   4   1         51.34         45.22         1.15 o
  -4   4   1         23.77         21.51         0.64 o
  -3   4   1        519.91        526.40         3.75 o
  -2   4   1          0.25          0.16         0.08 o
  -1   4   1         52.93         67.54         0.74 o
   0   4   1        678.25        701.35         5.32 o
   1   4   1         98.57        102.62         1.12 o
   2   4   1       1192.78       1197.28        10.23 o
   3   4   1       1045.62       1052.84         7.46 o
   4   4   1         30.39         39.36         0.98 o
   5   4   1          2.78          3.29         0.38 o
   6   4   1        351.47        337.08         5.23 o
   7   4   1          4.26          7.55         1.36 o
   8   4   1          6.78          7.26         1.45 o
   9   4   1         33.79         39.10         3.00 o
  -8   5   1          1.44          1.36         1.16 o
  -7   5   1         24.82         23.58         2.42 o
  -6   5   1         15.25         14.80         1.39 o
  -5   5   1         65.77         74.72         1.63 o
  -4   5   1        475.20        492.11         5.41 o
  -3   5   1          6.76          5.13         0.29 o
  -2   5   1        360.41        395.89         2.95 o
  -1   5   1         45.27         30.68         0.50 o
   0   5   1        125.52        132.81         2.54 o
   1   5   1         87.29         95.34         1.14 o
   2   5   1        509.50        558.14         4.23 o
   3   5   1        220.20        218.92         1.98 o
   4   5   1        909.74        956.86         7.90 o
   5   5   1        237.22        233.38         5.97 o
   6   5   1         77.59         73.24         2.05 o
   7   5   1        134.66        135.86         3.49 o
   8   5   1          1.02          1.80         0.68 o
   9   5   1         15.38         17.52         1.61 o
  -7   6   1          0.06          0.29         0.48 o
  -6   6   1         67.52         65.78         2.60 o
  -5   6   1        403.35        393.53         5.59 o
  -4   6   1        218.76        214.68         3.04 o
  -3   6   1         73.06         68.31         1.07 o
  -2   6   1        152.60        145.03         1.54 o
  -1   6   1         13.41         23.38         0.51 o
   0   6   1        910.88        924.63         6.38 o
   1   6   1         46.96         41.89         0.69 o
   2   6   1        112.08        124.26         1.78 o
   3   6   1        321.30        338.67         3.03 o
   4   6   1        224.71        216.96         2.54 o
   5   6   1          6.52          6.91         0.68 o
   6   6   1         21.94         22.14         1.60 o
   7   6   1          7.01          7.86         1.26 o
   8   6   1         23.81         19.65         2.23 o
   9   6   1          5.95          6.39         1.45 o
  -7   7   1          1.04          0.34         0.53 o
  -6   7   1          0.20          0.58         0.77 o
  -5   7   1        329.35        324.08         5.47 o
  -4   7   1        161.11        160.97         2.61 o
  -3   7   1         20.66         22.24         0.75 o
  -2   7   1         55.25         57.58         1.25 o
  -1   7   1        318.85        301.40         2.78 o
   0   7   1          1.64          0.60         0.15 o
   1   7   1        756.65        785.10         6.34 o
   2   7   1        192.75        196.36         2.24 o
   3   7   1          2.05          1.77         0.25 o
   4   7   1          1.21          1.96         0.33 o
   5   7   1        984.17        960.61        12.19 o
   6   7   1        187.86        183.06         5.37 o
   7   7   1          2.23          3.55         0.68 o
   8   7   1          3.11          4.65         1.16 o
  -6   8   1          2.99          6.33         0.91 o
  -5   8   1         14.13         16.90         1.50 o
  -4   8   1        164.98        159.89         3.47 o
  -3   8   1          0.82          1.00         0.27 o
  -2   8   1         57.81         57.01         1.13 o
  -1   8   1        195.07        201.60         2.18 o
   0   8   1         64.61         61.73         1.01 o
   1   8   1          3.00          2.70         0.32 o
   2   8   1        182.86        185.36         2.26 o
   3   8   1          0.33         -0.06         0.18 o
   4   8   1         48.19         44.07         1.20 o
   5   8   1        285.38        266.51         3.32 o
   6   8   1          1.27          0.74         0.51 o
   7   8   1         59.70         58.58         5.32 o
   8   8   1         23.31         20.91         2.23 o
  -6   9   1          3.19          2.11         0.69 o
  -5   9   1         10.98         10.57         1.12 o
  -4   9   1         39.86         39.13         2.09 o
  -3   9   1        231.53        228.11         3.74 o
  -2   9   1          7.42          7.78         0.53 o
  -1   9   1        117.28        117.26         1.91 o
   0   9   1        775.19        772.20         6.56 o
   1   9   1         27.04         24.60         0.73 o
   2   9   1          0.01         -0.17         0.17 o
   3   9   1         57.48         61.67         1.36 o
   4   9   1        290.16        294.81         4.59 o
   5   9   1          0.01         -0.11         0.28 o
   6   9   1         57.91         53.40         3.19 o
   7   9   1          3.54          4.06         0.86 o
  -5  10   1          2.51          3.45         0.81 o
  -4  10   1         20.76         24.78         2.19 o
  -3  10   1         95.67         88.95         2.64 o
  -2  10   1        500.43        489.46         6.46 o
  -1  10   1          3.24          1.57         0.37 o
   0  10   1        411.23        405.04         4.36 o
   1  10   1         14.39         13.26         0.69 o
   2  10   1         28.92         23.92         1.63 o
   3  10   1          0.05          0.71         1.32 o
   4  10   1          1.63          1.56         0.44 o
   5  10   1          2.54          2.58         0.49 o
   6  10   1          1.75          2.16         0.72 o
   7  10   1          6.92          6.26         1.16 o
  -4  11   1         65.62         65.91         3.00 o
  -3  11   1          0.24         -0.25         0.46 o
  -2  11   1          0.82          0.13         0.36 o
  -1  11   1         55.99         61.45         1.86 o
   0  11   1          5.73          7.12         0.74 o
   1  11   1        225.52        217.76         3.23 o
   2  11   1         26.85         27.50         1.83 o
   3  11   1         47.88         47.15         1.51 o
   4  11   1        112.48        120.44         2.80 o
   5  11   1          9.91          8.33         0.87 o
   6  11   1          0.96          1.01         0.64 o
  -3  12   1         11.08         13.64         1.67 o
  -2  12   1         26.62         25.44         1.60 o
  -1  12   1          0.28          0.35         0.40 o
   0  12   1          0.55          0.34         0.61 o
   1  12   1        299.47        294.46         5.49 o
   2  12   1         64.60         65.92         1.73 o
   3  12   1          0.63          0.56         0.44 o
   4  12   1          8.58          9.72         1.47 o
   5  12   1         37.65         38.41         1.83 o
  -2  13   1         13.01         14.53         1.45 o
  -1  13   1          3.12          2.49         0.65 o
   0  13   1          0.13          0.11         0.54 o
   1  13   1          0.01          0.69         0.55 o
   2  13   1        136.02        140.44         3.64 o
   3  13   1          0.74          1.21         0.57 o
   4  13   1          0.00         -0.40         0.40 o
   1  14   1          0.71         -0.10         0.57 o
  -2 -13   2          0.94          0.86         0.59 o
  -1 -13   2         21.08         23.99         1.80 o
   0 -13   2         10.96         11.34         1.11 o
   1 -13   2         33.70         39.13         2.16 o
  -4 -12   2         56.39         58.57         4.45 o
  -3 -12   2         17.76         16.06         1.44 o
  -2 -12   2         11.60         11.68         1.21 o
  -1 -12   2        130.19        125.53         3.40 o
   0 -12   2         10.00         11.57         1.05 o
   1 -12   2          7.56          9.16         0.96 o
   2 -12   2         20.69         22.88         2.61 o
   3 -12   2         47.65         47.82         2.15 o
  -5 -11   2         21.24         20.92         1.48 o
  -4 -11   2          2.98          2.41         0.55 o
  -3 -11   2         33.87         36.06         1.46 o
  -2 -11   2          7.74          5.87         0.83 o
  -1 -11   2         18.10         16.76         1.37 o
   0 -11   2        189.21        188.57         3.73 o
   1 -11   2         38.48         38.03         1.47 o
   2 -11   2          7.25          5.93         0.85 o
   3 -11   2         64.44         57.71         2.52 o
   4 -11   2         35.25         38.71         2.29 o
  -6 -10   2         23.94         25.29         1.38 o
  -5 -10   2          0.90          1.44         0.53 o
  -4 -10   2          7.78          6.53         0.72 o
  -3 -10   2        237.04        241.26         3.84 o
  -2 -10   2          9.89         10.29         0.83 o
  -1 -10   2         56.49         55.15         1.58 o
   0 -10   2          2.06          2.72         0.63 o
   1 -10   2          8.69          7.32         0.74 o
   2 -10   2         14.65         16.24         1.83 o
   3 -10   2          3.22          2.76         0.54 o
   4 -10   2        145.80        145.08         3.76 o
   5 -10   2        105.37        104.64         3.61 o
  -6  -9   2          0.06          0.23         0.36 o
  -5  -9   2          1.70          0.85         0.43 o
  -4  -9   2         29.50         28.08         1.20 o
  -3  -9   2          5.06          5.66         0.64 o
  -2  -9   2          2.44          2.74         0.42 o
  -1  -9   2        104.56         97.90         1.76 o
   0  -9   2          4.55          5.57         0.54 o
   1  -9   2         94.80         94.35         1.70 o
   2  -9   2          3.24          2.39         0.43 o
   3  -9   2          8.22          9.38         1.55 o
   4  -9   2         79.67         72.85         2.00 o
   5  -9   2        237.71        248.52         4.78 o
   6  -9   2          0.34         -0.23         0.40 o
  -7  -8   2          5.53          5.52         1.36 o
  -6  -8   2          4.34          5.93         0.70 o
  -5  -8   2          0.38          0.44         0.36 o
  -4  -8   2        106.29        110.62         2.17 o
  -3  -8   2        584.41        568.47         6.11 o
  -2  -8   2          2.86          2.66         0.35 o
  -1  -8   2         24.56         26.61         0.78 o
   0  -8   2         25.76         24.24         0.70 o
   1  -8   2        250.30        240.52         2.60 o
   2  -8   2         72.77         75.67         1.48 o
   3  -8   2         56.15         56.86         1.46 o
   4  -8   2          0.96          0.48         0.33 o
   5  -8   2         40.62         37.04         1.58 o
   6  -8   2        247.08        249.98         4.61 o
   7  -8   2          0.69          0.97         1.06 o
  -7  -7   2         50.82         58.94         3.58 o
  -6  -7   2         26.64         24.90         1.16 o
  -5  -7   2          3.10          4.03         0.57 o
  -4  -7   2          4.67          3.11         0.39 o
  -3  -7   2        227.12        217.82         2.91 o
  -2  -7   2        335.69        347.39         3.61 o
  -1  -7   2          1.21          0.99         0.25 o
   0  -7   2          1.19          1.16         0.21 o
   1  -7   2        109.97        102.58         1.30 o
   2  -7   2        404.33        400.98         3.74 o
   3  -7   2        353.45        353.45         4.30 o
   4  -7   2        169.34        176.37         2.99 o
   5  -7   2          2.55          1.14         0.43 o
   6  -7   2        219.76        217.28         3.37 o
   7  -7   2          8.34          7.94         1.84 o
  -8  -6   2          4.02          3.58         1.26 o
  -7  -6   2         63.01         66.58         3.87 o
  -6  -6   2          2.32          0.86         0.35 o
  -5  -6   2          0.58          0.49         0.29 o
  -4  -6   2        194.04        190.75         2.63 o
  -3  -6   2         30.51         28.18         0.76 o
  -2  -6   2         70.53         74.40         1.13 o
  -1  -6   2        205.92        211.54         2.19 o
   0  -6   2        583.70        621.59         5.16 o
   1  -6   2        647.69        643.87         4.96 o
   2  -6   2        195.14        170.62         1.77 o
   3  -6   2         34.14         28.78         0.67 o
   4  -6   2        112.87        116.91         2.04 o
   5  -6   2         14.99         14.06         1.26 o
   6  -6   2        118.57        111.69         2.42 o
   7  -6   2        139.32        142.85         6.00 o
   8  -6   2          6.03          8.03         1.84 o
  -8  -5   2          5.24          4.56         1.02 o
  -7  -5   2         24.51         21.72         3.58 o
  -6  -5   2         20.41         17.55         1.04 o
  -5  -5   2         10.16          8.29         1.08 o
  -4  -5   2          7.64          9.28         0.58 o
  -3  -5   2        306.11        316.21         3.26 o
  -2  -5   2          4.25          2.22         0.20 o
  -1  -5   2        613.77        624.74         4.51 o
   0  -5   2         10.90          6.61         0.33 o
   1  -5   2       3221.62       3293.58        44.90 o
   2  -5   2        283.18        320.04         2.44 o
   3  -5   2       1356.84       1343.92         9.63 o
   4  -5   2         43.42         44.99         0.86 o
   5  -5   2        334.17        333.27         3.95 o
   6  -5   2          8.97         10.94         1.13 o
   7  -5   2         93.67         78.29         4.07 o
   8  -5   2          1.20          2.13         1.16 o
  -8  -4   2          0.02         -0.10         0.55 o
  -7  -4   2          9.96         13.36         2.23 o
  -6  -4   2         89.76         79.83         1.88 o
  -5  -4   2         32.67         35.34         0.99 o
  -4  -4   2          4.79          4.30         0.81 o
  -3  -4   2        292.24        304.06         2.84 o
  -2  -4   2          9.32          8.00         0.38 o
  -1  -4   2          0.91          1.76         0.15 o
   0  -4   2        873.18        903.06         6.50 o
   1  -4   2         63.48         78.42         0.85 o
   2  -4   2       1796.33       1836.28        12.88 o
   3  -4   2         19.68         21.90         0.44 o
   4  -4   2         26.17         31.18         0.58 o
   5  -4   2        147.55        130.25         1.67 o
   6  -4   2         52.68         59.14         2.32 o
   7  -4   2         18.95         16.45         2.13 o
   8  -4   2         28.49         25.84         2.90 o
  -8  -3   2         16.04         19.65         2.81 o
  -7  -3   2         68.59         61.55         3.77 o
  -6  -3   2          0.24          2.13         0.50 o
  -5  -3   2        181.49        168.53         2.68 o
  -4  -3   2         50.36         45.29         0.95 o
  -3  -3   2         10.28         21.63         0.47 o
  -2  -3   2       2245.73       2368.04        18.34 o
  -1  -3   2        148.47        172.69         1.51 o
   0  -3   2          9.07         15.79         0.33 o
   1  -3   2       1461.65       1525.13        13.82 o
   2  -3   2       1785.72       1900.80        11.70 o
   3  -3   2          0.12          0.40         0.08 o
   4  -3   2        446.76        457.14         3.20 o
   5  -3   2         70.73         66.36         1.30 o
   6  -3   2        341.79        320.58         5.23 o
   7  -3   2         15.42         13.36         1.84 o
   8  -3   2         31.91         29.71         2.90 o
   9  -3   2         20.74         21.49         2.81 o
  -8  -2   2          3.95          2.71         1.26 o
  -7  -2   2          9.93         11.81         2.03 o
  -6  -2   2         77.40         73.83         2.10 o
  -5  -2   2        355.82        357.28         3.99 o
  -4  -2   2          3.81          4.83         0.34 o
  -3  -2   2        121.18        110.67         1.17 o
  -2  -2   2         15.57         10.59         0.29 o
  -1  -2   2        166.33        154.61         1.35 o
   0  -2   2       2931.22       2666.21        40.23 o
   1  -2   2        489.84        512.60         4.72 o
   2  -2   2         13.05         14.42         0.27 o
   3  -2   2        549.12        555.56         5.55 o
   4  -2   2        339.85        309.85         3.64 o
   5  -2   2         51.06         52.63         1.08 o
   6  -2   2         51.06         54.55         1.66 o
   7  -2   2         16.60         14.81         1.84 o
   8  -2   2        124.38        118.46         5.03 o
   9  -2   2          1.70          1.94         1.06 o
  -8  -1   2          0.96         -0.58         0.77 o
  -7  -1   2          2.17          3.68         1.36 o
  -6  -1   2        154.64        139.31         2.84 o
  -5  -1   2         39.36         38.16         0.99 o
  -4  -1   2         29.69         36.63         0.75 o
  -3  -1   2       2486.57       2691.45        24.43 o
  -2  -1   2        721.05        787.58         4.89 o
  -1  -1   2       3455.36       3175.99        42.90 o
   0  -1   2       1370.50       1395.43        17.78 o
   1  -1   2       5933.14       5085.51        59.08 o
   2  -1   2        426.13        428.71         3.65 o
   3  -1   2       2109.77       2236.82        29.20 o
   4  -1   2        283.65        271.10         2.77 o
   5  -1   2        100.31        102.09         1.59 o
   6  -1   2         17.46         18.93         1.28 o
   7  -1   2        587.19        572.35        13.45 o
   8  -1   2          0.04          0.19         0.58 o
   9  -1   2         18.59         18.87         2.42 o
  -8   0   2          0.62          0.19         0.97 o
  -7   0   2          8.81          6.68         1.65 o
  -6   0   2         34.39         31.15         1.12 o
  -5   0   2        502.14        490.83         5.77 o
  -4   0   2          0.24          0.57         0.19 o
  -3   0   2          2.90          5.69         0.27 o
  -2   0   2        532.22        556.94         3.81 o
  -1   0   2       3016.69       2969.63        35.40 o
   0   0   2        131.76        121.36         1.19 o
   1   0   2        223.99        248.03         1.60 o
   2   0   2          0.13          1.73         0.24 o
   3   0   2        130.55        128.30         1.38 o
   4   0   2        794.46        860.33         7.30 o
   5   0   2        130.86        142.40         2.24 o
   6   0   2          0.43          0.23         0.25 o
   7   0   2        392.86        382.96         9.68 o
   8   0   2          3.88          5.42         1.26 o
   9   0   2          0.49          0.48         0.77 o
  -8   1   2        110.80        101.04         5.61 o
  -7   1   2          0.20         -0.03         0.48 o
  -6   1   2         39.41         34.41         1.23 o
  -5   1   2        248.33        243.67         3.71 o
  -4   1   2         17.99         10.51         0.62 o
  -3   1   2       1021.23       1168.16         8.56 o
  -2   1   2        115.44        110.33         1.08 o
  -1   1   2        192.55        200.39         1.64 o
   0   1   2       1602.54       1588.78        28.02 o
   1   1   2          2.41          3.97         0.36 o
   2   1   2         44.02         49.00         1.65 o
   3   1   2         36.55         44.17         2.37 o
   4   1   2        154.91        155.38         1.67 o
   5   1   2          7.60          7.76         0.44 o
   6   1   2        174.52        173.76         2.59 o
   7   1   2          0.42         -0.35         0.48 o
   8   1   2        264.47        261.50         7.84 o
   9   1   2          4.98          6.39         1.55 o
  -8   2   2          7.32          6.97         1.94 o
  -7   2   2         16.26         17.00         1.74 o
  -6   2   2        163.03        165.29         3.09 o
  -5   2   2        109.46        106.69         2.24 o
  -4   2   2        250.93        260.16         2.98 o
  -3   2   2        524.20        561.34         5.48 o
  -2   2   2        106.10        114.74         1.08 o
  -1   2   2        765.68        798.68         5.11 o
   0   2   2       4644.65       4093.43        27.89 o
   1   2   2       3366.89       3017.08        42.80 o
   2   2   2        847.27        846.83         7.51 o
   3   2   2        160.94        164.19         2.39 o
   4   2   2        252.54        261.82         3.14 o
   5   2   2        165.82        146.83         1.93 o
   6   2   2          6.90          6.96         0.53 o
   7   2   2         23.46         21.97         1.58 o
   8   2   2        227.01        218.72         6.87 o
   9   2   2         86.38         95.33         4.45 o
  -8   3   2          0.70         -0.58         0.77 o
  -7   3   2         47.90         41.91         3.24 o
  -6   3   2          9.90         12.48         1.03 o
  -5   3   2        494.61        470.43         6.17 o
  -4   3   2        435.50        423.21         4.31 o
  -3   3   2         13.10         12.30         0.34 o
  -2   3   2        201.49        224.83         1.83 o
  -1   3   2        485.33        486.70         3.31 o
   0   3   2       1103.39       1115.19         7.37 o
   1   3   2       7384.67       6279.07        60.45 o
   2   3   2         59.63         55.48         1.85 o
   3   3   2        533.81        560.87         5.60 o
   4   3   2         35.37         28.68         0.62 o
   5   3   2          7.11          6.30         0.44 o
   6   3   2        180.53        186.89         2.80 o
   7   3   2        130.72        125.72         4.45 o
   8   3   2         19.40         20.23         2.13 o
   9   3   2         44.27         45.78         3.10 o
  -8   4   2         74.77         81.39         5.32 o
  -7   4   2          7.96          9.20         2.47 o
  -6   4   2         11.34         11.88         1.05 o
  -5   4   2        321.82        307.49         7.03 o
  -4   4   2         49.63         41.16         0.93 o
  -3   4   2          0.05          0.32         0.13 o
  -2   4   2        745.46        836.24         5.56 o
  -1   4   2         10.93          5.96         0.31 o
   0   4   2       1590.29       1594.73        11.50 o
   1   4   2         47.42         44.57         0.71 o
   2   4   2        933.38        974.79         6.83 o
   3   4   2       1543.47       1615.49        14.29 o
   4   4   2         75.34         63.83         1.97 o
   5   4   2        101.01        102.89         1.54 o
   6   4   2        421.02        418.56         6.08 o
   7   4   2         47.60         45.01         2.52 o
   8   4   2         25.42         27.20         2.13 o
   9   4   2          0.02         -0.29         0.58 o
  -7   5   2         30.80         33.15         1.85 o
  -6   5   2          6.26          8.87         0.97 o
  -5   5   2         51.25         54.38         1.68 o
  -4   5   2        134.20        127.41         2.16 o
  -3   5   2         12.57         10.22         0.43 o
  -2   5   2        133.75        161.31         1.54 o
  -1   5   2          4.96         10.02         0.45 o
   0   5   2        821.13        869.64         6.00 o
   1   5   2          0.13          1.72         0.23 o
   2   5   2        578.67        593.62         4.73 o
   3   5   2         24.11         23.38         0.52 o
   4   5   2       1296.87       1281.20        16.49 o
   5   5   2         92.99         93.64         1.79 o
   6   5   2          5.95          5.35         0.64 o
   7   5   2          5.69          4.89         0.59 o
   8   5   2         11.04         11.30         1.60 o
   9   5   2          4.92          4.80         0.92 o
  -7   6   2         76.13         84.15         3.08 o
  -6   6   2          3.32          4.33         0.95 o
  -5   6   2         22.64         25.94         1.36 o
  -4   6   2         15.22         13.97         1.18 o
  -3   6   2         34.25         33.96         1.03 o
  -2   6   2        465.26        467.86         3.98 o
  -1   6   2        287.18        302.09         2.64 o
   0   6   2         16.34         14.02         0.41 o
   1   6   2        148.40        132.29         1.32 o
   2   6   2         19.61         19.34         0.47 o
   3   6   2         96.68        106.10         2.04 o
   4   6   2          8.46          5.62         0.47 o
   5   6   2        736.93        774.19         9.92 o
   6   6   2         14.96         15.27         0.95 o
   7   6   2          1.53          1.38         0.51 o
   8   6   2          0.90          2.13         0.87 o
   9   6   2         11.35          9.68         1.65 o
  -7   7   2         62.87         64.86         2.84 o
  -6   7   2         47.81         54.94         2.66 o
  -5   7   2         54.29         46.80         1.61 o
  -4   7   2          3.74          3.33         0.48 o
  -3   7   2        300.15        289.35         3.12 o
  -2   7   2        234.20        232.95         2.45 o
  -1   7   2        170.41        173.16         1.90 o
   0   7   2         61.51         68.30         1.11 o
   1   7   2        255.51        253.97         2.38 o
   2   7   2        137.29        136.31         1.69 o
   3   7   2         31.77         26.92         0.73 o
   4   7   2          1.13          2.44         0.24 o
   5   7   2        106.29        109.10         2.40 o
   6   7   2         25.21         26.83         1.35 o
   7   7   2          1.73          2.12         0.53 o
   8   7   2         16.46         17.71         1.94 o
  -6   8   2         42.68         38.50         2.46 o
  -5   8   2         45.55         46.50         2.49 o
  -4   8   2         41.34         41.54         1.71 o
  -3   8   2        744.77        727.05         6.49 o
  -2   8   2          6.42          6.74         0.49 o
  -1   8   2         11.39         13.27         0.59 o
   0   8   2         16.53         15.12         0.82 o
   1   8   2         70.38         83.17         1.48 o
   2   8   2        800.72        796.24         7.06 o
   3   8   2         94.70         94.04         2.08 o
   4   8   2         20.87         19.07         0.65 o
   5   8   2          1.87          0.91         0.47 o
   6   8   2         65.92         64.91         2.32 o
   7   8   2         10.40          9.34         1.65 o
   8   8   2          0.02          0.00         0.58 o
  -6   9   2          4.54          4.87         0.92 o
  -5   9   2         63.64         66.33         3.24 o
  -4   9   2         18.11         19.91         1.69 o
  -3   9   2        105.53        100.28         2.33 o
  -2   9   2         31.58         34.55         0.96 o
  -1   9   2        110.23        115.26         2.11 o
   0   9   2        132.37        141.94         1.91 o
   1   9   2         17.51         17.35         0.80 o
   2   9   2         27.11         24.05         0.95 o
   3   9   2         25.07         23.22         0.97 o
   4   9   2          4.96          4.29         0.50 o
   5   9   2         16.97         13.05         1.16 o
   6   9   2        206.82        210.08         4.64 o
   7   9   2         27.60         25.84         1.65 o
   8   9   2          3.34          3.68         1.06 o
  -5  10   2          3.64          5.61         1.74 o
  -4  10   2         32.72         30.80         3.05 o
  -3  10   2          7.69          7.61         1.16 o
  -2  10   2        536.44        543.96         7.02 o
  -1  10   2         25.74         27.23         1.06 o
   0  10   2          8.32          9.05         0.61 o
   1  10   2        261.42        271.06         3.28 o
   2  10   2         36.47         30.07         0.95 o
   3  10   2         16.69         21.11         1.85 o
   4  10   2         77.98         76.93         1.97 o
   5  10   2         14.90         16.38         0.85 o
   6  10   2         66.87         70.26         2.53 o
   7  10   2         91.75         87.43         2.93 o
  -4  11   2         15.87         17.18         1.81 o
  -3  11   2          8.02          8.89         1.33 o
  -2  11   2        122.71        129.21         2.84 o
  -1  11   2        322.14        318.28         6.84 o
   0  11   2         10.33         10.22         0.82 o
   1  11   2         54.52         51.23         1.41 o
   2  11   2         78.78         78.55         1.97 o
   3  11   2         41.85         39.20         1.54 o
   4  11   2         19.91         18.95         1.23 o
   5  11   2         48.33         49.00         1.52 o
   6  11   2          3.27          3.87         0.84 o
   7  11   2         28.36         28.36         2.32 o
  -3  12   2         32.71         28.25         2.40 o
  -2  12   2          3.32          1.28         0.53 o
  -1  12   2         22.58         17.91         1.37 o
   0  12   2         65.77         63.80         2.29 o
   1  12   2          1.29          0.32         0.37 o
   2  12   2         36.04         38.58         1.43 o
   3  12   2          9.39          7.38         0.88 o
   4  12   2         13.28         10.52         0.98 o
   5  12   2          5.16          4.83         0.66 o
   6  12   2          1.64          2.62         0.84 o
  -2  13   2         54.71         58.09         2.69 o
  -1  13   2          1.77          1.81         0.63 o
   0  13   2         66.36         70.34         2.56 o
   1  13   2         12.05         12.96         1.28 o
   2  13   2         78.68         79.88         2.61 o
   3  13   2         53.61         53.62         2.04 o
   4  13   2         29.36         31.21         1.65 o
   1  14   2         31.37         26.15         2.26 o
   2  14   2          1.91          1.84         1.16 o
  -3 -12   3         52.68         50.69         2.16 o
  -2 -12   3         25.78         25.86         1.81 o
  -1 -12   3         23.84         27.83         1.89 o
   0 -12   3          1.86          2.88         0.61 o
   1 -12   3         42.49         44.11         2.05 o
   2 -12   3         68.36         80.16         3.98 o
   3 -12   3          1.59          6.32         1.03 o
  -4 -11   3          4.65          4.77         1.00 o
  -3 -11   3         55.72         58.08         2.17 o
  -2 -11   3         25.86         23.70         1.63 o
  -1 -11   3         13.07         14.06         1.07 o
   0 -11   3         69.95         61.67         2.44 o
   1 -11   3          3.21          2.19         0.54 o
   2 -11   3         23.93         24.24         1.65 o
   3 -11   3        233.16        237.54         4.96 o
   4 -11   3        116.66        111.38         3.86 o
  -5 -10   3          0.20          0.11         0.44 o
  -4 -10   3         39.80         38.38         1.68 o
  -3 -10   3          8.71          8.16         0.82 o
  -2 -10   3         94.88         98.54         2.74 o
  -1 -10   3         79.19         75.72         1.93 o
   0 -10   3          5.70          6.04         0.69 o
   1 -10   3         95.59         85.41         2.13 o
   2 -10   3         96.23         93.15         2.65 o
   3 -10   3         95.36         92.63         2.35 o
   4 -10   3          1.76          1.89         0.63 o
   5 -10   3         17.50         17.52         1.39 o
  -6  -9   3         72.31         88.61         2.44 o
  -5  -9   3          1.19          1.01         0.52 o
  -4  -9   3          0.12         -0.11         0.38 o
  -3  -9   3          2.11          3.89         0.56 o
  -2  -9   3        145.76        147.61         2.75 o
  -1  -9   3         13.98         13.07         0.77 o
   0  -9   3        200.10        188.79         2.84 o
   1  -9   3        211.97        207.22         2.79 o
   2  -9   3        160.91        153.68         3.00 o
   3  -9   3         63.95         69.41         1.90 o
   4  -9   3        556.94        539.94         7.10 o
   5  -9   3        179.13        179.88         3.89 o
   6  -9   3         42.20         40.76         1.73 o
  -6  -8   3          1.71          1.32         0.56 o
  -5  -8   3          0.09          0.03         0.38 o
  -4  -8   3          0.04         -0.22         0.28 o
  -3  -8   3          7.20          7.20         0.60 o
  -2  -8   3          0.92          0.79         0.26 o
  -1  -8   3         60.29         59.20         1.22 o
   0  -8   3         12.82         10.31         0.70 o
   1  -8   3         63.07         64.19         1.32 o
   2  -8   3         72.78         70.66         1.64 o
   3  -8   3         62.65         57.43         1.50 o
   4  -8   3          9.84         12.47         0.95 o
   5  -8   3          9.58          9.12         0.95 o
   6  -8   3        252.22        271.42         8.34 o
   7  -8   3         53.99         48.68         3.68 o
  -7  -7   3          6.11          4.69         1.02 o
  -6  -7   3         22.57         19.05         1.22 o
  -5  -7   3         34.05         37.43         1.47 o
  -4  -7   3          0.17          0.22         0.30 o
  -3  -7   3        147.26        149.07         2.34 o
  -2  -7   3         64.48         57.88         1.16 o
  -1  -7   3        398.85        410.72         3.84 o
   0  -7   3        144.29        152.53         1.72 o
   1  -7   3          2.26          3.93         0.42 o
   2  -7   3        142.78        151.77         2.12 o
   3  -7   3       2007.97       1936.86        17.74 o
   4  -7   3          8.78          7.48         0.65 o
   5  -7   3          0.57          0.77         0.37 o
   6  -7   3          1.39          0.96         0.29 o
   7  -7   3        189.94        195.61         5.83 o
  -7  -6   3          0.25          0.42         0.35 o
  -6  -6   3         50.94         49.49         1.90 o
  -5  -6   3        211.61        207.35         3.80 o
  -4  -6   3         16.69         17.63         0.95 o
  -3  -6   3        201.79        202.53         2.49 o
  -2  -6   3        149.42        137.54         1.88 o
  -1  -6   3        779.53        765.56         5.87 o
   0  -6   3          2.94         13.68         1.98 o
   1  -6   3         48.16         48.42         0.87 o
   2  -6   3          0.12          0.63         0.34 o
   3  -6   3          5.13          9.25         0.74 o
   4  -6   3        159.81        159.09         2.50 o
   5  -6   3         47.32         48.57         1.35 o
   6  -6   3          9.41         16.44         1.40 o
   7  -6   3         82.00         95.42         3.50 o
   8  -6   3         41.34         41.62         3.29 o
  -7  -5   3          9.95         12.52         0.87 o
  -6  -5   3          4.84          7.92         0.89 o
  -5  -5   3        161.09        160.55         2.83 o
  -4  -5   3         89.30         89.37         1.92 o
  -3  -5   3          6.70          7.48         0.71 o
  -2  -5   3         61.90         71.12         1.11 o
  -1  -5   3          0.69          0.11         0.10 o
   0  -5   3        329.71        321.74         2.60 o
   1  -5   3        122.44        111.35         1.18 o
   2  -5   3        790.72        788.57         6.33 o
   3  -5   3         81.45         66.89         1.10 o
   4  -5   3          2.68          3.01         0.33 o
   5  -5   3          7.85          8.79         0.50 o
   6  -5   3          8.55         10.42         1.10 o
   7  -5   3         37.94         38.21         2.01 o
   8  -5   3        101.56        112.17         5.23 o
  -8  -4   3          6.63          8.38         1.39 o
  -7  -4   3          1.97          3.47         0.70 o
  -6  -4   3        103.90        103.21         2.43 o
  -5  -4   3         65.58         73.88         2.31 o
  -4  -4   3         13.60         15.46         0.76 o
  -3  -4   3          8.00          8.43         0.47 o
  -2  -4   3        213.44        206.23         2.19 o
  -1  -4   3        179.69        179.78         1.79 o
   0  -4   3       1918.43       1980.11        12.95 o
   1  -4   3         42.64         41.86         0.58 o
   2  -4   3        350.93        392.37         3.40 o
   3  -4   3        512.10        494.89         5.06 o
   4  -4   3        140.14        124.60         1.45 o
   5  -4   3         63.50         60.21         1.57 o
   6  -4   3         47.72         41.37         1.59 o
   7  -4   3          1.99          1.45         0.64 o
   8  -4   3        328.93        318.89         9.58 o
  -8  -3   3          2.53          0.48         1.16 o
  -7  -3   3         53.23         54.81         1.79 o
  -6  -3   3         42.45         43.93         4.98 o
  -5  -3   3         56.42         53.89         1.49 o
  -4  -3   3         30.09         27.20         1.62 o
  -3  -3   3         45.72         34.19         0.64 o
  -2  -3   3          0.93          2.00         0.17 o
  -1  -3   3        813.63        829.59         6.11 o
   0  -3   3         38.32         44.00         0.72 o
   1  -3   3        453.17        493.74         3.48 o
   2  -3   3        124.90        125.13         1.35 o
   3  -3   3        269.55        298.49         2.30 o
   4  -3   3        659.70        671.05         4.97 o
   5  -3   3         57.82         56.39         1.35 o
   6  -3   3         75.28         72.94         2.05 o
   7  -3   3          8.16          7.55         1.26 o
   8  -3   3         42.38         41.72         2.81 o
   9  -3   3         11.60          9.19         1.84 o
  -8  -2   3         12.77         18.39         2.81 o
  -7  -2   3         38.08         36.41         1.42 o
  -6  -2   3         12.00         12.48         1.05 o
  -5  -2   3          1.94          3.00         0.52 o
  -4  -2   3        105.84        107.22         1.68 o
  -3  -2   3        384.98        394.75         3.01 o
  -2  -2   3          0.98          1.09         0.16 o
  -1  -2   3        308.55        314.93         2.49 o
   0  -2   3          5.69          7.93         0.28 o
   1  -2   3         11.95          8.25         0.18 o
   2  -2   3        257.59        290.14         2.31 o
   3  -2   3        154.30        157.94         1.82 o
   4  -2   3        416.74        414.61         3.92 o
   5  -2   3        117.22        117.67         1.78 o
   6  -2   3          9.62         11.12         1.65 o
   7  -2   3        380.17        364.08         9.19 o
   8  -2   3         88.46         87.68         3.97 o
   9  -2   3         87.73         89.52         4.45 o
  -8  -1   3        150.12        155.62         7.16 o
  -7  -1   3          3.70          2.43         1.11 o
  -6  -1   3         23.94         19.52         1.16 o
  -5  -1   3          0.58          0.01         0.28 o
  -4  -1   3        121.66        121.99         1.79 o
  -3  -1   3        451.94        465.07         3.69 o
  -2  -1   3        778.94        800.12         5.67 o
  -1  -1   3        129.58        138.66         1.42 o
   0  -1   3         64.20         67.80         0.77 o
   1  -1   3        115.44        124.37         0.96 o
   2  -1   3       1107.66       1136.53         7.42 o
   3  -1   3        347.29        362.22         3.29 o
   4  -1   3         46.38         58.39         0.92 o
   5  -1   3        171.24        160.71         2.10 o
   6  -1   3        178.65        166.94         3.11 o
   7  -1   3        186.90        184.35         4.69 o
   8  -1   3          1.11          1.45         0.77 o
   9  -1   3          7.58          7.74         1.55 o
  -8   0   3         49.99         43.07         4.45 o
  -7   0   3          2.28          3.37         0.61 o
  -6   0   3         15.10         12.32         0.92 o
  -5   0   3         17.36         11.16         0.86 o
  -4   0   3        284.35        283.85         2.94 o
  -3   0   3        266.81        259.08         2.47 o
  -2   0   3        135.51        166.26         1.72 o
  -1   0   3         74.11         74.51         0.87 o
   0   0   3         91.32         95.59         1.10 o
   1   0   3       1183.94       1202.40        12.53 o
   2   0   3       1802.04       1753.61        17.99 o
   3   0   3          5.63          8.33         0.62 o
   4   0   3       1028.30       1127.57         9.31 o
   5   0   3        108.03         92.74         1.38 o
   6   0   3         16.30         15.15         0.65 o
   7   0   3        287.05        276.89         7.16 o
   8   0   3        244.85        246.49         7.16 o
   9   0   3          0.56          0.58         0.68 o
  -8   1   3          6.47          9.10         2.13 o
  -7   1   3        266.88        251.61         5.25 o
  -6   1   3         15.25         12.67         1.03 o
  -5   1   3        286.09        283.26         4.31 o
  -4   1   3        104.63        107.59         1.95 o
  -3   1   3        562.78        545.12         4.19 o
  -2   1   3          0.55          0.08         0.09 o
  -1   1   3         77.87         72.20         0.89 o
   0   1   3         33.23         29.77         0.40 o
   1   1   3      11483.11       9113.60        99.23 o
   2   1   3        195.78        183.82         1.87 o
   3   1   3        780.47        832.16        12.52 o
   4   1   3          0.47          0.00         0.27 o
   5   1   3        415.29        429.08         5.29 o
   6   1   3        270.77        258.02         3.31 o
   7   1   3        201.03        198.61         7.69 o
   8   1   3         64.13         57.19         2.90 o
   9   1   3         16.73         15.97         2.03 o
  -8   2   3          0.01         -0.48         0.87 o
  -7   2   3        188.95        179.20         6.53 o
  -6   2   3         18.54         21.09         1.28 o
  -5   2   3        180.52        184.10         3.30 o
  -4   2   3        166.30        155.12         2.88 o
  -3   2   3        478.91        453.62         3.52 o
  -2   2   3         15.37         13.04         0.66 o
  -1   2   3         20.06         19.41         0.42 o
   0   2   3          8.44          9.56         0.23 o
   1   2   3        262.59        295.25         2.12 o
   2   2   3        417.86        443.66         4.16 o
   3   2   3        301.04        360.95         5.12 o
   4   2   3        631.20        706.55         9.52 o
   5   2   3        295.01        285.57         3.05 o
   6   2   3        808.76        802.32         7.75 o
   7   2   3        395.14        385.87        13.74 o
   8   2   3         75.49         66.58         3.10 o
   9   2   3         78.01         77.03         3.68 o
  -8   3   3          7.95          8.18         1.26 o
  -7   3   3         15.48         14.29         1.60 o
  -6   3   3         23.23         25.41         2.66 o
  -5   3   3         19.78         22.78         1.21 o
  -4   3   3          6.87          7.90         0.63 o
  -3   3   3          2.79          2.68         0.21 o
  -2   3   3        103.97        111.85         1.16 o
  -1   3   3        298.81        305.29         2.32 o
   0   3   3       1405.45       1482.07         9.19 o
   1   3   3        677.94        691.58         4.95 o
   2   3   3        145.47        160.79         1.71 o
   3   3   3        323.74        371.26         3.43 o
   4   3   3         18.76         18.56         0.43 o
   5   3   3         27.55         28.24         0.63 o
   6   3   3        315.50        327.39         3.70 o
   7   3   3         66.05         64.51         1.77 o
   8   3   3         24.24         19.55         1.94 o
   9   3   3         34.69         39.10         2.61 o
  -7   4   3          5.67          6.88         1.07 o
  -6   4   3        100.59         98.80         2.73 o
  -5   4   3          4.19          5.87         0.72 o
  -4   4   3          1.07          0.75         0.29 o
  -3   4   3        161.18        150.27         1.85 o
  -2   4   3       1388.53       1445.35        10.38 o
  -1   4   3          0.48          1.92         0.17 o
   0   4   3        151.24        166.04         1.43 o
   1   4   3       1038.34       1094.23         9.23 o
   2   4   3        144.49        122.58         1.33 o
   3   4   3        915.72       1003.74         8.39 o
   4   4   3          7.51         14.77         0.46 o
   5   4   3         20.61         21.21         0.54 o
   6   4   3        109.27        113.79         2.63 o
   7   4   3        320.04        318.62         7.16 o
   8   4   3         11.44         10.36         1.45 o
   9   4   3          0.61          1.45         0.77 o
  -7   5   3         93.16        107.60         4.55 o
  -6   5   3         90.47         95.54         3.17 o
  -5   5   3        159.66        145.94         3.40 o
  -4   5   3          2.77          4.06         0.51 o
  -3   5   3        220.15        195.61         2.44 o
  -2   5   3        133.65        114.39         1.44 o
  -1   5   3        488.00        502.12         3.81 o
   0   5   3        289.27        311.51         2.52 o
   1   5   3         84.10        102.73         1.11 o
   2   5   3        573.04        577.04         6.12 o
   3   5   3        423.28        441.68         4.17 o
   4   5   3         77.49         91.94         4.47 o
   5   5   3         14.37         13.25         0.59 o
   6   5   3          3.48          3.46         0.52 o
   7   5   3         24.15         19.93         1.16 o
   8   5   3        111.10        111.93         3.97 o
   9   5   3         20.30         21.29         1.54 o
  -7   6   3         29.10         25.79         2.14 o
  -6   6   3         14.97         24.19         3.00 o
  -5   6   3        193.48        186.87         6.86 o
  -4   6   3         13.08         13.51         0.85 o
  -3   6   3        267.69        274.57         2.97 o
  -2   6   3         23.92         38.93         0.81 o
  -1   6   3        233.84        222.66         2.31 o
   0   6   3        401.45        448.18         3.68 o
   1   6   3         82.20         66.99         0.86 o
   2   6   3       1459.10       1550.98        11.58 o
   3   6   3          0.03          3.07         0.54 o
   4   6   3         74.46         70.02         1.37 o
   5   6   3         58.14         61.89         3.02 o
   6   6   3        105.60        116.15         2.49 o
   7   6   3          3.94          5.23         0.74 o
   8   6   3         50.85         52.55         2.71 o
   9   6   3          1.70          2.23         0.87 o
  -6   7   3          2.10          0.74         0.72 o
  -5   7   3        129.20        139.30         3.01 o
  -4   7   3         23.58         18.52         1.15 o
  -3   7   3        127.18        126.62         2.11 o
  -2   7   3         95.14         97.36         1.43 o
  -1   7   3         27.75         24.33         0.65 o
   0   7   3        197.35        191.99         2.03 o
   1   7   3        168.13        164.12         1.71 o
   2   7   3         17.10         14.81         0.49 o
   3   7   3         68.44         64.30         1.13 o
   4   7   3        579.03        588.89         7.78 o
   5   7   3         84.72         85.99         2.02 o
   6   7   3         86.82         83.91         2.86 o
   7   7   3         30.90         29.88         1.44 o
   8   7   3         15.55         18.29         1.84 o
   9   7   3          2.11          2.90         0.97 o
  -6   8   3        178.81        170.66         6.63 o
  -5   8   3          1.59          0.35         0.50 o
  -4   8   3          2.48          3.26         0.56 o
  -3   8   3         20.77         21.13         1.01 o
  -2   8   3         21.86         23.13         0.93 o
  -1   8   3         75.03         63.85         1.14 o
   0   8   3        194.66        199.82         2.32 o
   1   8   3        145.71        150.16         1.99 o
   2   8   3          0.17          1.01         0.25 o
   3   8   3        154.10        149.87         3.32 o
   4   8   3         49.16         47.88         0.93 o
   5   8   3          4.84          4.33         0.56 o
   6   8   3         29.91         26.93         2.32 o
   7   8   3         23.96         26.70         1.50 o
   8   8   3         12.38         13.09         1.21 o
  -5   9   3        106.84        104.52         5.61 o
  -4   9   3         29.53         35.80         2.23 o
  -3   9   3         60.06         58.39         3.06 o
  -2   9   3         20.13         20.36         0.94 o
  -1   9   3        484.88        467.45         4.55 o
   0   9   3         16.30         15.38         0.70 o
   1   9   3        110.05        105.23         1.68 o
   2   9   3         67.22         69.10         1.44 o
   3   9   3         54.56         50.35         1.31 o
   4   9   3        119.04        123.07         2.16 o
   5   9   3         37.44         37.39         1.65 o
   6   9   3         26.13         30.13         1.51 o
   7   9   3          5.74          7.20         1.94 o
   8   9   3          5.78          6.22         0.95 o
  -5  10   3        185.90        196.66         8.23 o
  -4  10   3        121.94        132.07         5.86 o
  -3  10   3          7.21          4.95         1.03 o
  -2  10   3         12.06         11.92         0.84 o
  -1  10   3         19.37         15.07         0.90 o
   0  10   3         98.81        105.19         1.71 o
   1  10   3          3.15          2.26         0.38 o
   2  10   3         57.86         63.21         1.46 o
   3  10   3         14.92         18.88         1.16 o
   4  10   3         78.92         77.81         2.76 o
   5  10   3          3.41          2.74         0.64 o
   6  10   3         35.53         35.41         2.23 o
   7  10   3         23.32         23.33         1.59 o
  -4  11   3         59.59         62.77         3.15 o
  -3  11   3          5.99          7.19         2.52 o
  -2  11   3         94.94         93.70         2.40 o
  -1  11   3         46.57         47.09         2.06 o
   0  11   3         71.80         74.51         1.79 o
   1  11   3          4.45          4.04         0.57 o
   2  11   3         11.72         11.09         1.12 o
   3  11   3         15.61         17.68         1.36 o
   4  11   3         79.64         81.04         2.13 o
   5  11   3         44.10         44.47         3.92 o
   6  11   3          7.85          5.26         0.93 o
   7  11   3          3.07          3.91         0.84 o
  -3  12   3         49.48         51.37         4.21 o
  -2  12   3         35.17         39.41         3.65 o
  -1  12   3        227.73        228.89         4.12 o
   0  12   3         63.46         69.73         2.40 o
   1  12   3         53.28         56.50         1.75 o
   2  12   3          0.01          0.02         0.37 o
   3  12   3         18.56         19.46         1.35 o
   4  12   3         14.46         13.30         1.07 o
   5  12   3         93.39         92.22         2.26 o
   6  12   3          7.15          9.87         1.60 o
  -2  13   3         25.35         28.10         2.02 o
  -1  13   3         57.92         57.80         3.82 o
   0  13   3        112.48        116.59         3.97 o
   1  13   3         18.76         17.73         1.78 o
   2  13   3          6.77          6.58         0.91 o
   3  13   3          0.00          0.19         0.43 o
   4  13   3         23.65         25.07         1.48 o
   5  13   3         52.08         51.71         1.65 o
   1  14   3          6.09          6.93         1.74 o
   2  14   3         11.46         11.86         3.73 o
  -2 -12   4         55.02         58.19         2.38 o
  -1 -12   4         27.31         30.60         2.26 o
   0 -12   4          1.00          1.44         0.52 o
   1 -12   4          4.19          7.00         1.03 o
   2 -12   4         50.33         57.42         3.20 o
  -3 -11   4          0.38          0.03         0.48 o
  -2 -11   4         14.92         12.62         1.27 o
  -1 -11   4         39.54         43.95         1.63 o
   0 -11   4          7.05          6.76         1.23 o
   1 -11   4          0.06          0.26         0.43 o
   2 -11   4         14.79         14.76         1.59 o
   3 -11   4         67.78         82.15         2.74 o
   4 -11   4         63.32         51.62         2.22 o
  -4 -10   4         60.21         60.41         3.53 o
  -3 -10   4         19.31         19.94         1.49 o
  -2 -10   4         56.95         56.95         2.13 o
  -1 -10   4         18.02         18.17         1.13 o
   0 -10   4         14.07         15.74         1.08 o
   1 -10   4          0.02         -0.03         0.36 o
   2 -10   4          2.09          2.12         0.59 o
   3 -10   4          0.47          0.30         0.40 o
   4 -10   4        354.80        355.82         5.50 o
   5 -10   4         11.99         10.01         1.10 o
  -5  -9   4         14.21         13.49         1.17 o
  -4  -9   4         72.62         71.27         2.26 o
  -3  -9   4         42.44         46.73         1.84 o
  -2  -9   4         63.53         63.51         2.24 o
  -1  -9   4         26.83         27.09         1.19 o
   0  -9   4        171.97        151.12         3.26 o
   1  -9   4         28.44         33.55         1.17 o
   2  -9   4          8.03          6.66         0.81 o
   3  -9   4        105.85         98.44         2.33 o
   4  -9   4          3.40          8.27         0.84 o
   5  -9   4        112.42        113.65         2.96 o
   6  -9   4         10.82         11.54         1.07 o
  -6  -8   4         19.45         18.58         1.51 o
  -5  -8   4          8.32          8.45         0.94 o
  -4  -8   4        135.68        137.92         3.15 o
  -3  -8   4         66.86         65.74         1.73 o
  -2  -8   4          0.21          0.54         0.28 o
  -1  -8   4        111.92        112.29         2.00 o
   0  -8   4         24.98         23.76         0.83 o
   1  -8   4        539.51        502.41         5.14 o
   2  -8   4         31.60         32.52         1.28 o
   3  -8   4        188.71        181.89         3.35 o
   4  -8   4          0.47          1.19         0.41 o
   5  -8   4        148.08        144.54         2.91 o
   6  -8   4          2.65          1.96         0.51 o
   7  -8   4          0.62         -0.51         0.51 o
  -6  -7   4          0.13          0.15         0.41 o
  -5  -7   4         70.62         70.31         2.16 o
  -4  -7   4          0.28         -0.01         0.41 o
  -3  -7   4         28.61         27.11         0.98 o
  -2  -7   4        185.29        182.41         2.41 o
  -1  -7   4          0.16          0.31         0.23 o
   0  -7   4        170.24        175.82         2.13 o
   1  -7   4        183.80        184.66         2.41 o
   2  -7   4         34.20         31.76         1.01 o
   3  -7   4         44.79         43.42         1.23 o
   4  -7   4         21.54         21.66         1.39 o
   5  -7   4        125.50        132.55         2.61 o
   6  -7   4         21.10         21.76         1.34 o
   7  -7   4         26.18         32.98         2.11 o
  -7  -6   4         24.91         29.41         1.59 o
  -6  -6   4          0.73         -0.15         0.39 o
  -5  -6   4        113.74        101.46         2.55 o
  -4  -6   4          5.75          5.71         0.63 o
  -3  -6   4         31.41         31.70         0.92 o
  -2  -6   4        305.45        311.01         3.40 o
  -1  -6   4         11.53         12.10         0.52 o
   0  -6   4        461.73        457.72         3.83 o
   1  -6   4         64.07         57.09         0.96 o
   2  -6   4          0.77          0.48         0.20 o
   3  -6   4         57.28         62.03         1.40 o
   4  -6   4        776.56        758.68         7.89 o
   5  -6   4        161.19        157.73         2.56 o
   6  -6   4        148.53        158.99         4.74 o
   7  -6   4         45.25         51.00         2.33 o
   8  -6   4         51.46         53.42         3.58 o
  -7  -5   4         44.44         38.41         1.73 o
  -6  -5   4          0.29          0.34         0.41 o
  -5  -5   4          0.07         -0.26         0.33 o
  -4  -5   4        155.04        142.04         2.65 o
  -3  -5   4        201.65        197.07         2.47 o
  -2  -5   4        160.64        157.96         1.97 o
  -1  -5   4         65.06         68.89         0.99 o
   0  -5   4         27.27         22.90         0.52 o
   1  -5   4        212.91        211.07         1.90 o
   2  -5   4        134.44        131.74         2.73 o
   3  -5   4         11.14         10.54         0.62 o
   4  -5   4         36.44         43.09         1.26 o
   5  -5   4        206.60        204.39         2.45 o
   6  -5   4         66.21         66.98         2.45 o
   7  -5   4         25.09         28.38         3.77 o
   8  -5   4         54.15         57.68         3.58 o
  -7  -4   4         43.35         42.66         4.36 o
  -6  -4   4          0.01          0.21         0.38 o
  -5  -4   4        233.39        206.26         3.52 o
  -4  -4   4        151.20        139.10         2.58 o
  -3  -4   4        123.11        120.49         1.74 o
  -2  -4   4        182.36        189.07         2.02 o
  -1  -4   4          4.37          0.72         0.14 o
   0  -4   4          1.61          2.28         0.20 o
   1  -4   4         27.98         21.43         0.45 o
   2  -4   4         38.01         35.50         0.71 o
   3  -4   4          1.75          2.10         0.22 o
   4  -4   4          9.96         12.01         0.57 o
   5  -4   4        159.52        155.80         3.22 o
   6  -4   4          0.15          0.26         0.36 o
   7  -4   4         19.33         21.09         1.60 o
   8  -4   4         29.14         31.55         2.52 o
  -7  -3   4          8.27         11.10         1.12 o
  -6  -3   4         85.10         89.04         2.83 o
  -5  -3   4          1.48          0.29         0.32 o
  -4  -3   4         34.37         38.40         1.12 o
  -3  -3   4        832.46        839.23         6.62 o
  -2  -3   4         17.01         22.34         0.54 o
  -1  -3   4         84.30         87.23         1.06 o
   0  -3   4         70.60         80.44         0.92 o
   1  -3   4       1365.79       1445.84         9.50 o
   2  -3   4         54.23         47.62         0.76 o
   3  -3   4        341.26        314.45         2.86 o
   4  -3   4        108.81         98.10         1.42 o
   5  -3   4        257.15        252.91         4.27 o
   6  -3   4          2.58          2.45         0.50 o
   7  -3   4        127.06        116.49         3.20 o
   8  -3   4        112.35        122.62         4.84 o
   9  -3   4         80.75         72.39         3.97 o
  -8  -2   4          4.57          8.71         2.13 o
  -7  -2   4          0.26          0.06         0.35 o
  -6  -2   4        255.43        232.47         5.12 o
  -5  -2   4          1.23          0.02         0.29 o
  -4  -2   4        223.65        234.33         3.58 o
  -3  -2   4         91.67        100.63         1.25 o
  -2  -2   4         36.12         24.02         0.60 o
  -1  -2   4        585.21        589.39         4.33 o
   0  -2   4         68.96         69.95         0.82 o
   1  -2   4        694.62        696.02         4.96 o
   2  -2   4       1686.47       1698.17        18.31 o
   3  -2   4         16.79         14.75         0.26 o
   4  -2   4         88.21         97.69         1.30 o
   5  -2   4         32.68         36.65         0.83 o
   6  -2   4        294.54        307.07         4.98 o
   7  -2   4        145.78        147.78         4.65 o
   8  -2   4          0.68          1.36         0.77 o
   9  -2   4         35.81         33.59         2.61 o
  -8  -1   4         42.33         50.17         1.53 o
  -7  -1   4          4.54          6.77         0.91 o
  -6  -1   4          1.74          2.80         0.70 o
  -5  -1   4        203.76        188.09         3.34 o
  -4  -1   4         82.00         78.92         1.48 o
  -3  -1   4          1.16          1.20         0.25 o
  -2  -1   4       1030.33       1113.98         8.91 o
  -1  -1   4          7.18          3.64         0.27 o
   0  -1   4        277.64        285.06         2.36 o
   1  -1   4         12.42         15.02         0.44 o
   2  -1   4        286.03        300.76         2.25 o
   3  -1   4        580.30        606.01         5.78 o
   4  -1   4          1.65          1.71         0.19 o
   5  -1   4         93.20         95.03         1.44 o
   6  -1   4        354.09        341.99         4.34 o
   7  -1   4         29.35         33.46         1.67 o
   8  -1   4         35.82         33.68         2.13 o
   9  -1   4         23.42         21.97         2.32 o
  -8   0   4         15.18         17.50         1.01 o
  -7   0   4         87.29         88.92         2.83 o
  -6   0   4         16.58         21.51         1.68 o
  -5   0   4         56.01         56.00         1.68 o
  -4   0   4         23.96         24.30         1.05 o
  -3   0   4         60.42         72.58         1.16 o
  -2   0   4        228.16        226.65         2.27 o
  -1   0   4       1270.18       1309.78         8.80 o
   0   0   4        121.83        114.36         1.10 o
   1   0   4        687.11        736.77         4.93 o
   2   0   4          3.48          3.05         0.24 o
   3   0   4         35.41         32.25         0.62 o
   4   0   4        335.06        350.28         3.65 o
   5   0   4        185.69        181.50         2.18 o
   6   0   4         33.29         30.94         0.87 o
   7   0   4          7.53          4.94         0.77 o
   8   0   4         86.35         84.39         3.39 o
   9   0   4         84.49         91.75         3.97 o
  -8   1   4          9.52         12.17         0.99 o
  -7   1   4         62.05         70.67         3.15 o
  -6   1   4         52.21         56.70         2.37 o
  -5   1   4          2.18          3.27         0.63 o
  -4   1   4        314.45        322.60         4.17 o
  -3   1   4         11.93         14.66         0.57 o
  -2   1   4         12.03          4.39         0.32 o
  -1   1   4        924.49        941.08         6.52 o
   0   1   4         24.46         38.56         0.50 o
   1   1   4         58.86         64.46         0.99 o
   2   1   4        396.06        397.83         3.21 o
   3   1   4        719.76        703.65        13.90 o
   4   1   4        451.87        488.04         8.38 o
   5   1   4        243.25        270.34         5.92 o
   6   1   4         43.47         43.50         1.84 o
   7   1   4         14.23         13.26         0.80 o
   8   1   4         47.77         45.20         2.32 o
   9   1   4          3.20          2.71         0.97 o
  -7   2   4          4.84          5.53         0.92 o
  -6   2   4        212.96        196.85         4.98 o
  -5   2   4        146.97        143.73         3.07 o
  -4   2   4         64.57         65.79         1.59 o
  -3   2   4         36.40         37.33         0.80 o
  -2   2   4        577.34        589.01         4.76 o
  -1   2   4        168.31        147.67         1.42 o
   0   2   4        992.07        980.11         6.50 o
   1   2   4         67.93         73.75         0.74 o
   2   2   4        972.20       1023.80         8.47 o
   3   2   4       1673.42       1687.90        19.50 o
   4   2   4        286.80        264.23         4.36 o
   5   2   4         25.54         29.83         2.44 o
   6   2   4         13.54         13.68         0.44 o
   7   2   4        131.55        133.62         2.00 o
   8   2   4        116.04        111.39         3.77 o
   9   2   4          0.06          0.39         0.68 o
  -7   3   4          1.74          2.40         1.69 o
  -6   3   4        107.40        105.33         3.53 o
  -5   3   4        363.50        349.62         6.04 o
  -4   3   4         76.73         79.31         1.82 o
  -3   3   4         42.10         34.44         0.71 o
  -2   3   4        206.53        219.26         2.13 o
  -1   3   4        189.84        164.03         2.18 o
   0   3   4        501.55        524.63         3.81 o
   1   3   4       1091.86       1148.80         7.60 o
   2   3   4          0.33          0.48         0.11 o
   3   3   4       1048.47       1112.96        10.10 o
   4   3   4          9.37         18.21         0.99 o
   5   3   4        304.97        328.94         5.22 o
   6   3   4         12.28          9.45         0.55 o
   7   3   4        182.25        171.66         2.43 o
   8   3   4         40.96         39.59         2.13 o
   9   3   4          0.83          0.68         0.58 o
  -7   4   4         56.77         59.04         3.73 o
  -6   4   4         18.59         15.71         1.63 o
  -5   4   4         14.96         13.15         1.09 o
  -4   4   4         75.13         78.56         2.07 o
  -3   4   4         17.41         20.29         0.82 o
  -2   4   4          0.69          0.55         0.15 o
  -1   4   4        408.43        414.69         3.30 o
   0   4   4         41.12         49.13         0.72 o
   1   4   4        554.69        623.89         4.40 o
   2   4   4         23.18         24.60         0.46 o
   3   4   4         66.73         53.69         0.89 o
   4   4   4         35.44         29.74         0.62 o
   5   4   4         55.28         48.19         0.89 o
   6   4   4          0.32          0.12         0.14 o
   7   4   4        409.52        414.57         8.20 o
   8   4   4         17.36         19.26         1.45 o
   9   4   4         37.61         41.81         2.42 o
  -7   5   4         23.74         26.10         3.73 o
  -6   5   4          0.84          0.39         0.65 o
  -5   5   4        472.04        451.82         7.38 o
  -4   5   4        110.72        115.65         2.35 o
  -3   5   4         90.09         92.92         2.17 o
  -2   5   4         53.30         63.39         1.14 o
  -1   5   4       1201.67       1273.95         8.74 o
   0   5   4         16.08         13.00         0.71 o
   1   5   4        322.08        336.91         2.70 o
   2   5   4        532.92        592.12         4.02 o
   3   5   4         65.23         49.03         0.89 o
   4   5   4         59.26         58.93         1.00 o
   5   5   4         88.24         90.90         1.42 o
   6   5   4          6.06          7.53         0.50 o
   7   5   4          1.16          0.77         0.53 o
   8   5   4        165.72        176.23         5.13 o
   9   5   4         12.06          9.19         1.36 o
  -7   6   4          5.43          5.38         1.65 o
  -6   6   4         12.31         16.61         3.00 o
  -5   6   4          9.23         11.29         1.91 o
  -4   6   4        247.30        244.91         4.11 o
  -3   6   4        403.38        409.06         5.10 o
  -2   6   4          0.06          0.99         0.24 o
  -1   6   4         56.15         51.97         1.03 o
   0   6   4        399.11        406.71         3.47 o
   1   6   4        116.62        112.96         1.28 o
   2   6   4        129.77        129.05         1.33 o
   3   6   4          0.49          0.26         0.11 o
   4   6   4         30.94         30.85         0.79 o
   5   6   4         36.90         35.66         0.97 o
   6   6   4          0.00          0.14         0.28 o
   7   6   4         44.05         40.80         1.56 o
   8   6   4         11.56         13.45         1.11 o
   9   6   4          1.43          1.55         0.68 o
  -6   7   4         80.55         72.50         3.58 o
  -5   7   4         65.37         57.53         3.05 o
  -4   7   4        549.71        543.76        11.83 o
  -3   7   4        179.21        171.83         2.94 o
  -2   7   4        219.37        220.37         2.65 o
  -1   7   4        191.65        221.78         2.56 o
   0   7   4        102.19         90.24         1.38 o
   1   7   4        380.57        359.76         3.34 o
   2   7   4        225.08        235.73         2.36 o
   3   7   4         93.04         96.13         1.58 o
   4   7   4        364.48        368.44         5.33 o
   5   7   4         37.57         33.70         1.21 o
   6   7   4         18.43         16.54         0.93 o
   7   7   4          2.70          1.86         0.48 o
   8   7   4          4.54          4.40         0.72 o
   9   7   4         32.68         38.14         2.23 o
  -6   8   4          5.25          7.07         1.84 o
  -5   8   4          4.57          5.71         1.01 o
  -4   8   4         42.71         45.28         1.98 o
  -3   8   4        138.76        129.16         2.80 o
  -2   8   4         79.48         82.88         1.91 o
  -1   8   4        317.70        308.78         4.31 o
   0   8   4         33.19         32.42         0.89 o
   1   8   4         65.91         63.08         1.21 o
   2   8   4        245.36        245.43         3.09 o
   3   8   4         46.59         43.97         1.37 o
   4   8   4         52.00         51.32         1.54 o
   5   8   4        105.08        111.02         2.47 o
   6   8   4        120.00        108.05         2.84 o
   7   8   4         41.64         43.40         1.74 o
   8   8   4          3.34          4.56         0.73 o
  -5   9   4        171.02        166.60         5.30 o
  -4   9   4         10.87          6.01         1.23 o
  -3   9   4         15.25         16.93         1.40 o
  -2   9   4        140.22        142.05         2.96 o
  -1   9   4         82.51         85.91         1.67 o
   0   9   4          5.67          6.41         0.52 o
   1   9   4        211.23        198.59         2.81 o
   2   9   4         10.78         10.25         0.65 o
   3   9   4         52.16         49.73         1.33 o
   4   9   4          2.30          2.04         0.28 o
   5   9   4        131.40        130.82         3.33 o
   6   9   4         65.12         65.74         2.23 o
   7   9   4          1.73          0.73         0.42 o
   8   9   4         35.06         34.18         1.65 o
  -4  10   4         32.06         27.20         3.58 o
  -3  10   4         33.47         40.17         2.58 o
  -2  10   4         23.47         24.14         1.25 o
  -1  10   4         15.39         12.61         1.01 o
   0  10   4          0.03          0.24         0.29 o
   1  10   4        266.18        260.01         4.12 o
   2  10   4         52.95         52.54         1.34 o
   3  10   4          6.87          7.65         0.64 o
   4  10   4         33.12         33.46         1.22 o
   5  10   4         77.17         70.94         2.49 o
   6  10   4         32.20         32.35         1.73 o
   7  10   4          0.02          0.42         0.68 o
  -4  11   4          2.17          0.68         1.26 o
  -3  11   4        145.06        155.91         7.26 o
  -2  11   4          4.17          4.24         1.02 o
  -1  11   4        143.93        140.85         2.87 o
   0  11   4          5.41          5.21         0.67 o
   1  11   4          3.43          2.20         0.48 o
   2  11   4          0.12          0.44         0.34 o
   3  11   4        105.34        101.48         2.54 o
   4  11   4          0.81          0.77         0.46 o
   5  11   4          1.14          1.75         0.77 o
   6  11   4         25.36         23.66         1.67 o
   7  11   4          6.28          6.64         1.02 o
  -3  12   4         62.43         61.94         4.74 o
  -2  12   4          7.80          9.55         1.89 o
  -1  12   4          1.22         -0.04         0.58 o
   0  12   4          0.37          0.24         0.55 o
   1  12   4          6.07          7.44         0.96 o
   2  12   4          9.51         11.93         1.29 o
   3  12   4         68.63         69.84         2.17 o
   4  12   4          0.78          0.63         0.51 o
   5  12   4         50.54         57.17         2.51 o
   6  12   4          0.18          0.26         0.53 o
  -1  13   4         29.26         26.57         2.19 o
   0  13   4         15.30         14.49         1.79 o
   1  13   4         46.78         47.18         2.43 o
   2  13   4         63.68         64.18         2.29 o
   3  13   4          0.26          0.07         0.43 o
   4  13   4         43.57         44.31         1.74 o
   5  13   4          4.42          4.12         1.02 o
   1  14   4         20.79         20.76         1.98 o
   2  14   4         49.82         47.48         2.56 o
  -2 -11   5         18.79         21.42         1.68 o
  -1 -11   5         19.91         19.60         1.31 o
   0 -11   5         12.59         10.75         0.98 o
   1 -11   5         38.39         40.61         1.92 o
   2 -11   5         31.47         32.28         1.84 o
   3 -11   5          0.62         -0.04         0.72 o
  -4 -10   5         78.88         78.24         3.32 o
  -3 -10   5          1.26          1.58         0.82 o
  -2 -10   5          0.90          1.79         0.63 o
  -1 -10   5          4.63          6.93         0.77 o
   0 -10   5         15.83         20.07         1.41 o
   1 -10   5        287.88        270.74         5.17 o
   2 -10   5          1.45          1.02         0.50 o
   3 -10   5          1.94          3.09         0.60 o
   4 -10   5          0.04          0.42         0.46 o
   5 -10   5         97.67         96.98         2.86 o
  -5  -9   5         34.55         36.78         4.74 o
  -4  -9   5          9.20          9.61         1.39 o
  -3  -9   5         77.28         75.52         3.07 o
  -2  -9   5         23.46         24.30         1.58 o
  -1  -9   5          0.22          0.41         0.34 o
   0  -9   5        119.03        115.92         2.48 o
   2  -9   5          7.04          7.53         0.86 o
   3  -9   5        124.96        132.43         2.93 o
   4  -9   5         67.17         69.01         2.03 o
   5  -9   5         78.19         85.54         2.28 o
   6  -9   5         43.52         42.69         1.64 o
  -5  -8   5          1.38          1.06         0.55 o
  -4  -8   5         41.85         43.94         1.80 o
  -3  -8   5         20.00         17.68         2.76 o
  -2  -8   5        109.12        106.12         2.09 o
  -1  -8   5         49.80         53.58         1.37 o
   0  -8   5        306.35        288.90         3.78 o
   1  -8   5          2.22          1.35         0.32 o
   2  -8   5         50.11         55.35         1.45 o
   3  -8   5         36.90         39.68         1.34 o
   4  -8   5         45.51         44.28         1.54 o
   5  -8   5          4.95          6.20         0.83 o
   6  -8   5        104.69        105.40         2.39 o
  -6  -7   5         22.05         27.57         1.84 o
  -5  -7   5         11.35          9.97         1.05 o
  -4  -7   5          3.71          3.69         0.68 o
  -3  -7   5          6.41          6.41         0.60 o
  -2  -7   5        751.18        741.65         6.99 o
  -1  -7   5          8.15          9.19         0.65 o
   0  -7   5          9.52          5.95         0.49 o
   1  -7   5         78.86         67.97         1.36 o
   2  -7   5        257.96        249.70         4.16 o
   3  -7   5         37.57         44.21         1.63 o
   4  -7   5        101.17         94.74         1.97 o
   5  -7   5         33.14         33.62         1.32 o
   6  -7   5         43.53         47.26         2.31 o
   7  -7   5         22.83         26.27         2.05 o
  -6  -6   5         44.53         52.03         3.92 o
  -5  -6   5         56.62         57.70         2.00 o
  -4  -6   5         34.26         33.19         1.47 o
  -3  -6   5         16.96         17.28         0.87 o
  -2  -6   5         53.55         51.34         1.16 o
  -1  -6   5        256.21        251.19         2.73 o
   0  -6   5        117.37        124.50         1.82 o
   1  -6   5          5.10          7.96         0.92 o
   2  -6   5        335.26        314.94         3.88 o
   3  -6   5         78.02         79.59         1.65 o
   4  -6   5         42.92         38.48         1.45 o
   5  -6   5         23.41         23.20         0.98 o
   6  -6   5         45.77         52.57         3.15 o
   7  -6   5         39.66         38.85         2.11 o
   8  -6   5         15.71         11.03         1.94 o
  -6  -5   5         32.55         35.77         1.88 o
  -5  -5   5          1.48          0.43         0.58 o
  -4  -5   5         36.50         37.52         2.44 o
  -3  -5   5        170.27        169.07         2.32 o
  -2  -5   5         66.12         62.36         1.49 o
  -1  -5   5         37.39         38.27         0.85 o
   0  -5   5         28.35         30.18         0.89 o
   1  -5   5         57.25         56.02         0.91 o
   2  -5   5        322.60        303.67         3.27 o
   3  -5   5        601.46        582.00         6.84 o
   4  -5   5          7.69          4.37         0.50 o
   5  -5   5        144.86        137.40         2.79 o
   6  -5   5          0.49          1.44         0.59 o
   7  -5   5        368.94        384.76         7.65 o
   8  -5   5         68.51         69.00         3.77 o
  -7  -4   5         19.30         22.71         1.38 o
  -6  -4   5        126.04        105.79         3.40 o
  -5  -4   5          0.09         -0.02         0.39 o
  -4  -4   5          3.99          3.40         0.54 o
  -3  -4   5         42.15         41.73         1.01 o
  -2  -4   5        400.83        393.72         3.77 o
  -1  -4   5        109.44        106.63         1.31 o
   0  -4   5         24.99         22.05         0.53 o
   1  -4   5          0.38          0.30         0.11 o
   2  -4   5        185.42        186.74         2.10 o
   3  -4   5         74.85         69.69         1.45 o
   4  -4   5       1047.07       1041.05         9.80 o
   5  -4   5         18.09         16.15         1.55 o
   6  -4   5         73.59         68.49         2.14 o
   7  -4   5        116.87        119.28         3.44 o
   8  -4   5         28.49         27.78         2.32 o
  -7  -3   5          1.26          0.86         0.44 o
  -6  -3   5        106.70        114.31         2.96 o
  -5  -3   5         78.96         79.38         2.09 o
  -4  -3   5         90.56         81.92         1.62 o
  -3  -3   5          0.50          0.07         0.16 o
  -2  -3   5          6.49          6.07         0.36 o
  -1  -3   5        107.91         95.73         1.19 o
   0  -3   5         59.34         50.24         0.74 o
   1  -3   5          9.51          9.18         0.28 o
   2  -3   5         38.60         49.88         0.94 o
   3  -3   5        193.39        189.51         1.96 o
   4  -3   5         64.45         67.14         1.53 o
   5  -3   5        352.56        373.73         5.81 o
   6  -3   5        117.55        105.48         2.59 o
   7  -3   5         67.58         68.42         3.00 o
   8  -3   5         11.61          7.36         1.36 o
   9  -3   5        140.15        141.50         5.52 o
  -7  -2   5          4.52          6.74         0.94 o
  -6  -2   5          1.55          2.65         0.70 o
  -5  -2   5        105.62        116.24         4.84 o
  -4  -2   5         86.55         91.52         1.88 o
  -3  -2   5        100.25         93.45         1.42 o
  -2  -2   5        199.70        202.20         2.07 o
  -1  -2   5        454.68        430.77         3.43 o
   0  -2   5         47.46         57.02         0.77 o
   1  -2   5          0.65          0.73         0.17 o
   2  -2   5          0.17          0.18         0.08 o
   3  -2   5        237.82        244.67         1.93 o
   4  -2   5         43.52         36.61         0.62 o
   5  -2   5        177.16        173.05         2.63 o
   6  -2   5         36.94         34.63         1.35 o
   7  -2   5         64.37         57.14         2.95 o
   8  -2   5         32.54         31.55         2.13 o
   9  -2   5         29.23         32.52         2.42 o
  -7  -1   5          6.15          6.85         1.05 o
  -6  -1   5          0.79          1.41         0.57 o
  -5  -1   5        244.74        237.61         6.02 o
  -4  -1   5        112.22        122.52         2.55 o
  -3  -1   5         81.54         80.69         1.41 o
  -2  -1   5        536.56        528.13         4.45 o
  -1  -1   5        226.51        219.63         1.95 o
   0  -1   5          0.05          1.08         0.16 o
   1  -1   5       3091.66       3057.54        38.06 o
   2  -1   5        575.50        607.85         4.22 o
   3  -1   5        230.05        243.33         2.44 o
   4  -1   5        617.98        595.97         5.89 o
   5  -1   5         33.51         45.71         0.90 o
   6  -1   5         63.99         71.54         1.44 o
   7  -1   5         29.13         27.11         1.42 o
   8  -1   5        244.69        244.27         6.58 o
   9  -1   5         16.73         18.39         2.03 o
  -7   0   5          0.12          0.02         0.68 o
  -6   0   5         16.24         13.92         1.46 o
  -5   0   5          0.19          0.42         0.38 o
  -4   0   5        243.93        234.67         4.68 o
  -3   0   5        109.49        101.51         1.84 o
  -2   0   5        566.50        576.56         4.79 o
  -1   0   5         99.01        111.34         1.28 o
   0   0   5        708.40        706.57         4.73 o
   1   0   5         39.31         36.84         0.61 o
   2   0   5          0.28          0.36         0.07 o
   3   0   5         89.10         90.04         1.18 o
   4   0   5        485.30        511.91         5.09 o
   5   0   5        120.86        124.65         1.70 o
   6   0   5         51.87         49.64         1.04 o
   7   0   5         88.32         91.36         2.36 o
   8   0   5         20.56         24.10         1.55 o
   9   0   5         25.93         22.46         1.84 o
  -7   1   5          7.95          9.49         2.32 o
  -6   1   5          2.78          2.29         0.77 o
  -5   1   5         25.06         24.68         1.44 o
  -4   1   5        589.94        583.78         7.50 o
  -3   1   5          2.57          3.14         0.34 o
  -2   1   5        288.85        299.66         4.35 o
  -1   1   5         99.16         97.62         1.32 o
   0   1   5       2641.99       2769.80        31.38 o
   1   1   5        125.00        152.58         1.55 o
   2   1   5         17.78         15.99         0.30 o
   3   1   5        155.38        165.72         1.82 o
   4   1   5         26.44         42.73         1.29 o
   5   1   5        832.50        861.99        15.49 o
   6   1   5          1.15          0.88         0.15 o
   7   1   5        130.33        120.18         1.97 o
   8   1   5          6.29          6.78         0.97 o
   9   1   5         24.72         24.29         1.84 o
  -7   2   5         26.96         28.29         1.93 o
  -6   2   5          0.00          0.22         0.53 o
  -5   2   5          3.89          3.94         0.74 o
  -4   2   5         31.61         33.17         1.77 o
  -3   2   5         45.38         40.74         0.97 o
  -2   2   5        257.06        245.03         2.52 o
  -1   2   5        193.21        225.78         2.12 o
   0   2   5        375.45        386.16         3.12 o
   1   2   5        358.74        350.08         2.64 o
   2   2   5        154.36        187.33         1.72 o
   3   2   5          0.22          0.52         0.14 o
   4   2   5         61.85         49.20         1.54 o
   5   2   5         34.53         30.45         1.36 o
   6   2   5          4.61          5.21         0.92 o
   7   2   5         12.26         11.85         0.48 o
   8   2   5         56.67         54.29         2.23 o
   9   2   5         24.61         27.88         1.84 o
  -7   3   5         48.26         52.63         2.70 o
  -6   3   5          4.50          2.83         0.87 o
  -5   3   5        292.78        293.02         4.99 o
  -4   3   5        301.53        298.47         5.48 o
  -3   3   5        693.63        672.24         7.29 o
  -2   3   5         36.50         34.11         0.74 o
  -1   3   5        342.75        378.67         3.33 o
   0   3   5         60.86         88.41         1.03 o
   1   3   5       2327.82       2473.30        24.03 o
   2   3   5         21.92         30.40         0.43 o
   3   3   5        107.91        117.52         1.74 o
   4   3   5        254.11        271.76         3.21 o
   5   3   5        326.63        325.35         5.40 o
   6   3   5         48.39         46.22         1.73 o
   7   3   5          0.68          1.26         0.21 o
   8   3   5          0.01          0.48         0.39 o
   9   3   5         21.05         18.20         1.45 o
  -7   4   5         80.16         84.54         3.44 o
  -6   4   5         32.66         30.83         2.61 o
  -5   4   5         57.51         52.62         4.16 o
  -4   4   5        534.08        521.87         7.06 o
  -3   4   5        171.25        174.04         2.62 o
  -2   4   5         67.63         65.23         1.03 o
  -1   4   5          0.28         -0.04         0.14 o
   0   4   5          2.16          0.54         0.14 o
   1   4   5        197.53        177.68         1.84 o
   2   4   5       3878.57       3798.98        42.74 o
   3   4   5          0.46          0.74         0.20 o
   4   4   5          0.02          0.21         0.12 o
   5   4   5        251.04        245.72         2.79 o
   6   4   5         35.12         38.54         0.75 o
   7   4   5          7.72          7.40         0.41 o
   8   4   5        129.49        124.85         3.68 o
   9   4   5         36.79         34.36         1.94 o
  -6   5   5         13.79         15.78         2.37 o
  -5   5   5        222.18        225.68         5.97 o
  -4   5   5        490.88        486.74         6.81 o
  -3   5   5         16.57         15.14         1.14 o
  -2   5   5          3.28          2.84         0.30 o
  -1   5   5        435.76        468.32         3.79 o
   0   5   5        273.34        288.25         2.53 o
   1   5   5         80.24         67.00         1.02 o
   2   5   5        123.14        113.54         1.83 o
   3   5   5        183.92        175.83         1.97 o
   4   5   5          6.32          9.13         0.41 o
   5   5   5        111.98        100.85         1.53 o
   6   5   5         73.11         68.44         1.19 o
   7   5   5        107.69        103.22         2.03 o
   8   5   5         67.55         70.97         2.06 o
   9   5   5         23.18         24.10         1.65 o
  -6   6   5         39.47         37.76         2.81 o
  -5   6   5         51.66         48.55         2.70 o
  -4   6   5        112.42        109.26         3.92 o
  -3   6   5        124.47        115.42         2.36 o
  -2   6   5         17.32         14.15         0.71 o
  -1   6   5          1.09          0.63         0.20 o
   0   6   5          1.11          1.49         0.21 o
   1   6   5        771.69        802.36         5.81 o
   2   6   5          0.03          0.30         0.18 o
   3   6   5         85.82         79.71         1.24 o
   4   6   5         74.49         76.80         1.52 o
   5   6   5         97.10         99.92         1.59 o
   6   6   5         54.87         46.04         1.21 o
   7   6   5        153.21        162.78         4.45 o
   8   6   5          0.01         -0.13         0.34 o
   9   6   5         76.16         84.10         3.10 o
  -6   7   5        122.30        121.56         6.10 o
  -5   7   5          8.78          9.00         2.03 o
  -4   7   5         15.78         18.19         1.56 o
  -3   7   5         92.12         84.78         2.05 o
  -2   7   5        168.37        178.83         4.55 o
  -1   7   5        221.17        218.63         3.92 o
   0   7   5         43.80         41.69         1.01 o
   1   7   5         13.79         13.13         0.59 o
   2   7   5        188.93        195.17         2.14 o
   3   7   5         53.85         52.95         0.87 o
   4   7   5          5.90          6.92         0.60 o
   5   7   5         14.22         16.46         0.93 o
   6   7   5         79.69         72.81         3.62 o
   7   7   5          0.02          0.19         0.35 o
   8   7   5         42.82         41.00         2.37 o
   9   7   5          3.25          4.07         0.87 o
  -5   8   5         35.09         37.65         4.07 o
  -4   8   5          4.29          2.90         1.26 o
  -3   8   5          1.01          0.48         0.45 o
  -2   8   5        266.37        253.36         3.59 o
  -1   8   5         91.48         91.69         1.72 o
   0   8   5         17.53         21.31         0.83 o
   1   8   5         13.36         15.23         0.76 o
   2   8   5          4.38          4.68         0.45 o
   3   8   5         66.07         66.93         1.14 o
   4   8   5        113.02        104.08         2.50 o
   5   8   5        103.34         90.75         2.17 o
   6   8   5          2.00          0.77         1.02 o
   7   8   5          1.03          1.22         0.48 o
   8   8   5          1.49          1.45         0.51 o
  -5   9   5        213.55        234.93         6.67 o
  -4   9   5          2.26          1.65         1.26 o
  -3   9   5         27.83         26.83         2.51 o
  -2   9   5        198.40        183.29         4.06 o
  -1   9   5         37.79         35.55         1.11 o
   0   9   5         31.77         35.66         1.09 o
   1   9   5          5.91          4.54         0.49 o
   2   9   5          0.10         -0.19         0.21 o
   3   9   5        312.09        329.10         4.03 o
   4   9   5         78.06         70.65         4.10 o
   5   9   5         58.99         56.02         4.60 o
   6   9   5          3.11          2.56         0.59 o
   7   9   5          3.57          2.85         0.87 o
   8   9   5          9.37         11.83         1.14 o
  -4  10   5         16.05         17.03         3.00 o
  -3  10   5          2.50          1.20         0.82 o
  -2  10   5         40.78         37.65         1.99 o
  -1  10   5        249.95        248.12         4.05 o
   0  10   5          6.50          4.77         0.55 o
   1  10   5          0.96          1.13         0.34 o
   2  10   5         82.55         89.13         1.81 o
   3  10   5         85.70         80.69         2.27 o
   4  10   5          0.80          0.23         0.40 o
   5  10   5         41.53         37.86         2.61 o
   6  10   5         14.85         13.26         1.23 o
   7  10   5         47.38         50.26         2.11 o
   8  10   5         31.84         39.78         1.88 o
  -3  11   5          0.40          0.10         1.06 o
  -2  11   5          3.32          4.49         1.14 o
  -1  11   5        168.53        176.70         4.64 o
   0  11   5          3.29          3.06         0.59 o
   1  11   5         37.92         33.87         1.34 o
   2  11   5         76.76         78.27         2.29 o
   3  11   5        119.96        113.34         4.04 o
   4  11   5         10.72         13.88         0.88 o
   5  11   5          0.18          0.17         0.46 o
   6  11   5          0.05         -0.42         0.42 o
   7  11   5         17.36         18.85         1.65 o
  -2  12   5         13.24         13.93         3.39 o
  -1  12   5          0.61          1.43         0.72 o
   0  12   5        517.90        513.53         9.81 o
   1  12   5         70.51         71.01         2.38 o
   2  12   5         24.29         23.03         1.54 o
   3  12   5          1.01          0.98         0.48 o
   4  12   5         39.97         38.08         1.63 o
   5  12   5          3.92          2.62         0.78 o
   6  12   5         29.63         28.33         1.92 o
  -1  13   5          6.44          3.39         1.45 o
   0  13   5          6.77          6.41         1.79 o
   1  13   5         12.79         15.08         2.32 o
   2  13   5          1.32          2.05         0.67 o
   3  13   5          0.34          0.14         0.49 o
   4  13   5         16.97         16.70         1.49 o
   5  13   5          2.81          4.72         1.02 o
  -1 -11   6          2.01          3.29         0.77 o
   0 -11   6         16.44         16.48         1.88 o
   1 -11   6         22.59         21.41         1.61 o
   2 -11   6          8.96         11.33         1.29 o
  -3 -10   6         64.92         63.37         3.07 o
  -2 -10   6         44.13         45.98         2.11 o
  -1 -10   6         42.94         45.62         1.67 o
   0 -10   6          0.57         -0.08         0.46 o
   1 -10   6         10.68         14.11         1.30 o
   2 -10   6          6.52          6.56         1.04 o
   3 -10   6         85.03         75.47         2.22 o
   4 -10   6         40.03         49.46         1.90 o
  -4  -9   6         32.74         33.38         2.29 o
  -3  -9   6         91.99         88.71         3.53 o
  -2  -9   6         11.82          8.63         1.01 o
  -1  -9   6         39.61         43.30         2.36 o
   0  -9   6         20.19         20.41         1.23 o
   1  -9   6         14.30         13.03         1.16 o
   2  -9   6         85.23         82.85         2.18 o
   3  -9   6         86.54         89.78         2.34 o
   4  -9   6          9.21          6.64         0.80 o
   5  -9   6         15.80         14.98         1.16 o
  -4  -8   6         11.44         14.71         1.65 o
  -3  -8   6         13.06         12.91         1.84 o
  -2  -8   6        185.24        183.96         3.29 o
  -1  -8   6         14.49         12.68         0.81 o
   0  -8   6         41.63         46.56         1.31 o
   1  -8   6          2.69          2.02         0.41 o
   2  -8   6         51.62         55.38         1.50 o
   3  -8   6         11.08         13.46         1.27 o
   4  -8   6        129.54        123.32         2.71 o
   5  -8   6         33.11         33.31         3.09 o
   6  -8   6         59.00         63.69         2.87 o
  -5  -7   6          0.52          1.36         0.77 o
  -4  -7   6          4.34          4.89         1.00 o
  -3  -7   6         84.05         89.22         3.26 o
  -2  -7   6         44.81         42.77         2.14 o
  -1  -7   6         47.76         50.79         1.33 o
   0  -7   6        131.78        128.40         2.01 o
   1  -7   6         75.95         61.52         1.93 o
   2  -7   6         74.20         71.26         1.78 o
   3  -7   6          0.70          1.20         0.36 o
   4  -7   6         58.42         62.60         1.84 o
   5  -7   6         68.33         72.57         1.86 o
   6  -7   6          0.03          0.00         0.82 o
   7  -7   6        250.64        264.44         8.08 o
  -5  -6   6          0.10          0.80         0.57 o
  -4  -6   6         58.80         53.89         2.01 o
  -3  -6   6          7.74          9.10         0.80 o
  -2  -6   6          1.43          1.23         0.35 o
  -1  -6   6        279.46        273.65         4.85 o
   0  -6   6        222.46        213.94         4.36 o
   1  -6   6         60.59         58.90         1.39 o
   2  -6   6         90.63         78.79         1.63 o
   3  -6   6         23.28         22.31         1.02 o
   4  -6   6        116.95        119.54         2.20 o
   5  -6   6         53.01         54.75         1.35 o
   6  -6   6         22.63         17.71         1.41 o
   7  -6   6          9.05          8.39         1.28 o
  -6  -5   6          6.85          5.96         1.00 o
  -5  -5   6          3.06          4.90         0.92 o
  -4  -5   6        146.77        147.30         2.95 o
  -3  -5   6         29.65         34.39         1.18 o
  -2  -5   6        459.18        446.58         7.31 o
  -1  -5   6         86.85         81.56         1.39 o
   0  -5   6        491.93        493.11         4.24 o
   1  -5   6         91.80         87.95         1.51 o
   2  -5   6         65.68         64.78         1.49 o
   3  -5   6         29.61         26.57         0.97 o
   4  -5   6          7.38          7.35         0.64 o
   5  -5   6         99.52        102.14         2.75 o
   6  -5   6          4.48          5.50         0.81 o
   7  -5   6         33.32         30.88         1.92 o
   8  -5   6         19.60         21.07         1.90 o
  -6  -4   6          3.99          4.66         0.97 o
  -5  -4   6         48.53         44.00         2.18 o
  -4  -4   6         28.11         34.52         1.35 o
  -3  -4   6          0.02         -0.02         0.28 o
  -2  -4   6         47.74         47.14         1.04 o
  -1  -4   6        252.13        256.23         2.58 o
   0  -4   6        179.52        182.70         1.81 o
   1  -4   6        175.55        172.55         2.04 o
   2  -4   6        191.78        195.38         2.53 o
   3  -4   6        171.74        167.51         2.30 o
   4  -4   6        802.49        761.68         7.47 o
   5  -4   6         11.33          9.37         0.95 o
   6  -4   6          0.22         -0.13         0.34 o
   7  -4   6         16.63         11.03         1.55 o
   8  -4   6         24.21         23.50         1.81 o
  -6  -3   6          0.34          1.89         0.61 o
  -5  -3   6        178.14        165.23         3.75 o
  -4  -3   6         67.25         69.72         1.71 o
  -3  -3   6          8.66         13.33         0.78 o
  -2  -3   6         38.09         37.84         0.93 o
  -1  -3   6         69.32         66.22         1.08 o
   0  -3   6         85.22         86.76         1.09 o
   1  -3   6       1155.23       1163.66         7.51 o
   2  -3   6          8.24          6.37         0.37 o
   3  -3   6          0.01          3.10         0.58 o
   4  -3   6        166.69        155.16         2.58 o
   5  -3   6        455.17        452.86        12.33 o
   6  -3   6        193.62        205.16         4.01 o
   7  -3   6          0.34          0.19         0.48 o
   8  -3   6         51.55         55.45         2.90 o
   9  -3   6         18.79         18.20         2.13 o
  -7  -2   6          8.94          8.71         2.13 o
  -6  -2   6         77.70         81.87         3.09 o
  -5  -2   6          7.17         10.59         1.15 o
  -4  -2   6        201.18        185.28         3.37 o
  -3  -2   6         90.77         92.40         1.59 o
  -2  -2   6          4.82          3.40         0.32 o
  -1  -2   6          1.04          0.10         0.14 o
   0  -2   6          0.69          2.08         0.20 o
   1  -2   6        386.29        356.11         3.19 o
   2  -2   6        147.14        146.39         1.38 o
   3  -2   6         11.74         13.89         0.35 o
   4  -2   6          5.70          6.18         0.42 o
   5  -2   6        249.10        228.20         4.03 o
   6  -2   6        106.95        106.95         2.53 o
   7  -2   6         13.01         11.51         0.98 o
   8  -2   6          0.76          0.29         0.48 o
   9  -2   6         53.84         60.10         3.10 o
  -7  -1   6         26.60         30.80         2.00 o
  -6  -1   6         91.01         96.00         3.40 o
  -5  -1   6          0.09          0.23         0.46 o
  -4  -1   6         22.38         24.37         1.35 o
  -3  -1   6         38.36         36.14         1.05 o
  -2  -1   6        187.20        175.13         2.07 o
  -1  -1   6          0.09          0.34         0.13 o
   0  -1   6        156.21        164.55         1.72 o
   1  -1   6         37.79         52.08         0.94 o
   2  -1   6          0.05          0.27         0.07 o
   3  -1   6        121.21        117.68         1.47 o
   4  -1   6         41.11         33.67         0.70 o
   5  -1   6        160.97        156.04         2.28 o
   6  -1   6         11.31         10.07         0.78 o
   7  -1   6         40.43         46.29         1.58 o
   8  -1   6         38.78         33.20         1.84 o
   9  -1   6         31.37         34.65         2.23 o
  -7   0   6         32.33         40.55         2.33 o
  -6   0   6         58.17         64.23         5.66 o
  -5   0   6         27.45         29.28         1.69 o
  -4   0   6        161.57        152.63         3.16 o
  -3   0   6          4.90         11.26         0.73 o
  -2   0   6        657.13        621.30         5.21 o
  -1   0   6         83.70         85.51         1.22 o
   0   0   6        912.33        988.05         6.50 o
   1   0   6         98.60        118.47         1.35 o
   2   0   6        317.65        319.80         2.32 o
   3   0   6        534.08        542.88         4.84 o
   4   0   6         39.49         44.97         0.83 o
   5   0   6         40.27         46.67         0.92 o
   6   0   6         90.99         85.42         1.52 o
   7   0   6         52.24         52.17         1.69 o
   8   0   6          0.98          1.55         0.48 o
   9   0   6          2.01          2.52         0.77 o
  -7   1   6          0.12         -0.52         0.57 o
  -6   1   6         13.90         15.48         1.67 o
  -5   1   6        125.24        118.12         3.82 o
  -4   1   6          8.80          6.18         0.72 o
  -3   1   6        714.23        710.80         6.91 o
  -2   1   6         81.05         82.32         1.31 o
  -1   1   6          4.22         10.28         0.57 o
   0   1   6          1.56          1.33         0.17 o
   1   1   6        165.12        180.36         1.72 o
   2   1   6        286.14        243.16         2.02 o
   3   1   6        548.36        544.09         4.47 o
   4   1   6         36.89         39.22         0.75 o
   5   1   6         96.65         94.87         1.98 o
   6   1   6         33.00         36.22         0.75 o
   7   1   6         83.12         79.56         1.39 o
   8   1   6         54.45         53.32         2.03 o
   9   1   6          4.07          3.58         0.77 o
  -7   2   6         20.32         24.14         2.11 o
  -6   2   6          1.54          1.03         0.72 o
  -5   2   6          3.28          1.50         0.62 o
  -4   2   6        150.29        146.27         3.68 o
  -3   2   6        464.33        453.76         5.48 o
  -2   2   6        362.40        382.41         3.59 o
  -1   2   6        136.66        130.80         1.60 o
   0   2   6          2.18          3.36         0.22 o
   1   2   6        902.73        986.76         7.86 o
   2   2   6        324.85        303.95         2.29 o
   3   2   6          0.07          0.28         0.13 o
   4   2   6         88.47         93.00         1.74 o
   5   2   6          0.89          1.17         0.27 o
   6   2   6        140.07        148.23         4.24 o
   7   2   6        285.80        281.34         6.59 o
   8   2   6          1.96          2.52         0.48 o
   9   2   6         14.64         13.45         1.36 o
  -6   3   6         73.10         77.23         3.32 o
  -5   3   6          9.03          8.49         1.89 o
  -4   3   6         21.23         23.60         1.41 o
  -3   3   6         84.21         80.82         1.89 o
  -2   3   6        294.00        285.98         2.94 o
  -1   3   6        363.39        361.80         3.15 o
   0   3   6          0.58          1.96         1.11 o
   1   3   6          5.13          5.73         0.25 o
   2   3   6        136.88        144.51         1.30 o
   3   3   6        120.17        102.05         1.40 o
   4   3   6         95.25         97.61         1.45 o
   5   3   6          9.93         10.63         0.55 o
   6   3   6         59.97         55.57         4.74 o
   7   3   6        115.60        109.20         2.93 o
   8   3   6          4.90          4.41         0.38 o
   9   3   6          1.87          2.03         0.58 o
  -6   4   6        111.71        114.85         4.45 o
  -5   4   6          9.87         10.71         1.60 o
  -4   4   6        321.03        318.65         5.15 o
  -3   4   6        726.37        710.60         7.86 o
  -2   4   6         71.68         67.44         1.15 o
  -1   4   6        328.27        309.03         2.99 o
   0   4   6         21.07         17.56         0.55 o
   1   4   6         74.30         72.06         1.44 o
   2   4   6        950.35        975.62         7.74 o
   3   4   6         57.71         65.42         1.10 o
   4   4   6         15.57         14.16         0.55 o
   5   4   6          1.58          2.61         0.34 o
   6   4   6         85.41         77.40         1.22 o
   7   4   6         40.00         43.62         1.95 o
   8   4   6         68.40         71.45         1.86 o
   9   4   6         35.40         38.62         1.74 o
  -6   5   6         78.03         86.23         4.94 o
  -5   5   6         41.65         41.69         2.90 o
  -4   5   6         41.35         44.99         2.08 o
  -3   5   6        165.56        170.75         2.75 o
  -2   5   6         18.33         17.39         0.70 o
  -1   5   6        254.10        245.68         2.41 o
   0   5   6        265.03        258.60         2.42 o
   1   5   6        210.68        214.17         2.10 o
   2   5   6        302.21        300.68         3.11 o
   3   5   6        524.42        532.85         4.69 o
   4   5   6        259.77        252.37         2.83 o
   5   5   6         36.35         36.69         0.98 o
   6   5   6         22.56         19.53         0.58 o
   7   5   6          0.77          1.11         0.27 o
   8   5   6         11.74         10.06         0.67 o
   9   5   6          9.06          9.39         0.97 o
  -6   6   6        110.89        113.23         5.90 o
  -5   6   6          6.79          9.97         2.13 o
  -4   6   6        598.55        594.04        16.26 o
  -3   6   6        123.17        120.46         2.52 o
  -2   6   6         45.47         47.36         1.10 o
  -1   6   6         16.18         14.55         0.70 o
   0   6   6        286.72        293.70         2.87 o
   1   6   6         14.82         14.24         0.57 o
   2   6   6        598.30        627.59         4.95 o
   3   6   6        725.66        736.01         6.77 o
   4   6   6         95.59        100.10         1.97 o
   5   6   6          9.85          9.67         0.68 o
   6   6   6         75.43         68.28         1.55 o
   7   6   6        138.55        137.77         3.41 o
   8   6   6         12.89         12.80         0.87 o
   9   6   6         48.21         57.29         2.13 o
  -5   7   6        118.20        123.49         6.39 o
  -4   7   6          2.40          1.85         0.84 o
  -3   7   6         25.94         27.96         1.68 o
  -2   7   6        113.85        108.05         2.17 o
  -1   7   6         52.24         56.94         1.34 o
   0   7   6          0.08          0.36         0.24 o
   1   7   6         20.20         20.66         0.93 o
   2   7   6         40.46         46.33         0.97 o
   3   7   6        233.23        222.89         2.28 o
   4   7   6         38.44         35.61         1.67 o
   5   7   6         31.11         35.75         1.17 o
   6   7   6          0.06          0.82         0.34 o
   7   7   6         46.64         42.68         1.52 o
   8   7   6        118.77        124.22         2.97 o
   9   7   6         11.32         14.32         1.16 o
  -5   8   6        117.18        121.75         6.48 o
  -4   8   6         18.24         16.27         1.98 o
  -3   8   6         37.69         42.35         2.67 o
  -2   8   6        149.90        146.33         3.12 o
  -1   8   6         67.20         73.97         1.59 o
   0   8   6          2.85          2.27         0.36 o
   1   8   6        360.02        340.13         4.15 o
   2   8   6        203.25        197.87         2.57 o
   3   8   6          6.18          5.61         0.36 o
   4   8   6         25.30         27.18         1.03 o
   5   8   6        304.40        289.86         5.07 o
   6   8   6         38.54         33.63         2.07 o
   7   8   6          0.02         -0.26         0.26 o
   8   8   6         26.46         29.31         1.45 o
  -4   9   6         97.49        106.17         7.50 o
  -3   9   6         42.67         45.79         2.86 o
  -2   9   6          3.46          3.33         0.92 o
  -1   9   6          7.59          8.62         0.67 o
   0   9   6         66.29         62.99         1.57 o
   1   9   6        392.18        401.81         4.79 o
   2   9   6        146.39        144.24         2.34 o
   3   9   6          1.03         20.42         1.45 o
   4   9   6          6.64          6.30         0.65 o
   5   9   6         52.49         48.40         1.63 o
   6   9   6          8.16         11.01         1.09 o
   7   9   6         16.34         14.23         1.20 o
   8   9   6          0.23         -0.19         0.58 o
  -4  10   6        189.17        193.08         8.71 o
  -3  10   6         83.82         80.31         3.66 o
  -2  10   6         18.39         14.28         1.78 o
  -1  10   6         68.86         68.52         2.70 o
   0  10   6        111.93        107.41         2.20 o
   1  10   6         47.47         45.51         1.33 o
   2  10   6        257.02        257.38         3.54 o
   3  10   6          4.32          3.91         0.53 o
   4  10   6         63.47         63.99         2.71 o
   5  10   6         30.11         31.60         1.75 o
   6  10   6          4.00          3.45         0.72 o
   7  10   6         13.97         10.73         1.60 o
  -3  11   6         52.22         55.76         3.83 o
  -2  11   6         65.37         65.50         3.39 o
  -1  11   6          0.83          0.24         0.82 o
   0  11   6        243.87        236.59         4.84 o
   1  11   6          1.55          0.65         0.51 o
   2  11   6         17.00         17.51         1.32 o
   3  11   6         32.47         32.22         1.44 o
   4  11   6         45.12         48.19         2.14 o
   5  11   6         19.63         21.66         1.84 o
   6  11   6          9.67          7.88         1.09 o
   7  11   6          4.65          5.20         0.95 o
  -2  12   6          7.50          5.03         1.84 o
  -1  12   6          3.47          2.52         1.36 o
   0  12   6         11.97         15.53         1.60 o
   1  12   6        222.73        228.80         4.72 o
   2  12   6          1.28          0.19         0.45 o
   3  12   6         11.31          9.77         1.00 o
   4  12   6          0.11          0.08         0.30 o
   5  12   6         56.94         53.02         2.48 o
   6  12   6         30.61         38.23         2.14 o
   0  13   6          6.81          7.38         1.26 o
   1  13   6        196.70        197.41         5.37 o
   2  13   6         23.80         27.49         1.81 o
   3  13   6          2.41          3.22         0.79 o
   4  13   6          0.63          0.29         0.39 o
   5  13   6          3.50          4.44         2.08 o
  -1 -10   7          2.43          1.94         0.71 o
   0 -10   7         48.36         48.40         2.09 o
   1 -10   7          0.44          0.75         0.54 o
   2 -10   7         36.14         30.80         1.83 o
   3 -10   7         25.97         24.95         1.79 o
  -3  -9   7         84.99         83.33         3.55 o
  -2  -9   7          0.35          0.53         0.73 o
  -1  -9   7         43.79         49.73         1.73 o
   0  -9   7         11.58          9.98         1.09 o
   1  -9   7          7.68          9.34         1.01 o
   2  -9   7         49.63         57.87         1.99 o
   3  -9   7         12.67         11.76         1.03 o
   4  -9   7         45.46         40.76         1.72 o
   5  -9   7        180.62        189.01         7.36 o
  -4  -8   7          4.29          5.20         1.12 o
  -3  -8   7         72.29         75.78         3.25 o
  -2  -8   7         15.46         16.69         1.19 o
  -1  -8   7         23.27         23.49         1.28 o
   0  -8   7         19.34         18.30         2.08 o
   1  -8   7         90.39         84.82         2.28 o
   2  -8   7          2.20          3.22         0.60 o
   3  -8   7         48.69         45.01         2.16 o
   4  -8   7         21.89         20.35         1.28 o
   5  -8   7         63.87         62.40         3.07 o
   6  -8   7         66.22         63.80         2.96 o
  -4  -7   7        101.06        108.40         4.65 o
  -3  -7   7        103.59        109.13         3.86 o
  -2  -7   7         27.36         26.77         1.25 o
  -1  -7   7         48.49         47.45         1.55 o
   0  -7   7         12.69         15.77         1.02 o
   1  -7   7         11.23         13.54         0.87 o
   2  -7   7        278.81        268.67         3.78 o
   3  -7   7          8.33          7.49         0.69 o
   4  -7   7         29.90         36.62         1.46 o
   5  -7   7         61.23         59.11         2.10 o
   6  -7   7         48.13         48.03         2.22 o
  -5  -6   7         15.31         16.16         2.23 o
  -4  -6   7          0.11          0.02         0.58 o
  -3  -6   7         39.63         40.83         5.32 o
  -2  -6   7        113.62        113.94         2.42 o
  -1  -6   7          3.89          4.58         0.53 o
   0  -6   7         96.44         92.69         1.66 o
   1  -6   7         29.94         33.40         1.53 o
   2  -6   7         80.08         87.11         2.75 o
   3  -6   7         40.97         38.26         1.28 o
   4  -6   7          1.80          1.35         0.36 o
   5  -6   7         16.24         18.22         1.28 o
   6  -6   7        144.85        148.03         3.69 o
   7  -6   7        127.07        118.39         4.79 o
  -5  -5   7          0.07         -0.58         0.58 o
  -4  -5   7          4.85          3.75         0.88 o
  -3  -5   7         28.09         23.92         3.53 o
  -2  -5   7        154.54        157.88         2.60 o
  -1  -5   7          4.29          4.49         0.47 o
   0  -5   7         83.63         82.96         1.62 o
   1  -5   7        348.60        321.57         4.83 o
   2  -5   7         27.67         26.47         0.98 o
   3  -5   7         21.69         24.58         0.97 o
   4  -5   7         10.01         10.02         0.74 o
   5  -5   7         51.30         53.81         1.99 o
   6  -5   7        115.14        108.40         3.50 o
   7  -5   7        122.18        123.88         3.86 o
   8  -5   7         10.50         12.41         1.55 o
  -5  -4   7          0.03          0.00         0.68 o
  -4  -4   7          0.01          0.34         0.55 o
  -3  -4   7          7.42          8.53         0.82 o
  -2  -4   7         67.45         63.19         1.52 o
  -1  -4   7       1351.59       1367.19        11.78 o
   0  -4   7         67.67         69.80         1.35 o
   1  -4   7        242.86        244.25         2.77 o
   2  -4   7         53.57         50.02         1.27 o
   3  -4   7         91.73         95.94         1.89 o
   4  -4   7          4.69          3.99         0.36 o
   5  -4   7        148.59        149.81         4.17 o
   6  -4   7        182.61        181.41         3.94 o
   7  -4   7          2.97          2.13         0.77 o
   8  -4   7         28.58         27.58         2.32 o
  -6  -3   7         91.53        100.65         4.65 o
  -5  -3   7          0.01         -0.17         0.61 o
  -4  -3   7         27.55         27.96         2.11 o
  -3  -3   7          0.99          1.39         0.34 o
  -2  -3   7         13.62         13.05         0.73 o
  -1  -3   7         75.73         73.70         1.40 o
   0  -3   7        351.90        350.64         3.40 o
   1  -3   7          1.92          1.40         0.19 o
   2  -3   7        378.39        372.07         3.65 o
   3  -3   7         26.86         27.24         0.86 o
   4  -3   7          0.57          0.43         0.31 o
   5  -3   7        111.97        104.05         2.62 o
   6  -3   7          0.31          1.16         0.45 o
   7  -3   7          8.61          9.92         1.40 o
   8  -3   7         21.97         19.94         2.03 o
  -6  -2   7         88.24         88.43         4.13 o
  -5  -2   7          1.36          0.70         0.55 o
  -4  -2   7         13.64         12.24         1.17 o
  -3  -2   7          0.37          0.35         0.27 o
  -2  -2   7       1078.46       1080.21         9.05 o
  -1  -2   7        560.28        562.18         4.75 o
   0  -2   7        269.54        272.32         3.40 o
   1  -2   7        117.57        124.56         1.40 o
   2  -2   7       1690.08       1742.73        11.51 o
   3  -2   7        171.16        155.51         1.64 o
   4  -2   7        324.56        319.60         4.25 o
   5  -2   7        358.08        344.64         5.56 o
   6  -2   7         41.22         38.26         1.47 o
   7  -2   7         26.10         30.47         1.49 o
   8  -2   7        132.11        129.98         4.36 o
   9  -2   7          5.99          5.23         1.16 o
  -6  -1   7         34.08         36.51         2.34 o
  -5  -1   7         96.97         91.41         3.43 o
  -4  -1   7          1.70          1.38         0.92 o
  -3  -1   7        202.83        199.09         2.84 o
  -2  -1   7         23.88         21.88         0.76 o
  -1  -1   7        216.84        217.22         2.20 o
   0  -1   7         88.55         85.91         1.14 o
   1  -1   7         38.20         40.97         0.67 o
   2  -1   7         23.10         18.28         0.40 o
   3  -1   7       1072.71       1065.00         8.11 o
   4  -1   7         13.29         13.36         0.57 o
   5  -1   7        173.13        175.25         2.85 o
   6  -1   7        108.31        107.41         2.50 o
   7  -1   7        127.97        125.70         2.96 o
   8  -1   7         15.92         18.68         1.36 o
   9  -1   7         16.34         13.65         1.55 o
  -6   0   7         12.95         14.91         1.70 o
  -5   0   7        217.88        230.55         5.90 o
  -4   0   7        181.54        170.18         4.23 o
  -3   0   7        440.43        448.29         4.95 o
  -2   0   7        188.90        186.41         2.24 o
  -1   0   7        414.09        410.80         3.69 o
   0   0   7          0.96          1.05         0.13 o
   1   0   7         30.81         44.70         0.82 o
   2   0   7        184.09        224.14         2.27 o
   3   0   7        209.66        218.51         2.36 o
   4   0   7         97.40         92.92         1.35 o
   5   0   7         21.51         21.85         0.63 o
   6   0   7         75.42         78.26         3.05 o
   7   0   7        174.25        157.88         3.49 o
   8   0   7          0.03          0.48         0.39 o
   9   0   7          1.13          2.61         0.68 o
  -6   1   7         14.81         17.80         3.73 o
  -5   1   7        112.85        129.18         4.24 o
  -4   1   7         42.90         46.02         1.97 o
  -3   1   7         10.46          7.72         0.72 o
  -2   1   7         33.20         29.05         1.26 o
  -1   1   7         28.14         23.21         0.67 o
   0   1   7        252.73        238.79         2.23 o
   1   1   7         32.00         28.15         0.69 o
   2   1   7        383.63        398.92         3.55 o
   3   1   7         17.56         22.47         0.61 o
   4   1   7         98.53         91.14         1.21 o
   5   1   7         88.52         94.57         1.65 o
   6   1   7          2.67          3.10         0.34 o
   7   1   7        116.05        111.16         1.77 o
   8   1   7         38.32         40.93         4.30 o
   9   1   7          5.81          6.19         0.87 o
  -6   2   7         40.31         41.43         3.29 o
  -5   2   7          2.12          1.12         0.74 o
  -4   2   7         88.23         83.71         2.73 o
  -3   2   7        675.45        657.08         7.39 o
  -2   2   7        930.85        926.77         7.96 o
  -1   2   7          7.87          6.08         0.45 o
   0   2   7         42.10         37.37         0.66 o
   1   2   7         53.83         49.59         0.96 o
   2   2   7         14.87         10.81         0.48 o
   3   2   7         10.63         13.49         0.44 o
   4   2   7        553.49        576.27         6.35 o
   5   2   7        187.63        182.65         2.18 o
   6   2   7         53.11         58.18         1.61 o
   7   2   7          1.64          1.50         0.75 o
   8   2   7          3.92          4.08         0.96 o
   9   2   7         38.49         37.84         1.65 o
  -6   3   7          1.19          0.77         0.97 o
  -5   3   7          7.44          6.29         1.65 o
  -4   3   7        213.65        218.38         4.99 o
  -3   3   7         35.85         35.35         1.37 o
  -2   3   7          1.87          1.61         0.29 o
  -1   3   7        780.44        770.53         6.20 o
   0   3   7        235.41        237.41         2.49 o
   1   3   7         33.98         24.97         0.48 o
   2   3   7         34.22         33.21         0.67 o
   3   3   7          8.20          8.13         0.40 o
   4   3   7        325.80        313.71         3.26 o
   5   3   7        425.99        421.78         4.52 o
   6   3   7         20.79         16.52         1.79 o
   7   3   7         61.03         54.79         2.63 o
   8   3   7         63.35         63.36         5.28 o
  -6   4   7         11.79         14.91         2.42 o
  -5   4   7          1.50          2.03         1.16 o
  -4   4   7        273.95        278.43         9.68 o
  -3   4   7         11.92         10.99         1.08 o
  -2   4   7        170.59        172.66         2.33 o
  -1   4   7         65.30         60.48         1.25 o
   0   4   7        646.45        649.51         5.62 o
   1   4   7         99.92         94.36         1.27 o
   2   4   7          3.03          3.31         0.22 o
   3   4   7          0.08          0.18         0.17 o
   4   4   7         79.49         75.22         1.62 o
   5   4   7          1.49          1.49         0.25 o
   6   4   7        152.55        152.06         2.18 o
   7   4   7          0.83          0.86         0.59 o
   8   4   7         71.44         69.49         5.32 o
  -5   5   7          5.28          4.94         1.55 o
  -4   5   7          8.95          6.19         1.74 o
  -3   5   7         18.95         18.77         1.34 o
  -2   5   7         81.55         86.27         1.49 o
  -1   5   7         18.40         17.84         0.67 o
   0   5   7        154.75        150.43         1.93 o
   1   5   7         79.50         77.66         1.22 o
   2   5   7          2.12          0.90         0.16 o
   3   5   7        472.47        474.93         5.07 o
   4   5   7         17.94         16.13         0.63 o
   5   5   7         15.92         17.78         0.65 o
   6   5   7        113.30         98.43         1.56 o
   7   5   7         20.06         16.58         0.55 o
   8   5   7         58.91         63.92         2.11 o
   9   5   7         27.07         29.71         1.16 o
  -5   6   7         61.87         66.00         4.65 o
  -4   6   7         67.73         70.16         4.74 o
  -3   6   7         53.12         51.37         1.89 o
  -2   6   7         63.23         58.08         2.60 o
  -1   6   7         66.19         67.17         1.36 o
   0   6   7        260.26        255.40         2.69 o
   1   6   7        230.37        232.22         2.60 o
   2   6   7        507.26        512.49         4.23 o
   3   6   7        292.46        298.93         3.37 o
   4   6   7         50.46         49.06         1.34 o
   5   6   7         33.28         30.16         1.08 o
   6   6   7         17.67         18.70         0.89 o
   7   6   7         17.12         16.02         0.78 o
   8   6   7          1.64          2.34         0.71 o
   9   6   7         57.42         57.77         1.94 o
  -5   7   7         19.57         18.10         3.00 o
  -4   7   7         54.24         47.62         4.07 o
  -3   7   7        202.71        200.64         4.07 o
  -2   7   7         30.75         31.35         1.56 o
  -1   7   7         81.49         78.57         1.52 o
   0   7   7          8.71         12.01         0.69 o
   1   7   7        304.78        301.82         3.23 o
   2   7   7         35.77         36.77         0.88 o
   3   7   7       1409.52       1385.52        10.09 o
   4   7   7         53.27         59.34         1.43 o
   5   7   7        267.04        252.43         3.47 o
   6   7   7         32.50         25.23         1.09 o
   7   7   7         12.43         10.76         0.85 o
   8   7   7          1.18          0.97         0.43 o
   9   7   7          4.94          5.28         0.69 o
  -4   8   7         11.37         12.44         2.37 o
  -3   8   7         98.64        102.06         4.00 o
  -2   8   7          7.61          7.52         1.04 o
  -1   8   7          4.89          4.45         0.55 o
   0   8   7         54.16         59.38         1.40 o
   1   8   7        107.69        107.17         1.88 o
   2   8   7         38.32         37.08         1.43 o
   3   8   7         46.67         48.29         0.89 o
   4   8   7          9.86          9.78         0.71 o
   5   8   7        137.79        135.48         2.48 o
   6   8   7          0.55          0.30         0.35 o
   7   8   7         22.50         27.42         1.44 o
   8   8   7          0.00          0.06         0.35 o
  -4   9   7         47.15         51.85         3.69 o
  -3   9   7         17.53         15.08         1.91 o
  -2   9   7        155.87        153.67         4.93 o
  -1   9   7         18.43         16.92         1.32 o
   0   9   7        222.42        217.44         3.35 o
   1   9   7        147.46        141.50         2.47 o
   2   9   7        696.09        703.17         7.40 o
   3   9   7          0.03         -0.07         0.22 o
   4   9   7         14.81         13.67         1.32 o
   5   9   7          0.18          1.20         0.41 o
   6   9   7        184.76        184.14         6.29 o
   7   9   7         17.97         23.01         2.13 o
   8   9   7          5.13          5.31         0.82 o
  -3  10   7         10.58         10.16         2.18 o
  -2  10   7         51.52         46.78         2.80 o
  -1  10   7         16.01         15.08         1.51 o
   0  10   7          4.34          4.86         0.74 o
   1  10   7          0.23          0.35         0.36 o
   2  10   7         51.10         47.25         1.70 o
   3  10   7         82.41         88.14         2.00 o
   4  10   7         18.13         18.14         1.22 o
   5  10   7          1.40          1.15         0.56 o
   6  10   7          0.81          0.77         0.97 o
   7  10   7         33.09         32.10         1.83 o
  -2  11   7          5.35          6.87         1.94 o
  -1  11   7         51.05         52.55         3.97 o
   0  11   7         21.96         17.53         1.74 o
   1  11   7        109.03        114.61         3.10 o
   2  11   7         41.46         39.77         1.74 o
   3  11   7        101.80        101.78         2.62 o
   4  11   7          4.14          2.61         0.81 o
   5  11   7          1.56         -0.07         0.53 o
   6  11   7          2.83          4.22         0.93 o
   7  11   7         21.95         24.57         1.77 o
  -1  12   7         66.22         70.94         4.74 o
   0  12   7          0.32          0.15         0.58 o
   1  12   7          4.03          3.46         0.78 o
   2  12   7          0.78          1.57         0.58 o
   3  12   7          0.02         -0.02         0.41 o
   4  12   7         37.07         37.34         5.18 o
   5  12   7         17.02         20.29         1.88 o
   6  12   7         11.15          9.18         1.32 o
   1  13   7         30.14         30.62         2.47 o
   2  13   7        131.95        134.88         3.52 o
   3  13   7          2.15          2.46         0.93 o
   4  13   7          1.64          1.69         0.82 o
  -1  -9   8          6.51          7.81         1.12 o
   0  -9   8         59.30         59.09         2.30 o
   1  -9   8         48.07         51.32         2.15 o
   2  -9   8         45.62         42.52         2.04 o
   3  -9   8         43.74         43.92         1.78 o
  -2  -8   8         44.36         45.85         2.03 o
  -1  -8   8          7.37          6.60         0.78 o
   0  -8   8         38.10         38.64         1.80 o
   1  -8   8         32.68         31.51         1.99 o
   2  -8   8         18.32         21.42         1.31 o
   3  -8   8         19.46         21.67         1.44 o
   4  -8   8        231.60        240.45         4.23 o
   5  -8   8         83.39         81.84         2.55 o
  -3  -7   8          7.41          7.01         1.37 o
  -2  -7   8          7.18          6.23         1.40 o
  -1  -7   8         63.10         61.48         1.85 o
   0  -7   8         28.88         31.41         1.63 o
   1  -7   8         15.69         16.74         1.55 o
   2  -7   8         33.53         27.38         1.66 o
   3  -7   8          7.77         10.59         0.92 o
   4  -7   8         70.86         71.84         2.21 o
   5  -7   8         28.61         28.91         1.83 o
   6  -7   8         72.09         78.35         3.23 o
  -4  -6   8          2.23          2.58         0.95 o
  -3  -6   8          3.89          4.02         1.36 o
  -2  -6   8         66.16         66.21         2.25 o
  -1  -6   8        320.82        314.73         4.80 o
   0  -6   8         52.58         51.19         1.86 o
   1  -6   8         55.48         51.20         1.86 o
   2  -6   8          5.34          4.19         0.65 o
   3  -6   8        298.76        286.54         6.61 o
   4  -6   8         54.03         55.75         1.79 o
   5  -6   8         50.01         45.27         2.95 o
   6  -6   8         63.96         62.89         2.43 o
   7  -6   8          5.78          6.52         1.18 o
  -4  -5   8         73.77         79.16         4.26 o
  -3  -5   8          1.89          1.92         1.06 o
  -2  -5   8         14.48         13.72         1.56 o
  -1  -5   8        243.68        247.61         4.03 o
   0  -5   8         12.88         11.55         1.00 o
   1  -5   8         18.77         16.35         1.08 o
   2  -5   8         48.08         40.28         2.69 o
   3  -5   8        121.96        123.95         2.75 o
   4  -5   8         87.83         90.24         2.32 o
   5  -5   8          3.29          3.58         0.89 o
   6  -5   8         10.90          9.28         1.25 o
   7  -5   8        136.76        146.81         5.52 o
  -5  -4   8          0.46          0.29         0.77 o
  -4  -4   8         37.12         36.68         3.00 o
  -3  -4   8          1.05          1.98         0.70 o
  -2  -4   8        149.17        150.22         2.97 o
  -1  -4   8          0.26         -0.08         0.31 o
   0  -4   8        305.85        304.41         3.99 o
   1  -4   8         22.22         22.72         1.17 o
   2  -4   8        410.11        400.85         6.08 o
   3  -4   8          3.94          4.32         0.67 o
   4  -4   8        200.79        204.88         3.52 o
   5  -4   8         22.44         27.74         2.37 o
   6  -4   8          2.77          1.61         0.64 o
   7  -4   8         47.97         49.54         2.43 o
   8  -4   8        250.39        261.88         7.84 o
  -5  -3   8          4.43          3.97         1.26 o
  -4  -3   8         30.82         30.97         3.10 o
  -3  -3   8         40.85         39.27         1.76 o
  -2  -3   8          5.65          6.79         1.20 o
  -1  -3   8        119.00        115.64         2.20 o
   0  -3   8        659.12        645.46         6.93 o
   1  -3   8         68.11         65.95         1.54 o
   2  -3   8        194.75        193.83         3.51 o
   3  -3   8         27.37         24.28         1.37 o
   4  -3   8         19.28         21.33         1.51 o
   5  -3   8        193.95        200.12         9.05 o
   6  -3   8          4.49          4.23         0.88 o
   7  -3   8          8.12          8.86         1.14 o
   8  -3   8        147.64        150.88         5.13 o
  -5  -2   8        111.99        132.01         5.71 o
  -4  -2   8          0.17         -0.10         0.68 o
  -3  -2   8         21.83         23.70         1.41 o
  -2  -2   8        441.37        431.02         5.96 o
  -1  -2   8          0.02          0.25         0.28 o
   0  -2   8        272.99        257.09         3.49 o
   1  -2   8        190.78        188.89         3.27 o
   2  -2   8         43.20         44.43         1.15 o
   3  -2   8        177.20        170.92         2.52 o
   4  -2   8         49.98         48.19         2.66 o
   5  -2   8        142.44        145.17         4.11 o
   6  -2   8         74.15         77.25         2.62 o
   7  -2   8          2.31          3.01         0.69 o
   8  -2   8         22.50         25.75         1.84 o
  -5  -1   8        108.55        120.49         5.61 o
  -4  -1   8          2.46          3.58         1.26 o
  -3  -1   8          3.16          1.49         0.48 o
  -2  -1   8        213.64        209.27         3.64 o
  -1  -1   8        254.59        263.55         4.31 o
   0  -1   8          5.63          4.18         0.48 o
   1  -1   8         56.66         57.99         1.44 o
   2  -1   8        224.82        219.99         2.76 o
   3  -1   8        106.27        105.71         1.38 o
   4  -1   8        273.96        287.92         5.04 o
   5  -1   8        277.35        264.54         5.69 o
   6  -1   8         13.67         14.89         1.27 o
   7  -1   8         33.89         32.95         4.36 o
   8  -1   8         13.64         13.84         1.36 o
   9  -1   8         52.35         51.19         2.52 o
  -5   0   8         21.41         16.45         2.42 o
  -4   0   8        262.55        270.59         9.10 o
  -3   0   8         58.51         62.35         2.24 o
  -2   0   8         56.20         56.40         1.73 o
  -1   0   8          0.60         -0.04         0.25 o
   0   0   8        126.30        128.43         2.24 o
   1   0   8        322.41        318.65         3.98 o
   2   0   8        787.55        800.44         7.10 o
   3   0   8         40.73         43.04         1.43 o
   4   0   8        178.50        163.37         3.07 o
   5   0   8        335.28        326.24         6.52 o
   6   0   8         38.16         36.83         1.66 o
   7   0   8          2.44          3.39         0.61 o
   8   0   8          6.54          6.29         0.79 o
   9   0   8         36.29         34.84         1.84 o
  -5   1   8          4.84          4.74         1.45 o
  -4   1   8         43.83         40.46         3.29 o
  -3   1   8        356.30        340.91         9.32 o
  -2   1   8         28.44         28.40         1.35 o
  -1   1   8          0.11         -0.13         0.24 o
   0   1   8         26.51         28.01         1.26 o
   1   1   8         49.93         45.16         1.21 o
   2   1   8         77.76         73.72         1.29 o
   3   1   8        416.12        421.92         6.28 o
   4   1   8        458.36        458.79         9.47 o
   5   1   8         18.44         17.41         0.85 o
   6   1   8        115.80        109.29         3.15 o
   7   1   8         58.43         54.02         1.75 o
   8   1   8        204.96        200.97         5.28 o
   9   1   8          3.44          3.19         0.58 o
  -5   2   8          4.72          7.16         1.74 o
  -4   2   8         30.42         30.20         3.48 o
  -3   2   8         30.99         32.79         4.26 o
  -2   2   8        110.65        108.21         2.28 o
  -1   2   8          3.97          2.33         0.41 o
   0   2   8         19.93         18.90         1.06 o
   1   2   8         41.56         42.75         1.45 o
   2   2   8         54.82         47.78         1.67 o
   3   2   8         59.41         58.81         1.74 o
   4   2   8        106.02        109.17         2.22 o
   5   2   8         26.47         20.34         0.74 o
   6   2   8        109.29        100.13         1.52 o
   7   2   8         21.22         20.64         2.04 o
   8   2   8         32.17         31.87         1.11 o
   9   2   8         56.16         56.71         1.84 o
  -5   3   8          0.36          0.29         0.97 o
  -4   3   8         11.52         10.55         2.23 o
  -3   3   8         36.78         39.82         2.29 o
  -2   3   8        188.36        183.91         3.43 o
  -1   3   8         11.44         11.86         0.91 o
   0   3   8         36.41         37.91         1.18 o
   1   3   8        106.41         98.91         2.08 o
   2   3   8        152.87        150.63         2.07 o
   3   3   8         54.99         58.13         1.47 o
   4   3   8        420.23        417.07         5.15 o
   5   3   8        202.77        198.58         2.66 o
   6   3   8         83.32         85.07         1.60 o
   7   3   8          0.03          0.13         0.19 o
   8   3   8         10.44          6.65         1.21 o
  -5   4   8         27.58         28.84         3.48 o
  -4   4   8          3.41          1.74         1.26 o
  -3   4   8        119.54        126.46         4.24 o
  -2   4   8        400.17        409.20         6.85 o
  -1   4   8          1.60          2.00         0.38 o
   0   4   8        177.91        192.17         2.76 o
   1   4   8         37.37         32.31         1.59 o
   2   4   8        137.25        134.45         1.70 o
   3   4   8          0.03          0.75         0.21 o
   4   4   8        327.32        335.98         5.60 o
   5   4   8          8.32          8.58         0.66 o
   6   4   8        411.33        413.14         5.10 o
   7   4   8         18.97         19.51         0.64 o
   8   4   8          6.75          6.31         1.20 o
  -5   5   8         21.36         21.87         3.19 o
  -4   5   8         16.35         17.13         2.81 o
  -3   5   8        162.15        166.44         5.06 o
  -2   5   8        212.98        219.42         4.67 o
  -1   5   8        433.23        421.42         4.89 o
   0   5   8         86.51         79.04         2.74 o
   1   5   8         34.75         32.68         1.18 o
   2   5   8         21.79         20.44         0.60 o
   3   5   8       1040.05        999.09        10.80 o
   4   5   8        293.27        279.79         3.93 o
   5   5   8        209.44        213.19         3.35 o
   6   5   8         18.67         22.28         1.77 o
   7   5   8        220.58        205.52         3.68 o
   8   5   8          0.05          0.97         0.75 o
   9   5   8         24.83         23.87         2.53 o
  -5   6   8          1.44          0.10         1.06 o
  -4   6   8         47.23         55.64         4.36 o
  -3   6   8         47.04         43.46         2.77 o
  -2   6   8        109.92        111.87         4.26 o
  -1   6   8        194.33        191.07         2.86 o
   0   6   8         18.53         23.38         1.15 o
   1   6   8         99.92        107.18         2.10 o
   2   6   8         42.77         41.63         1.05 o
   3   6   8          3.17          3.39         0.43 o
   4   6   8          1.63          2.44         0.37 o
   5   6   8         12.87         14.12         0.85 o
   6   6   8          0.25          0.62         0.33 o
   7   6   8         63.90         61.11         1.76 o
   8   6   8         62.37         62.87         2.40 o
   9   6   8         24.71         24.28         2.14 o
  -4   7   8          5.05          4.84         1.84 o
  -3   7   8         13.74         14.40         1.48 o
  -2   7   8          0.26          0.38         0.48 o
  -1   7   8         11.76         10.96         0.93 o
   0   7   8        302.98        284.02         4.00 o
   1   7   8          0.10         -0.27         0.27 o
   2   7   8       1271.19       1243.90        12.10 o
   3   7   8         24.19         24.06         0.71 o
   4   7   8         25.91         25.51         1.15 o
   5   7   8         33.09         35.62         1.55 o
   6   7   8         47.62         39.68         1.78 o
   7   7   8          0.69         -0.19         0.32 o
   8   7   8         83.07         81.37         2.13 o
  -4   8   8         10.20          9.58         2.42 o
  -3   8   8         23.62         22.56         1.93 o
  -2   8   8         26.32         23.35         2.18 o
  -1   8   8          0.20         -0.03         0.33 o
   0   8   8        475.97        476.75         6.54 o
   1   8   8         15.40         17.40         1.02 o
   2   8   8         47.19         46.62         1.40 o
   3   8   8        101.79        101.35         1.55 o
   4   8   8         48.24         43.67         1.95 o
   5   8   8         13.87         14.61         1.69 o
   6   8   8          0.05         -0.01         0.39 o
   7   8   8         14.57         13.19         1.12 o
   8   8   8          1.24          0.76         0.44 o
  -3   9   8          2.12          1.16         0.70 o
  -2   9   8          0.03          0.10         0.97 o
  -1   9   8         89.70         94.55         5.03 o
   0   9   8          3.36          3.74         0.78 o
   1   9   8         50.16         49.19         1.67 o
   2   9   8         55.56         52.40         1.66 o
   3   9   8         56.32         55.70         2.00 o
   4   9   8         59.47         59.61         2.16 o
   5   9   8          9.43          9.76         1.07 o
   6   9   8         25.88         26.25         1.54 o
   7   9   8          0.01         -0.07         0.42 o
   8   9   8          1.84          1.90         0.61 o
  -2  10   8          2.71          5.61         1.84 o
  -1  10   8        106.25         99.39         5.42 o
   0  10   8          0.02          0.27         0.44 o
   1  10   8          2.77          3.81         0.75 o
   2  10   8         10.82         13.33         1.35 o
   3  10   8         55.94         58.91         2.32 o
   4  10   8        100.10         99.13         3.37 o
   5  10   8         46.26         49.76         2.34 o
   6  10   8         16.81         16.12         1.58 o
   7  10   8         21.16         25.20         1.73 o
  -2  11   8         38.68         27.78         3.48 o
  -1  11   8          2.24          2.90         1.26 o
   0  11   8         82.78         90.66         5.28 o
   1  11   8          5.42          4.92         0.82 o
   2  11   8          7.53          7.12         0.94 o
   3  11   8          1.63          1.87         0.53 o
   4  11   8         28.43         28.80         3.58 o
   5  11   8         48.69         54.52         4.94 o
   6  11   8          6.19          5.91         1.09 o
   0  12   8          5.18          7.49         1.25 o
   1  12   8         19.24         18.84         1.57 o
   2  12   8          4.06          3.64         0.75 o
   3  12   8          0.13         -0.04         0.42 o
   4  12   8         56.25         58.61         2.83 o
   5  12   8          5.18          6.35         1.14 o
   2  13   8         26.60         27.58         2.33 o
   3  13   8         73.37         72.32         2.39 o
  -1  -8   9          0.35          1.33         0.75 o
   0  -8   9          2.81          1.68         0.62 o
   1  -8   9        117.64        123.04         3.31 o
   2  -8   9          4.83          4.54         0.79 o
   3  -8   9         82.73         81.27         2.36 o
   4  -8   9         66.26         72.34         2.20 o
  -2  -7   9         11.17         11.77         1.27 o
  -1  -7   9        151.62        150.15         3.65 o
   0  -7   9         85.35         86.59         6.94 o
   1  -7   9        209.76        214.45         4.46 o
   2  -7   9         13.61         12.21         1.00 o
   3  -7   9         75.64         76.34         3.16 o
   4  -7   9         24.70         29.39         1.42 o
   5  -7   9        213.47        225.80         5.20 o
  -3  -6   9         11.41         12.47         1.72 o
  -2  -6   9         11.53         10.85         1.16 o
  -1  -6   9          2.30          2.99         0.70 o
   0  -6   9         94.96        102.17         3.41 o
   1  -6   9          4.05          3.20         0.59 o
   2  -6   9         17.66         20.32         1.23 o
   3  -6   9          1.01          2.35         0.53 o
   4  -6   9         59.40         57.04         1.83 o
   5  -6   9         39.47         46.44         2.64 o
   6  -6   9        129.18        131.92         3.75 o
  -3  -5   9          2.21          2.86         0.98 o
  -2  -5   9          1.33          2.04         0.63 o
  -1  -5   9         42.86         39.23         1.76 o
   0  -5   9        315.52        306.45         5.56 o
   1  -5   9          0.20         -0.04         0.40 o
   2  -5   9        134.00        125.96         2.92 o
   3  -5   9          9.67          9.86         0.86 o
   4  -5   9         42.48         44.96         1.54 o
   5  -5   9         36.32         35.21         2.25 o
   6  -5   9        137.99        136.14         4.35 o
   7  -5   9          4.14          4.06         0.98 o
  -4  -4   9          6.90          5.71         1.65 o
  -3  -4   9        217.86        231.56         5.05 o
  -2  -4   9        101.34        100.34         2.46 o
  -1  -4   9          9.87          9.08         0.99 o
   0  -4   9          4.72          5.73         1.57 o
   1  -4   9         98.33        101.63         2.58 o
   2  -4   9          7.52          9.50         0.88 o
   3  -4   9         77.07         74.72         2.00 o
   4  -4   9         30.39         28.72         1.39 o
   5  -4   9        106.12         98.34         3.44 o
   6  -4   9        120.09        122.18         5.61 o
   7  -4   9          3.94          3.90         0.93 o
  -4  -3   9         39.02         49.45         3.58 o
  -3  -3   9        169.83        170.29         7.77 o
  -2  -3   9         83.18         76.12         2.12 o
  -1  -3   9        288.49        294.42         4.58 o
   0  -3   9        108.93        105.21         2.29 o
   1  -3   9        322.08        322.76         6.43 o
   2  -3   9          8.44         11.19         0.91 o
   3  -3   9          0.48          0.38         0.26 o
   4  -3   9          0.06          0.37         0.51 o
   5  -3   9        235.81        212.86         5.33 o
   6  -3   9          0.75          3.70         0.78 o
   7  -3   9        149.22        154.83         4.35 o
   8  -3   9          0.04          0.10         0.58 o
  -4  -2   9          7.96          7.65         1.74 o
  -3  -2   9         52.77         53.49         2.40 o
  -2  -2   9         60.69         54.82         2.22 o
  -1  -2   9        151.18        143.96         2.63 o
   0  -2   9        523.78        521.44         6.70 o
   1  -2   9        167.85        174.10         2.95 o
   2  -2   9        192.56        181.36         3.70 o
   3  -2   9          0.44          0.06         0.25 o
   4  -2   9          5.69          4.32         0.91 o
   5  -2   9          9.84          8.37         1.14 o
   6  -2   9        233.21        224.19         5.34 o
   7  -2   9         75.09         70.11         2.64 o
   8  -2   9         66.96         66.87         3.00 o
  -5  -1   9         54.71         64.06         4.16 o
  -4  -1   9         42.63         46.07         3.48 o
  -3  -1   9          6.59          5.87         1.07 o
  -2  -1   9          0.99          1.12         0.60 o
  -1  -1   9        573.94        560.04         6.53 o
   0  -1   9         38.04         38.44         1.41 o
   1  -1   9         75.00         75.44         1.79 o
   2  -1   9        392.93        374.64         4.87 o
   3  -1   9          4.97          6.27         0.53 o
   4  -1   9         77.46         77.69         4.89 o
   5  -1   9         79.65         81.36         2.92 o
   6  -1   9         18.02         18.13         1.51 o
   7  -1   9         30.85         32.57         1.76 o
   8  -1   9          3.02          3.07         0.70 o
  -5   0   9         10.09         11.32         2.13 o
  -4   0   9          1.33          0.48         0.97 o
  -3   0   9         15.68         12.91         2.18 o
  -2   0   9         58.43         61.79         1.92 o
  -1   0   9          0.57          0.40         0.33 o
   0   0   9        260.26        244.19         3.92 o
   1   0   9         13.74         12.72         1.23 o
   2   0   9        333.41        335.24         4.48 o
   3   0   9          8.00          9.19         0.70 o
   4   0   9         33.47         33.39         1.98 o
   5   0   9          3.22          2.93         0.73 o
   6   0   9         54.95         60.36         2.31 o
   7   0   9         10.89         12.28         1.20 o
   8   0   9          0.18          0.03         0.39 o
   9   0   9          9.21          9.58         1.16 o
  -5   1   9          0.69          0.77         1.06 o
  -4   1   9         13.85         16.07         2.61 o
  -3   1   9        118.71        119.70         4.11 o
  -2   1   9         39.48         37.06         1.90 o
  -1   1   9        101.78        105.84         2.32 o
   0   1   9         54.43         47.38         1.54 o
   1   1   9         44.39         47.40         1.40 o
   2   1   9         43.63         40.59         1.15 o
   3   1   9        573.16        565.09         8.15 o
   4   1   9        281.66        275.49         7.08 o
   5   1   9        102.40        104.69         3.29 o
   6   1   9         89.64         85.98         2.74 o
   7   1   9          4.21          4.43         0.70 o
   8   1   9         29.72         32.78         2.90 o
   9   1   9         11.79         13.36         1.06 o
  -5   2   9         63.30         65.52         4.45 o
  -4   2   9         35.17         29.23         3.48 o
  -3   2   9        106.85        111.37         3.97 o
  -2   2   9         64.56         68.47         2.75 o
  -1   2   9         56.01         63.17         1.70 o
   0   2   9         97.34         96.19         2.25 o
   1   2   9          0.76          0.60         0.30 o
   2   2   9          0.92          1.19         0.30 o
   3   2   9        125.03        121.67         3.88 o
   4   2   9       1244.26       1228.82        15.41 o
   5   2   9        265.62        270.65         4.61 o
   6   2   9         20.68         18.79         1.55 o
   7   2   9          1.20          0.71         0.53 o
   8   2   9        105.93        104.20         2.61 o
   9   2   9          1.21          2.71         0.48 o
  -5   3   9         58.28         63.29         4.55 o
  -4   3   9          1.86          1.65         1.16 o
  -3   3   9          3.05          1.52         0.92 o
  -2   3   9        101.86         88.97         3.40 o
  -1   3   9         61.38         63.76         1.74 o
   0   3   9         48.25         51.91         1.65 o
   1   3   9          2.35          1.42         0.36 o
   2   3   9         47.07         52.90         1.49 o
   3   3   9         47.02         70.52         7.65 o
   4   3   9         47.34         51.34         1.76 o
   5   3   9        106.28        107.00         3.25 o
   6   3   9         45.33         46.68         1.61 o
   7   3   9        135.87        133.88         3.36 o
   8   3   9         26.92         28.10         2.71 o
  -4   4   9         84.11         85.65         5.32 o
  -3   4   9          0.63          0.05         0.62 o
  -2   4   9         23.00         23.03         3.19 o
  -1   4   9         41.90         36.16         1.43 o
   0   4   9          3.67          1.86         0.47 o
   1   4   9        163.82        146.02         3.29 o
   2   4   9         21.50         22.31         0.95 o
   3   4   9        543.47        547.65         8.09 o
   4   4   9         37.86         38.64         1.60 o
   5   4   9         95.22         86.68         2.50 o
   6   4   9          1.19          0.82         0.40 o
   7   4   9        105.82         97.40         2.36 o
   8   4   9          3.60          3.44         1.10 o
   9   4   9         22.00         23.40         3.77 o
  -4   5   9         48.24         53.22         5.23 o
  -3   5   9          0.56          0.49         0.67 o
  -2   5   9         36.97         33.47         4.84 o
  -1   5   9        278.90        283.11         5.42 o
   0   5   9         27.27         22.46         1.31 o
   1   5   9          3.36          2.59         0.52 o
   2   5   9          7.18          5.66         0.57 o
   3   5   9          2.15          1.80         0.50 o
   4   5   9         64.76         61.91         2.01 o
   5   5   9        121.39        116.23         2.80 o
   6   5   9          0.18          0.46         0.36 o
   7   5   9         16.38         16.61         1.05 o
   8   5   9         57.61         54.16         1.70 o
   9   5   9         11.99         12.70         1.74 o
  -4   6   9         43.10         45.49         4.94 o
  -3   6   9        116.82        128.52         4.65 o
  -2   6   9         29.94         25.15         4.69 o
  -1   6   9         42.71         48.54         2.01 o
   0   6   9        746.63        718.40         8.99 o
   1   6   9          7.41          5.12         0.66 o
   2   6   9          4.47          5.80         0.65 o
   3   6   9        204.77        202.86         4.88 o
   4   6   9        469.24        452.66         9.97 o
   5   6   9         40.96         42.03         1.48 o
   6   6   9         60.26         63.66         1.88 o
   7   6   9          0.56          0.02         0.41 o
   8   6   9         41.17         42.60         1.69 o
  -3   7   9        217.25        233.29        16.74 o
  -2   7   9         32.33         33.39         3.68 o
  -1   7   9         18.43         20.10         1.38 o
   0   7   9        200.86        198.48         3.69 o
   1   7   9         78.11         79.67         1.90 o
   2   7   9          2.18          1.56         0.54 o
   3   7   9          1.33          1.43         0.43 o
   4   7   9         10.66         13.23         1.04 o
   5   7   9          1.01          0.74         0.47 o
   6   7   9         37.68         41.36         1.85 o
   7   7   9         31.42         33.32         1.57 o
   8   7   9         80.84         89.43         3.40 o
  -3   8   9         31.09         30.53         5.18 o
  -2   8   9        152.43        142.85         6.78 o
  -1   8   9         55.81         50.03         3.77 o
   0   8   9          7.82         11.09         1.40 o
   1   8   9         65.58         66.67         1.98 o
   2   8   9         84.20         82.73         2.13 o
   3   8   9        552.41        538.19         6.71 o
   4   8   9          5.83          5.07         0.83 o
   5   8   9          2.85          2.64         0.91 o
   6   8   9          6.43          6.25         0.88 o
   7   8   9          6.29          7.86         1.18 o
   8   8   9          0.38          0.68         0.47 o
  -2   9   9          0.87          0.87         1.16 o
  -1   9   9          0.38          1.84         1.16 o
   0   9   9          3.65          7.08         0.82 o
   1   9   9        107.88        106.24         2.61 o
   2   9   9        169.47        168.82         3.28 o
   3   9   9          0.89          2.18         0.42 o
   4   9   9        207.22        196.46         4.40 o
   5   9   9         13.30         14.08         1.47 o
   6   9   9          0.01          0.52         0.46 o
   7   9   9          0.86          0.55         0.50 o
  -2  10   9          8.55          9.87         2.23 o
  -1  10   9         48.35         46.85         3.87 o
   0  10   9          3.43          3.25         0.78 o
   1  10   9         54.89         52.79         2.15 o
   2  10   9         57.55         59.59         1.92 o
   3  10   9         10.27         10.05         0.81 o
   4  10   9          0.09         -0.29         0.44 o
   5  10   9          0.47         -0.07         0.72 o
   6  10   9         11.81         14.35         2.47 o
   7  10   9          0.45          1.00         0.63 o
  -1  11   9          0.79          0.00         1.06 o
   0  11   9          4.26          1.68         1.50 o
   1  11   9          3.20          3.82         0.80 o
   2  11   9         46.78         47.51         1.96 o
   3  11   9         38.38         40.92         2.14 o
   4  11   9          3.56          3.19         0.96 o
   5  11   9          5.87          6.01         1.13 o
   6  11   9         56.11         66.48         2.90 o
   1  12   9         34.35         36.47         3.53 o
   2  12   9          9.15         11.68         1.23 o
   3  12   9         24.57         28.27         1.53 o
   4  12   9          5.98          5.80         1.23 o
   5  12   9         23.99         20.71         2.71 o
   0  -7  10          9.29          6.77         0.96 o
   1  -7  10         10.52          8.62         1.02 o
   2  -7  10        154.91        150.47         3.20 o
   3  -7  10         46.85         51.33         2.51 o
   4  -7  10          3.29          3.75         0.63 o
  -2  -6  10         54.87         46.65         5.23 o
  -1  -6  10          0.01          1.07         0.68 o
   0  -6  10          4.09          4.47         0.80 o
   1  -6  10          2.47          2.76         0.68 o
   2  -6  10         65.98         74.22         2.74 o
   3  -6  10        177.25        178.34         6.93 o
   4  -6  10          2.57          2.60         0.69 o
   5  -6  10         76.78         83.76         3.62 o
  -2  -5  10          9.96          9.29         1.09 o
  -1  -5  10         17.02         18.24         1.79 o
   0  -5  10         56.04         48.06         2.56 o
   1  -5  10        138.05        139.88         6.78 o
   2  -5  10          5.99          5.52         0.75 o
   3  -5  10         38.10         40.43         1.60 o
   4  -5  10         48.18         48.07         2.04 o
   5  -5  10          2.15          3.27         0.97 o
   6  -5  10         78.90         87.02         4.84 o
  -3  -4  10         32.09         39.10         3.87 o
  -2  -4  10          2.22          1.72         0.69 o
  -1  -4  10         24.88         29.10         1.95 o
   0  -4  10         16.64         17.67         2.09 o
   1  -4  10          1.89          1.55         0.52 o
   2  -4  10         34.63         31.23         2.61 o
   3  -4  10        143.85        139.81         3.03 o
   4  -4  10         56.58         60.27         2.33 o
   5  -4  10         43.68         45.29         2.56 o
   6  -4  10          8.29          6.08         1.18 o
   7  -4  10        158.78        161.32         4.85 o
  -3  -3  10          1.80          2.07         0.85 o
  -2  -3  10         17.79         20.22         1.60 o
  -1  -3  10        250.55        242.31         5.97 o
   0  -3  10         49.88         52.59         1.98 o
   1  -3  10          0.35          0.64         0.42 o
   2  -3  10          6.39          6.44         0.83 o
   3  -3  10         75.48         75.78         1.98 o
   4  -3  10        103.27        107.75         3.80 o
   5  -3  10         17.51         17.56         4.26 o
   6  -3  10          8.89          6.90         1.16 o
   7  -3  10        127.68        136.29         8.46 o
  -3  -2  10         56.02         61.03         2.83 o
  -2  -2  10         33.96         33.58         1.89 o
  -1  -2  10         65.26         63.16         2.96 o
   0  -2  10          0.87          1.06         0.41 o
   1  -2  10         37.67         36.58         4.01 o
   2  -2  10         32.69         32.10         1.44 o
   3  -2  10          0.95          1.11         0.33 o
   4  -2  10         40.29         37.56         2.30 o
   5  -2  10        282.22        276.36         6.57 o
   6  -2  10        253.45        256.85         6.16 o
   7  -2  10          0.62          0.29         0.53 o
   8  -2  10         45.57         48.51         2.41 o
  -4  -1  10         14.56         15.29         2.52 o
  -3  -1  10          0.87          0.60         0.67 o
  -2  -1  10         44.01         41.83         2.01 o
  -1  -1  10        313.80        306.89         6.82 o
   0  -1  10          3.08          2.31         0.60 o
   1  -1  10          1.10          0.56         0.33 o
   2  -1  10         61.78         62.09         1.81 o
   3  -1  10        172.84        179.86         3.30 o
   4  -1  10         18.18         16.60         1.77 o
   5  -1  10        240.63        238.21         5.87 o
   6  -1  10          2.46          2.36         0.78 o
   7  -1  10         30.23         27.21         1.75 o
   8  -1  10         85.12         90.48         5.28 o
  -4   0  10         31.23         26.42         3.29 o
  -3   0  10         30.70         29.93         2.39 o
  -2   0  10          0.71          0.70         0.66 o
  -1   0  10         44.28         38.60         1.64 o
   0   0  10        580.80        571.23         7.45 o
   1   0  10          8.65          9.85         0.81 o
   2   0  10         14.72         12.33         0.77 o
   3   0  10        148.69        137.56         2.15 o
   4   0  10        235.49        232.07         5.86 o
   5   0  10        289.34        288.07         6.60 o
   6   0  10        753.88        764.35        13.28 o
   7   0  10         33.26         31.09         1.82 o
   8   0  10        106.52        110.73         4.89 o
  -4   1  10         20.10         30.59         3.68 o
  -3   1  10         32.31         33.05         3.53 o
  -2   1  10          7.66          8.12         1.21 o
  -1   1  10          6.93          5.27         1.19 o
   0   1  10         22.71         22.88         2.15 o
   1   1  10        113.09        106.81         2.35 o
   2   1  10         28.65         27.32         1.06 o
   3   1  10         85.12         82.75         2.06 o
   4   1  10        111.86        113.49         3.84 o
   5   1  10         15.49         16.16         3.82 o
   6   1  10         30.71         29.44         1.80 o
   7   1  10         25.70         26.38         3.53 o
   8   1  10         25.40         25.40         1.43 o
  -4   2  10         45.22         47.52         4.74 o
  -3   2  10          0.71         -0.22         0.65 o
  -2   2  10         12.33         13.32         2.27 o
  -1   2  10          0.49          1.11         0.54 o
   0   2  10         18.71         24.71         1.40 o
   1   2  10        416.94        370.27         5.30 o
   2   2  10          0.09         -0.04         0.23 o
   3   2  10        175.94        178.52         3.81 o
   4   2  10         10.92         11.08         1.04 o
   5   2  10        474.09        478.45         9.37 o
   6   2  10         23.57         20.71         1.55 o
   7   2  10          0.55         -0.01         0.42 o
   8   2  10          0.66          1.05         0.45 o
  -4   3  10         45.91         49.55         4.16 o
  -3   3  10        123.86        120.60         4.38 o
  -2   3  10          7.58          8.63         1.37 o
  -1   3  10         54.30         59.99         2.28 o
   0   3  10          6.54          9.21         1.00 o
   1   3  10        153.48        155.76         3.01 o
   2   3  10        118.32        114.50         3.27 o
   3   3  10         82.72         81.15         2.48 o
   4   3  10        100.80        102.29         2.71 o
   5   3  10        182.48        187.26         3.81 o
   6   3  10         94.88         91.08         3.15 o
   7   3  10         33.34         28.34         1.67 o
   8   3  10          0.24          0.80         0.45 o
  -4   4  10          0.03          0.87         1.06 o
  -3   4  10        108.13        113.57         4.27 o
  -2   4  10         31.89         25.65         3.00 o
  -1   4  10          1.91          1.44         0.59 o
   0   4  10        175.63        161.18         3.28 o
   1   4  10          0.14          1.99         0.47 o
   2   4  10        213.57        193.65         3.25 o
   3   4  10         18.21         17.80         1.38 o
   4   4  10         91.71         93.71         2.78 o
   5   4  10         13.27         12.88         1.10 o
   6   4  10        197.64        194.42         3.93 o
   7   4  10          2.16          1.87         0.68 o
   8   4  10          0.08         -0.02         0.37 o
  -3   5  10         79.44         84.84         3.79 o
  -2   5  10         37.08         43.07         4.16 o
  -1   5  10          2.50          2.52         0.69 o
   0   5  10          0.05          0.09         0.45 o
   1   5  10         36.48         41.21         1.56 o
   2   5  10        110.57        110.89         2.92 o
   3   5  10          3.56          2.36         0.59 o
   4   5  10          2.18          1.97         0.55 o
   5   5  10        150.78        150.41         3.45 o
   6   5  10         28.78         32.34         1.94 o
   7   5  10          5.87          4.80         0.86 o
   8   5  10          3.06          1.85         0.56 o
  -3   6  10         18.66         17.40         2.08 o
  -2   6  10         15.04         16.65         2.71 o
  -1   6  10          7.29          5.20         1.23 o
   0   6  10         15.54         11.32         1.32 o
   1   6  10         48.53         47.38         2.83 o
   2   6  10          7.06          7.51         0.72 o
   3   6  10          2.06          3.43         1.22 o
   4   6  10          8.67          8.69         1.00 o
   5   6  10         54.78         53.20         2.09 o
   6   6  10         57.73         58.22         2.48 o
   7   6  10          9.47          9.67         1.04 o
   8   6  10         12.06         12.07         1.05 o
  -3   7  10        113.54        105.55         4.55 o
  -2   7  10          1.74          0.58         0.97 o
  -1   7  10         78.11         84.87         4.74 o
   0   7  10          8.46         10.61         1.16 o
   1   7  10        162.96        157.14         3.35 o
   2   7  10         14.04         15.10         1.23 o
   3   7  10         69.38         64.42         4.89 o
   4   7  10          2.64          1.91         0.63 o
   5   7  10         24.96         25.66         1.61 o
   6   7  10         43.72         42.72         2.09 o
   7   7  10        131.81        142.15         3.63 o
   8   7  10          0.01          0.02         0.48 o
  -2   8  10        236.27        254.72         9.68 o
  -1   8  10        102.93         98.91         5.32 o
   0   8  10          0.32         -0.02         0.38 o
   1   8  10         24.88         23.12         1.43 o
   2   8  10         43.67         45.92         1.62 o
   3   8  10          4.17          3.75         0.66 o
   4   8  10        270.08        257.96         5.36 o
   5   8  10          2.10          2.32         0.70 o
   6   8  10          4.19          4.17         0.81 o
   7   8  10          9.74          9.45         1.09 o
  -1   9  10         68.59         68.32         4.55 o
   0   9  10         23.79         23.81         1.51 o
   1   9  10         19.54         20.06         1.53 o
   2   9  10        149.58        147.92         3.74 o
   3   9  10          2.07          1.50         0.38 o
   4   9  10         13.80          8.10         1.10 o
   5   9  10         14.47         15.97         1.49 o
   6   9  10         50.38         54.61         2.24 o
   7   9  10          0.69          0.78         0.54 o
  -1  10  10         18.72         25.26         3.39 o
   0  10  10         32.19         37.17         2.67 o
   1  10  10         42.88         41.21         1.81 o
   2  10  10          4.02          4.83         0.74 o
   3  10  10        262.79        261.46         4.16 o
   4  10  10          0.62          0.55         0.53 o
   5  10  10          6.51          4.49         0.94 o
   6  10  10         11.55         13.07         1.39 o
   1  11  10         69.42         67.92         2.53 o
   2  11  10         19.92         22.98         1.64 o
   3  11  10         19.43         23.95         1.24 o
   4  11  10        102.96        109.73        10.74 o
   5  11  10         64.88         71.98         3.24 o
   1  -6  11         15.85         17.04         1.45 o
   2  -6  11          2.83          3.47         1.11 o
   3  -6  11         67.24         60.52         2.13 o
  -1  -5  11         54.22         60.40         3.15 o
   0  -5  11          0.15         -0.04         0.54 o
   1  -5  11         80.39         85.92         3.11 o
   2  -5  11          6.94          7.32         1.02 o
   3  -5  11         15.29         16.85         1.18 o
   4  -5  11         98.15        103.51         2.75 o
   5  -5  11         50.61         52.69         3.00 o
  -1  -4  11         18.25         17.73         1.98 o
   0  -4  11         73.29         71.28         2.89 o
   1  -4  11         24.30         23.80         1.74 o
   2  -4  11          0.18          0.18         0.39 o
   3  -4  11         14.17         13.65         1.14 o
   4  -4  11        160.29        165.32         5.20 o
   5  -4  11         90.48         95.36         7.79 o
   6  -4  11          1.61          1.37         0.82 o
  -2  -3  11          3.05          4.59         1.09 o
  -1  -3  11          0.17         -0.50         1.02 o
   0  -3  11         70.99         75.73         2.96 o
   1  -3  11         41.24         45.65         1.86 o
   2  -3  11         11.07         10.29         0.94 o
   3  -3  11         17.52         14.88         1.44 o
   4  -3  11         42.16         45.17         7.06 o
   5  -3  11        156.19        159.07         4.96 o
   6  -3  11          0.02         -0.55         0.87 o
  -2  -2  11          3.73          3.28         1.02 o
  -1  -2  11          0.52          0.74         0.64 o
   0  -2  11         13.39         13.75         1.26 o
   1  -2  11        151.97        155.86         3.55 o
   2  -2  11         97.10         96.60         2.55 o
   3  -2  11          1.47          1.44         0.41 o
   4  -2  11          2.38          1.64         0.97 o
   5  -2  11         34.12         35.73         2.36 o
   6  -2  11        219.24        227.49         9.05 o
   7  -2  11         33.97         31.64         2.08 o
  -3  -1  11         72.20         73.73         3.28 o
  -2  -1  11         16.59         18.09         1.95 o
  -1  -1  11         18.57         17.07         1.74 o
   0  -1  11         34.11         35.51         1.65 o
   1  -1  11        118.14        122.80         3.04 o
   2  -1  11         63.76         65.88         1.98 o
   3  -1  11          0.10          0.23         0.26 o
   4  -1  11         10.55         11.03         1.53 o
   5  -1  11          2.06          2.29         0.82 o
   6  -1  11         91.88         98.65         3.59 o
   7  -1  11          5.90          6.96         1.17 o
  -3   0  11         14.61         13.96         1.74 o
  -2   0  11         31.54         28.94         3.10 o
  -1   0  11          4.18          2.88         0.91 o
   0   0  11        262.77        261.88         4.41 o
   1   0  11          2.82          1.42         0.46 o
   2   0  11          0.81          0.81         0.34 o
   3   0  11         56.36         54.45         1.48 o
   4   0  11          5.47          5.76         1.16 o
   5   0  11        186.06        188.96         5.28 o
   6   0  11         83.17         85.90         3.31 o
   7   0  11         21.58         23.53         2.42 o
   8   0  11          0.45          1.10         0.61 o
  -3   1  11         21.30         25.07         2.35 o
  -2   1  11         85.78         88.94         4.74 o
  -1   1  11         66.65         52.63         3.19 o
   0   1  11         26.42         28.62         1.66 o
   1   1  11        453.96        437.92         6.11 o
   2   1  11         11.34         13.91         0.85 o
   3   1  11        164.78        163.53         2.97 o
   4   1  11          0.89          0.91         0.82 o
   5   1  11         40.94         40.21         5.08 o
   6   1  11          0.72          0.38         0.60 o
   7   1  11        218.54        222.44         5.51 o
   8   1  11         23.09         24.80         1.79 o
  -3   2  11         26.42         30.28         2.63 o
  -2   2  11         64.45         66.39         4.16 o
  -1   2  11         22.42         20.82         2.00 o
   0   2  11         36.27         35.77         1.90 o
   1   2  11         10.05         10.43         0.92 o
   2   2  11        130.76        121.27         2.64 o
   3   2  11         12.90         12.71         1.21 o
   4   2  11          0.25          0.05         0.56 o
   5   2  11         12.77         13.91         1.64 o
   6   2  11          0.58          0.32         0.60 o
   7   2  11         15.35         15.65         2.18 o
   8   2  11         18.37         18.64         2.47 o
  -3   3  11         65.32         66.14         3.35 o
  -2   3  11          3.59          2.32         1.26 o
  -1   3  11         40.48         36.25         2.34 o
   0   3  11          0.32         -0.03         0.43 o
   1   3  11         21.21         14.70         1.06 o
   2   3  11        237.98        213.07         3.54 o
   3   3  11         57.22         59.24         2.21 o
   4   3  11         39.34         34.01         1.66 o
   5   3  11         10.06         10.30         2.23 o
   6   3  11         61.08         59.40         2.95 o
   7   3  11          4.97          3.85         0.86 o
   8   3  11         35.96         39.94         2.86 o
  -3   4  11          0.36         -0.35         0.79 o
  -2   4  11         70.23         74.13         4.65 o
  -1   4  11         26.12         22.66         2.18 o
   0   4  11         45.64         42.37         2.12 o
   1   4  11          1.02          1.93         0.55 o
   2   4  11         38.41         43.13         1.54 o
   3   4  11        123.65        122.11         3.27 o
   4   4  11        111.14        104.94         4.12 o
   5   4  11         11.20         13.84         2.53 o
   6   4  11         39.03         38.86         2.34 o
   7   4  11          0.77          1.49         0.62 o
   8   4  11         20.83         24.65         1.58 o
  -2   5  11         83.34         87.97         5.13 o
  -1   5  11        119.58        121.56         5.71 o
   0   5  11         39.11         35.04         1.97 o
   1   5  11         50.21         41.30         2.56 o
   2   5  11          2.44          1.14         0.41 o
   3   5  11         42.07         40.70         1.96 o
   4   5  11        183.22        179.14         4.06 o
   5   5  11         11.61         10.26         1.16 o
   6   5  11         10.31         10.54         1.45 o
   7   5  11        118.80        119.99         3.81 o
   8   5  11          2.88          2.44         0.64 o
  -2   6  11          0.05         -0.68         0.87 o
  -1   6  11        103.94        100.07         5.23 o
   0   6  11         53.86         53.62         3.23 o
   1   6  11          7.88          5.92         0.90 o
   2   6  11          5.60          6.16         0.81 o
   3   6  11        104.77        109.38         4.13 o
   4   6  11         68.98         68.19         3.21 o
   5   6  11          2.03          2.06         0.83 o
   6   6  11         29.38         30.49         2.10 o
   7   6  11         88.02         99.22         3.05 o
   8   6  11         15.09         14.32         1.30 o
  -2   7  11          3.12          2.23         1.36 o
  -1   7  11         76.40         76.16         4.65 o
   0   7  11          2.71          1.11         0.53 o
   1   7  11          7.68          6.87         1.02 o
   2   7  11          5.28          5.37         0.72 o
   3   7  11         31.36         35.17         2.29 o
   4   7  11         21.99         23.72         1.89 o
   5   7  11         33.48         32.66         2.16 o
   6   7  11         44.03         42.57         2.21 o
   7   7  11          1.66          1.49         0.69 o
  -1   8  11          1.35          2.03         1.26 o
   0   8  11         12.39          9.22         0.98 o
   1   8  11          0.73          1.06         0.50 o
   2   8  11          6.56          5.90         0.77 o
   3   8  11         88.38         83.65         3.85 o
   4   8  11         26.80         25.91         1.94 o
   5   8  11         14.25         20.79         1.74 o
   6   8  11          0.33          1.40         0.70 o
   7   8  11          1.62          0.75         0.54 o
   0   9  11         44.64         39.97         3.29 o
   1   9  11         88.12         85.53         2.49 o
   2   9  11          9.37          9.03         1.13 o
   3   9  11          9.33          6.81         1.10 o
   4   9  11          3.87          5.35         1.04 o
   5   9  11         21.57         19.50         1.71 o
   6   9  11         86.10         97.21         3.25 o
   1  10  11         52.92         57.62         2.09 o
   2  10  11          0.19          0.21         0.43 o
   3  10  11         17.60         15.95         0.95 o
   4  10  11         12.29          9.74         1.30 o
   5  10  11          0.11          0.55         0.68 o
   3  11  11         24.17         25.11         2.66 o
   0  -4  12          0.04          0.19         0.61 o
   1  -4  12          9.52          9.27         1.20 o
   2  -4  12         36.18         35.48         2.25 o
   3  -4  12         77.21         76.39         4.07 o
   4  -4  12          1.76          1.70         0.92 o
   0  -3  12          9.92         13.96         1.47 o
   1  -3  12         22.62         24.17         1.48 o
   2  -3  12         42.18         41.52         1.71 o
   3  -3  12          0.03          0.12         0.33 o
   4  -3  12        158.36        150.92         5.11 o
   5  -3  12          4.43          5.55         1.25 o
  -1  -2  12         26.35         30.19         5.08 o
   0  -2  12          3.06          3.06         0.83 o
   1  -2  12          4.35          5.88         0.84 o
   2  -2  12        132.47        137.22         3.22 o
   3  -2  12         23.64         22.51         1.81 o
   4  -2  12         10.69         12.40         1.72 o
   5  -2  12         17.54         17.73         1.97 o
   6  -2  12         14.56         15.07         1.80 o
  -1  -1  12         10.65          7.99         1.29 o
   0  -1  12         44.08         51.81         3.38 o
   1  -1  12         50.15         48.39         2.16 o
   2  -1  12          0.37          0.74         0.84 o
   3  -1  12        372.80        373.74         5.93 o
   4  -1  12          1.49          1.25         0.82 o
   5  -1  12          2.89          1.92         0.86 o
   6  -1  12          5.45          5.46         1.16 o
  -2   0  12         10.57          9.78         1.94 o
  -1   0  12         17.07         18.41         1.93 o
   0   0  12         50.51         54.00         2.26 o
   1   0  12        156.38        161.20         3.74 o
   2   0  12         21.76         25.00         2.63 o
   3   0  12         81.23         87.30         2.35 o
   4   0  12         17.48         18.01         2.52 o
   5   0  12          9.13          9.77         1.50 o
   6   0  12          7.47          6.63         1.23 o
   7   0  12          0.56          1.26         0.82 o
  -2   1  12         18.52         18.29         2.61 o
  -1   1  12         87.54         91.12         6.44 o
   0   1  12          8.76          8.38         1.20 o
   1   1  12         38.57         39.15         2.29 o
   2   1  12         22.74         19.49         1.63 o
   3   1  12          3.87          6.54         0.58 o
   4   1  12         12.79         12.87         1.72 o
   5   1  12         83.69         80.73         3.43 o
   6   1  12         23.25         23.60         2.76 o
   7   1  12         50.83         51.76         3.00 o
  -2   2  12         51.46         54.48         3.87 o
  -1   2  12         33.03         29.03         2.34 o
   0   2  12        247.45        243.18         5.17 o
   1   2  12         17.93         19.94         1.50 o
   2   2  12         10.10          9.93         0.80 o
   3   2  12         36.08         36.84         1.00 o
   4   2  12        112.81        113.88         4.33 o
   5   2  12         31.11         30.88         2.54 o
   6   2  12         96.71        103.37         3.83 o
   7   2  12         73.40         71.31         4.69 o
  -2   3  12         51.02         67.65         4.36 o
  -1   3  12         13.52          9.68         1.94 o
   0   3  12         67.25         60.99         2.74 o
   1   3  12        114.62        120.17         3.23 o
   2   3  12          0.34          0.05         0.35 o
   3   3  12         34.70         34.51         1.95 o
   4   3  12         21.56         22.01         2.21 o
   5   3  12         71.17         67.49         3.22 o
   6   3  12          7.18          8.11         1.33 o
   7   3  12         39.51         40.62         2.40 o
  -2   4  12          4.81          3.77         1.45 o
  -1   4  12         34.25         38.04         3.19 o
   0   4  12          1.27          1.42         0.78 o
   1   4  12         64.83         56.46         2.31 o
   2   4  12          1.93          1.79         0.50 o
   3   4  12         17.28         15.35         1.94 o
   4   4  12         20.05         23.37         5.42 o
   5   4  12         36.69         41.21         5.90 o
   6   4  12          3.64          3.91         1.05 o
   7   4  12         21.86         24.72         2.15 o
  -1   5  12          4.44          5.23         1.65 o
   0   5  12          8.79         10.21         1.19 o
   1   5  12         30.17         30.04         1.77 o
   2   5  12         52.04         46.89         1.81 o
   3   5  12          0.45         -0.14         0.70 o
   4   5  12        198.57        201.83         6.00 o
   5   5  12          0.32          1.12         0.77 o
   6   5  12         16.93         19.22         2.04 o
   7   5  12         11.78         10.61         1.45 o
  -1   6  12          0.54         -0.29         0.87 o
   0   6  12         96.22         97.39         3.18 o
   1   6  12         14.57         15.84         1.38 o
   2   6  12         44.33         49.81         1.99 o
   3   6  12          8.41         11.36         2.27 o
   4   6  12          7.02          7.50         1.39 o
   5   6  12         52.94         53.63         7.35 o
   6   6  12         42.81         48.74         5.37 o
   7   6  12          5.41         10.64         2.10 o
   0   7  12          3.45          3.77         0.99 o
   1   7  12        202.23        197.03         3.97 o
   2   7  12         12.24         11.50         1.09 o
   3   7  12          1.60          1.44         0.88 o
   4   7  12          8.55         10.91         2.23 o
   5   7  12         97.08         93.02         4.00 o
   6   7  12          9.94         11.60         1.41 o
   0   8  12          4.57          7.26         1.74 o
   1   8  12         53.91         59.92         2.14 o
   2   8  12          0.61          0.23         0.42 o
   3   8  12         42.99         54.31         3.59 o
   4   8  12          2.06          4.47         0.99 o
   5   8  12         15.19         17.05         1.68 o
   6   8  12         45.12         52.26         2.58 o
   1   9  12          3.53          3.98         0.77 o
   2   9  12          1.31          1.64         0.50 o
   3   9  12         26.19         30.21         2.51 o
   4   9  12         14.84         10.87         1.41 o
   5   9  12         18.13         18.41         1.77 o
   1  -2  13         16.19         15.07         1.32 o
   2  -2  13          5.07          7.05         0.89 o
   3  -2  13          1.28          1.67         0.43 o
   4  -2  13         13.55         13.22         1.89 o
   0  -1  13         39.77         38.39         3.48 o
   1  -1  13         40.20         48.41         2.30 o
   2  -1  13          0.93          1.34         0.53 o
   3  -1  13          7.19          8.85         0.76 o
   4  -1  13          8.44          6.64         1.39 o
   5  -1  13         59.03         59.70         3.31 o
   0   0  13         82.97         87.04         3.41 o
   1   0  13         42.46         47.14         2.07 o
   2   0  13          8.36          8.10         0.87 o
   3   0  13          9.84         13.76         0.80 o
   4   0  13         99.46        106.64         4.34 o
   5   0  13         34.03         33.45         2.79 o
   6   0  13         42.12         35.80         4.16 o
   0   1  13         14.79         15.93         3.05 o
   1   1  13        125.64        127.32         3.53 o
   2   1  13         81.59         81.70         2.35 o
   3   1  13          3.71          3.80         0.84 o
   4   1  13         25.11         25.58         2.53 o
   5   1  13         52.65         55.50         3.22 o
   6   1  13          0.06          0.65         0.69 o
   0   2  13          0.42          0.26         0.67 o
   1   2  13         12.49          9.16         1.12 o
   2   2  13         86.85        100.56         2.65 o
   3   2  13         29.48         34.30         7.89 o
   4   2  13         24.65         31.70         3.48 o
   5   2  13         27.71         24.13         2.40 o
   6   2  13          7.58          6.92         1.36 o
   0   3  13         10.04          8.76         1.34 o
   1   3  13         87.85         77.89         3.24 o
   2   3  13          3.07          4.46         1.16 o
   3   3  13         25.34         28.29         2.80 o
   4   3  13          8.09          8.92         1.63 o
   5   3  13          5.26          6.63         1.39 o
   6   3  13         78.60         79.05         3.56 o
   0   4  13          0.73          0.61         0.66 o
   1   4  13         61.37         68.49         2.53 o
   2   4  13         75.69         76.97         2.33 o
   3   4  13         16.89         16.58         2.12 o
   4   4  13         65.75         69.66         9.63 o
   5   4  13         43.21         47.17         3.05 o
   6   4  13          3.43          5.01         1.23 o
   0   5  13          1.23          0.95         0.92 o
   1   5  13          7.19          9.61         1.71 o
   2   5  13         36.32         34.59         1.65 o
   3   5  13         13.99         14.28         2.09 o
   4   5  13          0.06         -0.60         0.60 o
   5   5  13          0.01          0.47         0.73 o
   6   5  13         23.40         28.50         5.95 o
   1   6  13          4.18          2.96         0.80 o
   2   6  13          7.02          6.57         0.87 o
   3   6  13        127.84        133.30         5.10 o
   4   6  13          6.46          6.20         2.56 o
   5   6  13          2.70          1.24         1.55 o
   6   6  13         52.20         51.80         5.71 o
   1   7  13          0.01         -0.35         0.46 o
   2   7  13          0.01         -0.08         0.41 o
   3   7  13         59.50         62.76         3.72 o
   4   7  13         13.15         11.67         1.83 o
   5   7  13          2.97          2.42         1.23 o
   3   8  13          0.13         -0.60         0.67 o
   4   8  13         39.76         43.55         2.78 o
   3   1  14         68.83         61.15         3.76 o
   2   2  14        167.99        180.64         4.35 o
   3   2  14         33.43         38.47         3.30 o
   4   2  14         63.73         58.18         3.62 o
   2   3  14         10.26         13.15         1.21 o
   3   3  14         27.53         31.14         2.99 o
   4   3  14        100.94        119.05         4.93 o
   2   4  14          4.70          6.19         2.03 o
   3   4  14         43.44         43.73         3.51 o
   4   4  14         17.55         20.80         2.44 o
   3   5  14         38.91         45.38         5.61 o
                                                
