# Supplementary material for: Synthesis, characterization, and crystal structures of N,N′-bis­(2-di­alkyl­amino­phen­yl)thio­ureas
Source: Acta Crystallogr E Crystallogr Commun. 2023 Jan 6;79(Pt 2):60–4. doi: 10.1107/S2056989022012245 (PMC9912467; doi:10.1107/S2056989022012245)
Supplement: Supplementary file 4 [file e-79-00060-2sup3.hkl]

#
# h,k,l, Fc-squared, Fo-squared, sigma(Fo-squared), status flag
#
data_2
_shelx_title ' 2khl007_a.res in P2(1)/n'
_shelx_refln_list_code          4
_shelx_F_calc_maximum      197.84
_exptl_crystal_F_000       800.00
_reflns_d_resolution_high  0.7475

loop_
 _space_group_symop_operation_xyz
 'x, y, z'
 '-x+1/2, y+1/2, -z+1/2'
 '-x, -y, -z'
 'x-1/2, -y-1/2, z-1/2'

_cell_length_a     9.6159
_cell_length_b    16.0524
_cell_length_c    12.9462
_cell_angle_alpha  90.000
_cell_angle_beta   96.724
_cell_angle_gamma  90.000

_shelx_F_squared_multiplier     1.000

loop_
 _refln_index_h
 _refln_index_k
 _refln_index_l
 _refln_F_squared_calc
 _refln_F_squared_meas
 _refln_F_squared_sigma
 _refln_observed_status
   2   0   0       5276.44       5231.08       177.31 o
   4   0   0       9940.77      10271.55       299.85 o
   6   0   0        738.16        846.48        19.51 o
   8   0   0        416.61        403.76        11.44 o
  10   0   0        598.20        560.46        29.79 o
  12   0   0         31.26         46.42         9.01 o
   1   1   0       1178.71       1129.60        13.46 o
   2   1   0         30.89         39.94         0.92 o
   3   1   0       1736.62       1625.04        22.26 o
   4   1   0       1138.13       1235.98        16.31 o
   5   1   0          7.29         14.21         1.00 o
   6   1   0        766.38        781.96        14.07 o
   7   1   0         50.84         39.04         2.03 o
   8   1   0        155.81        135.64         3.96 o
   9   1   0          0.48          2.75         1.63 o
  10   1   0        233.89        238.69        12.12 o
  11   1   0        190.91        196.86        21.46 o
  12   1   0          3.46          2.59         3.30 o
   0   2   0        613.81        597.18        12.59 o
   1   2   0         70.97         66.57         1.24 o
   2   2   0       3106.11       3342.74        69.94 o
   3   2   0       1166.05       1305.11        18.08 o
   4   2   0        865.16        921.48        12.37 o
   5   2   0         39.23         77.75         1.91 o
   6   2   0        724.69        790.24        12.16 o
   7   2   0        977.52        966.94        14.81 o
   8   2   0         46.08         37.56         2.14 o
   9   2   0        687.41        655.82        14.11 o
  10   2   0        140.54        144.71        26.16 o
  11   2   0        326.95        317.03        15.06 o
  12   2   0         10.12          7.48         3.65 o
   1   3   0       1047.29       1190.83        43.05 o
   2   3   0         25.35         27.26         1.10 o
   3   3   0        106.95        114.73         2.64 o
   4   3   0        392.89        420.81         6.62 o
   5   3   0       2280.67       2376.33        30.64 o
   6   3   0        694.93        658.32         9.84 o
   7   3   0        175.50        169.70         3.89 o
   8   3   0        594.89        528.98        10.42 o
   9   3   0         73.11         71.02         4.02 o
  10   3   0          0.05          0.17         2.45 o
  11   3   0          2.56          5.21         3.29 o
  12   3   0          0.55         -0.17         5.72 o
   0   4   0       6089.08       5963.86       121.05 o
   1   4   0       3394.29       3226.51        51.25 o
   2   4   0         84.29         63.97         1.84 o
   3   4   0       1780.13       1792.89        33.62 o
   4   4   0        147.57        118.39         2.75 o
   5   4   0         61.95         59.51         1.99 o
   6   4   0       1055.55       1043.36        15.51 o
   7   4   0        197.96        195.73         4.30 o
   8   4   0         27.16         33.55         2.61 o
   9   4   0         10.27         11.36         2.09 o
  10   4   0         26.73         30.36         4.32 o
  11   4   0         13.29         12.82         3.92 o
  12   4   0          4.34         10.22         4.16 o
   1   5   0       1556.65       1575.15        28.74 o
   2   5   0       1384.34       1452.49        23.95 o
   3   5   0        103.17         96.05         2.40 o
   4   5   0        215.11        236.93         5.14 o
   5   5   0        584.20        612.09        10.29 o
   6   5   0       1544.54       1603.99        23.02 o
   7   5   0         16.03         17.03         1.58 o
   8   5   0        776.35        779.54        17.54 o
   9   5   0        336.05        353.46        11.40 o
  10   5   0        864.17        848.47        17.65 o
  11   5   0         14.92         16.30         5.72 o
  12   5   0         17.63         17.43         4.64 o
   0   6   0       2065.32       2098.27        53.87 o
   1   6   0        277.19        305.22         6.73 o
   2   6   0       2548.81       2673.85        60.68 o
   3   6   0       3054.50       3249.08        52.36 o
   4   6   0         12.33         13.73         1.12 o
   5   6   0          0.67          1.53         0.56 o
   6   6   0          0.02          6.02         0.88 o
   7   6   0        131.08        141.23         4.62 o
   8   6   0          7.72          6.66         1.75 o
   9   6   0        930.70        903.96        20.45 o
  10   6   0         18.55         22.06         2.65 o
  11   6   0          0.33         -1.14         2.56 o
  12   6   0        110.77        103.50        10.70 o
   1   7   0       1196.70       1221.82        31.19 o
   2   7   0         39.57         33.49         2.10 o
   3   7   0       2009.82       2168.80        39.91 o
   4   7   0       1330.99       1263.40        21.70 o
   5   7   0         10.48          1.34         0.73 o
   6   7   0          4.93          8.92         1.51 o
   7   7   0        366.90        339.18         9.35 o
   8   7   0       1309.20       1286.19        26.80 o
   9   7   0          5.70          5.10         2.17 o
  10   7   0         25.37         27.61         3.32 o
  11   7   0         74.58         69.64         7.83 o
  12   7   0        207.24        194.31        19.40 o
   0   8   0        688.88        791.35        28.58 o
   1   8   0         45.11         63.59         3.45 o
   2   8   0       3602.50       3571.58        57.69 o
   3   8   0        409.83        444.39         9.82 o
   4   8   0        374.42        397.59         9.25 o
   5   8   0        204.75        192.99         4.99 o
   6   8   0         23.73         33.77         3.40 o
   7   8   0        166.20        183.36         7.46 o
   8   8   0         22.23         22.84         2.78 o
   9   8   0        179.02        185.32         7.06 o
  10   8   0         51.43         57.37         4.77 o
  11   8   0         31.30         34.93         5.62 o
   1   9   0       1162.51       1182.90        27.09 o
   2   9   0        434.18        434.71         8.73 o
   3   9   0        127.42         88.42         4.10 o
   4   9   0         42.49         41.82         2.70 o
   5   9   0        923.02        874.03        19.14 o
   6   9   0        152.94        159.02         5.36 o
   7   9   0        449.61        451.11        11.82 o
   8   9   0        384.60        378.67        10.78 o
   9   9   0         24.31         24.03         3.20 o
  10   9   0          0.46         -1.33         2.76 o
  11   9   0          0.04         -3.12         4.16 o
   0  10   0       1492.20       1532.92        48.83 o
   1  10   0          3.59         -0.21         0.62 o
   2  10   0        402.74        379.32         8.05 o
   3  10   0       1601.71       1667.11        31.82 o
   4  10   0        127.58        155.78         7.55 o
   5  10   0       2427.38       2409.55        45.35 o
   6  10   0         13.14         12.94         1.97 o
   7  10   0        714.75        689.00        18.70 o
   8  10   0          1.22          1.67         1.54 o
   9  10   0        514.90        549.85        25.99 o
  10  10   0         47.24         43.62         6.24 o
  11  10   0         49.97         56.79        14.72 o
   1  11   0         62.94         46.28         2.55 o
   2  11   0        154.80        159.67         4.75 o
   3  11   0        465.53        389.76         8.49 o
   4  11   0         73.80         84.59         5.12 o
   5  11   0        937.18        953.76        19.98 o
   6  11   0        340.04        337.54        10.75 o
   7  11   0        646.60        639.90        17.70 o
   8  11   0          1.25          2.46         2.09 o
   9  11   0         26.38         29.29         5.07 o
  10  11   0        180.95        156.60        11.79 o
   0  12   0         32.63         50.50         5.20 o
   1  12   0        774.48        799.09        16.82 o
   2  12   0       1285.08       1285.11        22.92 o
   3  12   0         90.36         90.10         3.53 o
   4  12   0          0.32          1.71         1.11 o
   5  12   0       1952.18       1899.15        36.83 o
   6  12   0        946.97        965.53        30.33 o
   7  12   0        180.52        184.76        10.06 o
   8  12   0         77.15         97.55        14.20 o
   9  12   0        492.81        477.71        19.58 o
  10  12   0         53.29         51.57         9.70 o
   1  13   0       1264.56       1267.04        25.35 o
   2  13   0        591.27        554.27        11.45 o
   3  13   0         80.03         90.46         4.16 o
   4  13   0       1112.42       1051.59        25.73 o
   5  13   0         74.18         75.83         5.11 o
   6  13   0         90.87         77.72         8.14 o
   7  13   0          0.03         -0.15         2.32 o
   8  13   0        282.71        256.59        26.33 o
   9  13   0         63.15         65.26        11.43 o
  10  13   0         11.72         15.03         4.66 o
   0  14   0       2227.35       2059.64        55.90 o
   1  14   0        125.06        153.66         6.38 o
   2  14   0         17.74         24.47         2.48 o
   3  14   0        210.41        199.47         6.71 o
   4  14   0        117.04        123.05         8.97 o
   5  14   0       1004.13        970.70        24.60 o
   6  14   0        110.35        118.97         8.24 o
   7  14   0         70.21         73.55         7.30 o
   8  14   0        354.91        357.90        15.97 o
   9  14   0        313.30        349.73        16.39 o
   1  15   0        911.57        842.32        43.81 o
   2  15   0         43.55         46.74         3.57 o
   3  15   0          0.01          3.68         1.47 o
   4  15   0        245.13        260.53         9.41 o
   5  15   0          0.63          1.95         2.09 o
   6  15   0         58.53         60.02         6.40 o
   7  15   0         46.22         37.97         5.57 o
   8  15   0        345.12        387.98        21.31 o
   9  15   0        472.57        498.85        20.64 o
   0  16   0        912.88        955.70        45.73 o
   1  16   0         47.61         54.62         8.14 o
   2  16   0         39.80         35.36         4.39 o
   3  16   0          6.87          9.29         2.63 o
   4  16   0        172.35        181.24        19.08 o
   5  16   0        224.57        248.57        13.68 o
   6  16   0        242.08        248.18        12.29 o
   7  16   0        471.37        564.35        21.64 o
   8  16   0         60.77         88.21         8.84 o
   1  17   0        506.82        492.61        16.52 o
   2  17   0        130.99        130.16        13.17 o
   3  17   0         44.18         40.57         4.76 o
   4  17   0         22.43         26.79         4.98 o
   5  17   0        188.90        203.67        21.83 o
   6  17   0         87.97        102.20        16.28 o
   7  17   0          4.22         -2.43         4.85 o
   0  18   0        175.26        217.87        18.36 o
   1  18   0        450.62        467.58        16.31 o
   2  18   0        227.13        215.11        10.20 o
   3  18   0          0.22          1.23         2.23 o
   4  18   0          5.72          5.34         3.33 o
   5  18   0          9.49          6.24         5.54 o
   6  18   0         80.74         89.38        14.90 o
   1  19   0          5.10          8.44         3.13 o
   2  19   0        166.26        189.54        12.91 o
   3  19   0          2.00          4.19         3.40 o
   4  19   0         28.93         16.63         7.62 o
   5  19   0        130.42        131.64        18.71 o
   0  20   0         48.81         41.02         6.60 o
   1  20   0         12.50         21.09         4.30 o
   2  20   0        382.00        428.70        16.23 o
   3  20   0         44.08         50.85         7.41 o
   4  20   0          4.09         10.39         6.58 o
   1  21   0         98.64        100.76        11.34 o
   2  21   0          2.21          9.62         3.45 o
 -11   0   1          2.93          1.39         3.46 o
  -9   0   1          6.58         11.92         2.75 o
  -7   0   1       1407.12       1344.00        30.10 o
  -5   0   1        711.16        666.82        15.50 o
  -3   0   1       1376.86       1384.27        35.88 o
  -1   0   1       2578.30       2428.82        49.47 o
   1   0   1       3292.48       2873.85       141.39 o
   3   0   1       2112.38       2226.25        40.05 o
   5   0   1          0.02          0.89         0.60 o
   7   0   1          6.77          6.13         1.35 o
   9   0   1        852.03        780.14        25.28 o
  11   0   1         26.07         27.02         7.28 o
 -12   1   1          7.01          8.31         3.67 o
 -11   1   1          5.39          8.09         3.40 o
 -10   1   1         13.08         11.95         3.55 o
  -9   1   1        434.96        443.31        13.34 o
  -8   1   1        136.20        125.68         3.71 o
  -7   1   1        634.39        709.53        12.15 o
  -6   1   1       4403.57       4659.24        68.21 o
  -5   1   1       4771.22       5024.18        67.70 o
  -4   1   1       2138.95       2350.02        34.74 o
  -3   1   1      16393.40      14788.15       242.37 o
  -2   1   1       6291.07       6303.55       101.79 o
  -1   1   1      11625.08       9684.34       201.06 o
   0   1   1       2147.68       2060.65        49.17 o
   1   1   1      20879.46      17875.08       353.69 o
   2   1   1          1.57         -0.51         0.51 o
   3   1   1        530.79        490.77         6.44 o
   4   1   1        369.21        358.02         6.69 o
   5   1   1         69.80         78.12         1.88 o
   6   1   1       1201.86       1233.35        19.47 o
   7   1   1        360.65        381.19         6.64 o
   8   1   1        212.26        204.71         5.71 o
   9   1   1        147.51        145.40         7.62 o
  10   1   1         98.94         89.66         8.83 o
  11   1   1         42.44         44.73         6.49 o
  12   1   1          2.64          3.74         3.65 o
 -12   2   1        398.31        413.75        18.00 o
 -11   2   1         10.36          8.46         3.40 o
 -10   2   1        430.01        380.08        15.92 o
  -9   2   1         25.94         24.57         2.66 o
  -8   2   1       1099.45       1071.72        16.47 o
  -7   2   1        147.29        138.98         4.13 o
  -6   2   1       2308.37       2324.27        32.44 o
  -5   2   1        209.75        218.21         5.71 o
  -4   2   1         39.22         43.60         1.70 o
  -3   2   1        464.40        455.64         8.10 o
  -2   2   1       2060.90       2212.58        32.29 o
  -1   2   1       2736.92       2687.89        42.78 o
   0   2   1       2139.22       2056.87        34.51 o
   1   2   1        422.45        410.26         5.60 o
   2   2   1      17890.37      15635.65       189.76 o
   3   2   1        511.42        525.47         6.91 o
   4   2   1       2872.20       2971.32        35.60 o
   5   2   1         30.84         34.15         1.39 o
   6   2   1         37.25         45.48         1.70 o
   7   2   1        172.75        168.73         4.57 o
   8   2   1       1778.86       1761.19        28.03 o
   9   2   1         15.00         15.05         2.39 o
  10   2   1          8.33          1.13         2.66 o
  11   2   1          2.02          2.11         2.91 o
  12   2   1          4.20          3.54         3.25 o
 -12   3   1        102.69         84.88         8.57 o
 -11   3   1         52.59         42.24         5.72 o
 -10   3   1         97.20         82.14         5.95 o
  -9   3   1        709.84        665.42        15.57 o
  -8   3   1       1992.77       1963.69        30.67 o
  -7   3   1         30.78         49.60         1.96 o
  -6   3   1        264.59        288.04         5.26 o
  -5   3   1        171.58        200.49         4.17 o
  -4   3   1        252.99        214.15         4.38 o
  -3   3   1        142.73        136.94         4.25 o
  -2   3   1       6178.48       6434.69       125.77 o
  -1   3   1       3978.67       3723.81        65.69 o
   0   3   1       1518.99       1477.04        29.90 o
   1   3   1       1701.93       1680.88        21.36 o
   2   3   1        163.06        140.28         2.73 o
   3   3   1        393.36        397.33         5.57 o
   4   3   1        794.23        927.26        11.97 o
   5   3   1         46.92         72.65         2.15 o
   6   3   1          0.17         -0.18         0.42 o
   7   3   1        740.85        753.02        12.40 o
   8   3   1         91.21         91.90         3.52 o
   9   3   1        757.10        681.36        16.64 o
  10   3   1          6.05          3.82         3.20 o
  11   3   1        451.42        451.65        19.23 o
  12   3   1         45.76         48.44        11.09 o
 -12   4   1          0.54         -2.76         4.68 o
 -11   4   1        169.80        152.70        11.02 o
 -10   4   1         22.43         20.93         3.36 o
  -9   4   1         19.39         23.30         2.71 o
  -8   4   1        644.91        659.06        13.36 o
  -7   4   1        103.07        106.99         3.20 o
  -6   4   1        632.54        638.05        12.05 o
  -5   4   1       1051.90       1076.67        16.76 o
  -4   4   1         44.09         48.39         1.77 o
  -3   4   1       2008.57       1923.26        31.20 o
  -2   4   1       8120.02       7410.12       200.43 o
  -1   4   1       6205.08       5948.36       157.75 o
   0   4   1       4498.30       4356.50        68.78 o
   1   4   1      12782.84      10539.39       178.22 o
   2   4   1       1905.59       1957.69        26.80 o
   3   4   1        113.24         91.61         2.11 o
   4   4   1         12.65         15.53         1.03 o
   5   4   1       1074.22       1143.82        18.16 o
   6   4   1        384.29        415.08         6.71 o
   7   4   1        196.34        203.42         5.12 o
   8   4   1          1.43          2.16         1.29 o
   9   4   1        162.49        144.67         6.45 o
  10   4   1        613.09        578.71        17.18 o
  11   4   1        116.96        120.17        10.15 o
  12   4   1         34.47         39.81         6.58 o
 -12   5   1         35.38         26.12         5.37 o
 -11   5   1          4.20          0.80         2.43 o
 -10   5   1        295.86        312.50        12.67 o
  -9   5   1        744.77        753.09        17.45 o
  -8   5   1         14.62         12.41         2.08 o
  -7   5   1         90.78         94.20         3.33 o
  -6   5   1       1268.51       1222.93        21.23 o
  -5   5   1          0.77          1.82         0.57 o
  -4   5   1         48.05         58.90         2.77 o
  -3   5   1        997.91       1080.38        20.56 o
  -2   5   1       3748.33       3443.77       115.88 o
  -1   5   1        218.97        257.16         4.51 o
   0   5   1         84.26         93.16         2.17 o
   1   5   1       1031.54       1009.14        30.07 o
   2   5   1        901.59        950.62        20.40 o
   3   5   1         68.05         53.88         1.75 o
   4   5   1         12.78         22.77         1.50 o
   5   5   1        439.57        419.55         7.14 o
   6   5   1         11.09         11.76         1.05 o
   7   5   1       1203.48       1164.86        21.28 o
   8   5   1         30.58         31.12         3.02 o
   9   5   1         71.62         72.28         4.67 o
  10   5   1        494.10        473.73        15.00 o
  11   5   1        105.14         90.28         7.06 o
  12   5   1         66.48         59.80         7.71 o
 -12   6   1         67.96         75.16        11.09 o
 -11   6   1        239.96        211.20        11.63 o
 -10   6   1        120.79        110.98         6.23 o
  -9   6   1        575.12        570.62        12.73 o
  -8   6   1        856.31        837.69        18.53 o
  -7   6   1       1152.25       1109.53        22.53 o
  -6   6   1        107.01        101.12         2.90 o
  -5   6   1         34.70         32.94         1.71 o
  -4   6   1          8.09         12.84         0.91 o
  -3   6   1        969.80       1081.56        18.39 o
  -2   6   1        102.44         97.16         2.87 o
  -1   6   1        232.94        239.50         4.38 o
   0   6   1       1150.77       1191.87        22.22 o
   1   6   1       3877.54       3901.64        69.67 o
   2   6   1        986.44        970.29        18.69 o
   3   6   1        709.83        771.50        15.31 o
   4   6   1       2433.76       2515.54        37.56 o
   5   6   1          6.15          6.09         0.82 o
   6   6   1       2093.89       2013.52        28.63 o
   7   6   1          3.70          2.66         1.19 o
   8   6   1        380.66        395.40        10.74 o
   9   6   1         49.17         53.53         4.19 o
  10   6   1        455.35        465.13        17.29 o
  11   6   1          0.07          0.08         3.74 o
  12   6   1          9.53         10.74         5.89 o
 -12   7   1         62.52         53.70        10.05 o
 -11   7   1        615.72        604.38        18.59 o
 -10   7   1          0.01          1.02         1.80 o
  -9   7   1        360.32        367.49        11.64 o
  -8   7   1         91.82         82.78         4.85 o
  -7   7   1        224.97        200.19        13.35 o
  -6   7   1         37.74         38.57         2.73 o
  -5   7   1        292.08        264.54         6.40 o
  -4   7   1          0.70          8.41         1.60 o
  -3   7   1        499.21        502.09         9.44 o
  -2   7   1        582.42        557.63        10.43 o
  -1   7   1       1999.09       2082.87        79.80 o
   0   7   1        465.17        615.16        12.31 o
   1   7   1        533.86        549.72        11.33 o
   2   7   1       1467.25       1496.56        28.09 o
   3   7   1        486.23        592.83        19.34 o
   4   7   1         14.34         20.22         1.56 o
   5   7   1        611.90        685.64        11.70 o
   6   7   1         24.39         30.35         2.35 o
   7   7   1         31.83         40.01         3.27 o
   8   7   1         95.24         83.40         5.02 o
   9   7   1         26.24         35.49         3.59 o
  10   7   1         32.40         34.11         3.95 o
  11   7   1         11.25          7.74         3.65 o
 -11   8   1         88.68         90.87         9.50 o
 -10   8   1          5.13          7.31         2.39 o
  -9   8   1        129.05        138.41         6.35 o
  -8   8   1         17.72         17.44         2.50 o
  -7   8   1       1424.17       1403.19        39.35 o
  -6   8   1       1446.00       1491.27        29.16 o
  -5   8   1       1159.23       1146.56        20.10 o
  -4   8   1        176.44        197.00         4.74 o
  -3   8   1        181.16        144.82         4.28 o
  -2   8   1       1031.40       1132.21        19.58 o
  -1   8   1       9021.51       9272.68       163.75 o
   0   8   1        238.96        296.89         6.79 o
   1   8   1         58.17         83.21         3.20 o
   2   8   1        147.64        144.42         4.26 o
   3   8   1        152.14        147.77         4.83 o
   4   8   1        130.00        110.06         3.43 o
   5   8   1         63.96         94.43         3.31 o
   6   8   1       2497.66       2495.05        47.36 o
   7   8   1          3.04          2.74         1.48 o
   8   8   1          4.82          6.53         1.89 o
   9   8   1         22.95         17.14         2.64 o
  10   8   1        202.86        203.04         9.19 o
  11   8   1         74.65         56.34         6.86 o
 -11   9   1         67.24         79.12         8.48 o
 -10   9   1         10.50          9.35         3.67 o
  -9   9   1        134.46        139.46         6.36 o
  -8   9   1         56.81         71.89         4.81 o
  -7   9   1        394.86        374.47        19.03 o
  -6   9   1         78.02         74.32         4.60 o
  -5   9   1          2.04          2.56         1.12 o
  -4   9   1        583.08        484.55        10.98 o
  -3   9   1         10.69         13.72         1.44 o
  -2   9   1        793.27        779.01        14.19 o
  -1   9   1          0.03          2.39         0.80 o
   0   9   1        481.74        379.13         8.56 o
   1   9   1        363.74        342.38         7.92 o
   2   9   1        110.07        119.45         3.84 o
   3   9   1         82.23         90.65         3.16 o
   4   9   1        142.16        148.19         4.75 o
   5   9   1        725.00        740.36        14.08 o
   6   9   1        792.67        818.86        18.11 o
   7   9   1        120.61        113.36         5.41 o
   8   9   1        142.80        160.91         6.44 o
   9   9   1         31.66         32.30         3.48 o
  10   9   1        132.17        149.69         8.89 o
  11   9   1        274.18        300.66        14.54 o
 -11  10   1        113.46        103.27         9.76 o
 -10  10   1          1.98          4.56         3.05 o
  -9  10   1         60.79         71.76         6.19 o
  -8  10   1        321.17        340.61        14.60 o
  -7  10   1        297.02        298.11        11.24 o
  -6  10   1        543.41        496.50        15.67 o
  -5  10   1         32.95         37.22         2.78 o
  -4  10   1         94.81        105.42         6.20 o
  -3  10   1        355.02        358.59         8.62 o
  -2  10   1        380.51        413.83        11.11 o
  -1  10   1       2142.28       2121.79        39.52 o
   0  10   1       1179.67       1096.85        21.60 o
   1  10   1         15.99         17.48         1.55 o
   2  10   1        132.80        142.02         5.25 o
   3  10   1        271.41        235.38         8.26 o
   4  10   1        137.19        125.65         4.53 o
   5  10   1         80.32         87.34         7.05 o
   6  10   1        927.87        906.01        19.87 o
   7  10   1        217.33        216.20         7.87 o
   8  10   1        386.68        410.36        11.61 o
   9  10   1         15.69         13.56         3.08 o
  10  10   1        250.06        275.59        11.59 o
  11  10   1          3.50         -0.69         3.81 o
 -11  11   1        509.84        549.72        33.26 o
 -10  11   1         62.53         51.68         6.90 o
  -9  11   1          1.81          0.66         2.66 o
  -8  11   1        416.35        383.16        16.03 o
  -7  11   1       1303.39       1291.19        38.73 o
  -6  11   1       1805.00       1782.09        50.51 o
  -5  11   1         44.69         42.87         3.00 o
  -4  11   1         36.48         42.24         2.86 o
  -3  11   1        272.29        275.29         7.19 o
  -2  11   1         18.91         19.88         2.64 o
  -1  11   1        259.06        263.36         6.84 o
   0  11   1        292.59        293.12         7.58 o
   1  11   1        207.02        229.50         6.13 o
   2  11   1        866.43        859.50        17.77 o
   3  11   1        510.55        514.83        10.56 o
   4  11   1          0.74          1.31         1.45 o
   5  11   1        388.58        359.58         9.31 o
   6  11   1         91.49         89.75         5.72 o
   7  11   1         91.83         89.47         5.31 o
   8  11   1         64.66         63.27         5.35 o
   9  11   1        459.38        515.53        20.40 o
  10  11   1          5.34          8.31         3.92 o
 -10  12   1        535.59        558.00        27.37 o
  -9  12   1        212.94        196.27        11.97 o
  -8  12   1         53.60         43.89         6.06 o
  -7  12   1        345.07        361.10        15.04 o
  -6  12   1        479.89        426.26        13.60 o
  -5  12   1        448.50        476.14        13.85 o
  -4  12   1         35.87         43.69         3.76 o
  -3  12   1        755.95        761.57        16.29 o
  -2  12   1       1784.02       1794.84        59.11 o
  -1  12   1       1251.06       1276.06        25.22 o
   0  12   1        175.64        181.82         5.37 o
   1  12   1        423.22        387.35         9.37 o
   2  12   1       1182.48       1147.45        23.09 o
   3  12   1         57.63         57.27         3.13 o
   4  12   1        268.57        280.68         7.81 o
   5  12   1        280.38        270.31         7.85 o
   6  12   1         75.82         79.63         6.30 o
   7  12   1         98.16        108.15         7.27 o
   8  12   1          1.80          0.85         2.56 o
   9  12   1         81.49         89.36         9.53 o
  10  12   1          3.41          5.08         3.40 o
 -10  13   1        163.71        171.78        26.48 o
  -9  13   1         67.64         51.67         6.72 o
  -8  13   1        504.70        522.65        20.27 o
  -7  13   1        449.46        418.61        16.96 o
  -6  13   1          2.29          3.93         2.18 o
  -5  13   1        303.57        276.07         9.72 o
  -4  13   1        315.29        286.73        12.19 o
  -3  13   1          0.31          0.04         1.10 o
  -2  13   1        274.17        285.87         8.27 o
  -1  13   1        252.74        240.65         6.46 o
   0  13   1       2277.35       2120.31        40.34 o
   1  13   1        282.93        276.63        12.60 o
   2  13   1        445.66        411.77        10.05 o
   3  13   1        285.36        243.08         6.64 o
   4  13   1       2330.67       2272.90        43.41 o
   5  13   1        321.74        320.65        13.23 o
   6  13   1         28.12         21.79         3.83 o
   7  13   1          6.82          9.75         3.16 o
   8  13   1          7.15         10.80         3.83 o
   9  13   1        143.17        145.03        11.32 o
  10  13   1          0.02          2.98         3.46 o
  -9  14   1         32.16         33.45         6.06 o
  -8  14   1        159.88        166.94        10.77 o
  -7  14   1        299.22        336.68        14.90 o
  -6  14   1        224.83        214.84        10.88 o
  -5  14   1          2.05          4.17         1.95 o
  -4  14   1         31.02         20.03         3.44 o
  -3  14   1       1599.52       1573.46        42.40 o
  -2  14   1       1049.05        992.13        32.75 o
  -1  14   1        243.14        258.43         7.96 o
   0  14   1        455.07        456.53        13.56 o
   1  14   1         70.46         73.37         4.77 o
   2  14   1        609.21        691.00        15.43 o
   3  14   1        684.98        588.52        14.05 o
   4  14   1          4.90          6.10         1.80 o
   5  14   1       1102.25       1087.16        43.65 o
   6  14   1          0.45         -1.78         1.78 o
   7  14   1          8.82          8.78         3.58 o
   8  14   1        629.49        645.35        23.95 o
   9  14   1        253.60        265.90        13.98 o
  -9  15   1         41.69         43.18         6.40 o
  -8  15   1         37.07         44.46         8.14 o
  -7  15   1         16.27         17.12         4.23 o
  -6  15   1         49.60         40.50         5.89 o
  -5  15   1         48.53         43.84         4.31 o
  -4  15   1        412.91        380.82        12.21 o
  -3  15   1        632.65        621.52        17.25 o
  -2  15   1        143.79        124.76         5.91 o
  -1  15   1         71.95         73.00         6.26 o
   0  15   1        661.28        671.08        18.40 o
   1  15   1        307.39        296.50        14.07 o
   2  15   1         84.94         71.71         7.68 o
   3  15   1       1194.60       1139.51        29.00 o
   4  15   1        102.03         90.96         5.44 o
   5  15   1        119.00        112.49        12.13 o
   6  15   1          8.25          8.25         2.88 o
   7  15   1         60.16         67.31         7.08 o
   8  15   1         31.75         30.47         5.38 o
   9  15   1        154.28        169.75        14.20 o
  -8  16   1          6.01         -1.08         2.94 o
  -7  16   1        330.73        364.21        16.20 o
  -6  16   1         67.39         61.64         6.60 o
  -5  16   1        339.26        328.40        11.48 o
  -4  16   1        164.97        183.05         7.86 o
  -3  16   1          5.50          6.67         2.03 o
  -2  16   1         22.45         26.14         3.12 o
  -1  16   1        544.68        471.15        15.73 o
   0  16   1        305.52        303.64        17.49 o
   1  16   1        106.71        126.26        10.41 o
   2  16   1        362.09        404.64        13.96 o
   3  16   1        175.30        148.79         7.95 o
   4  16   1         54.12         61.96         6.90 o
   5  16   1        257.47        211.98        18.71 o
   6  16   1         13.30         11.43         7.28 o
   7  16   1          0.92          1.25         2.88 o
   8  16   1        131.24        136.44        26.68 o
  -7  17   1         16.02         22.48         4.81 o
  -6  17   1        577.60        688.67        24.64 o
  -5  17   1          1.53         -3.46         3.46 o
  -4  17   1        517.55        541.95        21.55 o
  -3  17   1        214.88        198.39        11.73 o
  -2  17   1         12.53          9.22         2.80 o
  -1  17   1        166.32        148.45         9.45 o
   0  17   1        198.71        241.20        13.47 o
   1  17   1         32.58         43.07         8.31 o
   2  17   1         42.48         34.66         4.57 o
   3  17   1         25.85         21.81         3.60 o
   4  17   1         75.54         69.98        12.82 o
   5  17   1         81.82         88.69        14.55 o
   6  17   1        261.61        276.76        23.21 o
   7  17   1          3.48          8.31         6.58 o
  -6  18   1         91.89         68.94        13.16 o
  -5  18   1          0.22          1.73         4.50 o
  -4  18   1         78.60         66.81         7.89 o
  -3  18   1        212.50        200.51        12.80 o
  -2  18   1          2.27          8.33         3.19 o
  -1  18   1         13.90          9.34         3.10 o
   0  18   1          6.50         11.90         3.33 o
   1  18   1        845.64        843.62        55.24 o
   2  18   1        208.21        197.80        12.15 o
   3  18   1        132.01        137.94         8.59 o
   4  18   1        163.26        144.81        18.71 o
   5  18   1         63.71         47.11        11.09 o
   6  18   1         52.01         40.53        10.74 o
  -5  19   1         65.43         65.48        13.16 o
  -4  19   1        206.88        169.06        13.67 o
  -3  19   1        356.44        345.79        16.87 o
  -2  19   1         29.13         26.90         4.51 o
  -1  19   1         93.38        116.31         8.82 o
   0  19   1        644.26        627.62        20.50 o
   1  19   1         15.67         25.32         4.59 o
   2  19   1          6.45          2.83         2.76 o
   3  19   1        554.26        547.82        26.32 o
   4  19   1          0.67          4.50         5.89 o
   5  19   1         84.54         83.14        14.90 o
  -4  20   1          0.26          1.32         4.49 o
  -3  20   1         60.80         68.46         8.48 o
  -2  20   1          7.36         22.91         4.43 o
  -1  20   1          0.76          0.59         3.04 o
   0  20   1        139.65        148.00        10.37 o
   1  20   1        703.99        719.28        22.30 o
   2  20   1         93.40         78.27         7.24 o
   3  20   1         19.81         26.68         9.70 o
   4  20   1         12.00          5.89         7.28 o
  -2  21   1        106.50         97.60         8.42 o
  -1  21   1         59.06         73.23         7.54 o
   0  21   1         84.06         72.79         6.41 o
   1  21   1         29.54         35.59         4.70 o
   2  21   1        109.04        124.40        11.03 o
 -12   0   2        481.14        506.10        28.41 o
 -10   0   2         54.02         65.13         9.35 o
  -8   0   2       2859.67       2841.33        60.65 o
  -6   0   2       1662.39       1859.62        40.05 o
  -4   0   2       8525.28       9228.27       230.12 o
  -2   0   2         61.11         83.15         3.18 o
   0   0   2       1650.86       1712.95        29.13 o
   2   0   2       4438.08       4446.85        70.52 o
   4   0   2        429.52        502.05        10.41 o
   6   0   2        272.74        269.13         7.89 o
   8   0   2         34.46         34.49         3.64 o
  10   0   2       1067.47       1027.03        33.55 o
  12   0   2        133.19        106.01        14.90 o
 -12   1   2          2.09         -2.94         2.94 o
 -11   1   2         53.80         57.95         8.14 o
 -10   1   2        179.47        196.06         8.02 o
  -9   1   2        325.76        317.81         8.81 o
  -8   1   2         47.06         47.17         2.35 o
  -7   1   2         78.40         76.26         2.58 o
  -6   1   2         70.41         86.25         2.57 o
  -5   1   2       2823.80       2934.67        47.40 o
  -4   1   2       4542.96       4924.86        78.13 o
  -3   1   2       2099.88       2238.38        40.32 o
  -2   1   2      15357.65      12601.42       276.86 o
  -1   1   2         51.69         49.15         1.64 o
   0   1   2         45.09         26.80         0.75 o
   1   1   2       3234.15       3291.92        38.94 o
   2   1   2        854.31        940.47        12.55 o
   3   1   2         29.68         39.87         1.30 o
   4   1   2        781.88        784.83         9.69 o
   5   1   2       1997.72       2055.51        25.26 o
   6   1   2        258.47        224.10         4.13 o
   7   1   2        725.18        722.59        11.65 o
   8   1   2       1258.30       1214.92        20.11 o
   9   1   2         54.13         51.49         3.26 o
  10   1   2         17.72         14.86         2.61 o
  11   1   2         42.21         34.66         6.00 o
  12   1   2          0.01          1.36         3.30 o
 -12   2   2         27.92         20.21         4.65 o
 -11   2   2         52.97         66.18        10.57 o
 -10   2   2        210.31        191.42         8.16 o
  -9   2   2         17.48         14.32         2.12 o
  -8   2   2       1500.68       1511.85        26.51 o
  -7   2   2       1294.80       1365.96        21.52 o
  -6   2   2       1464.93       1550.37        26.13 o
  -5   2   2       3548.89       3707.22        59.49 o
  -4   2   2        151.92        176.18         3.88 o
  -3   2   2        843.24        995.64        18.71 o
  -2   2   2        458.26        493.59         7.01 o
  -1   2   2       6695.75       6155.08        79.65 o
   0   2   2       1463.22       1427.10        15.44 o
   1   2   2       6708.97       6210.40       126.80 o
   2   2   2       2642.39       2767.52        33.10 o
   3   2   2        458.24        413.86         6.16 o
   4   2   2       2419.39       2465.57        31.81 o
   5   2   2       1545.76       1509.89        18.96 o
   6   2   2        222.37        226.48         4.20 o
   7   2   2        155.59        163.70         4.49 o
   8   2   2        558.02        568.87        10.36 o
   9   2   2        538.31        525.44        13.63 o
  10   2   2          1.61          0.09         3.81 o
  11   2   2        293.97        311.06        12.60 o
  12   2   2         21.72         32.29         6.21 o
 -12   3   2        248.31        264.79        34.99 o
 -11   3   2         78.17         75.81         7.58 o
 -10   3   2        350.79        315.90        11.11 o
  -9   3   2          8.45          8.01         1.61 o
  -8   3   2       1470.25       1400.49        24.86 o
  -7   3   2       1186.41       1161.21        17.19 o
  -6   3   2        947.53        955.85        15.29 o
  -5   3   2         52.49         58.45         1.93 o
  -4   3   2       2003.76       2168.26        34.10 o
  -3   3   2         32.32         24.88         1.17 o
  -2   3   2       3508.97       3498.26        46.76 o
  -1   3   2        356.89        377.49         6.05 o
   0   3   2          0.49         -0.39         0.39 o
   1   3   2       1836.47       1865.46        22.39 o
   2   3   2      10799.81      10562.58       145.54 o
   3   3   2        438.48        446.97         6.68 o
   4   3   2        177.71        227.79         4.09 o
   5   3   2        525.53        626.55         8.63 o
   6   3   2        123.53        112.10         2.88 o
   7   3   2         62.43         65.42         2.90 o
   8   3   2          8.47         10.68         1.57 o
   9   3   2         18.76         14.91         2.50 o
  10   3   2        206.26        219.47         9.33 o
  11   3   2        351.91        340.33        17.27 o
  12   3   2         26.50         21.95        10.74 o
 -12   4   2          9.73          8.56         3.79 o
 -11   4   2          6.57         13.79         3.79 o
 -10   4   2        375.61        372.51        12.45 o
  -9   4   2       1186.69       1162.84        24.46 o
  -8   4   2        792.34        838.18        16.05 o
  -7   4   2        125.83        122.52         3.78 o
  -6   4   2        908.73        904.42        16.17 o
  -5   4   2         57.81         46.57         1.49 o
  -4   4   2       5369.52       5702.57        90.43 o
  -3   4   2        220.15        274.39        13.05 o
  -2   4   2       4250.46       4369.61        69.16 o
  -1   4   2       4571.20       4597.93        81.32 o
   0   4   2       4321.66       4296.30        80.13 o
   1   4   2        460.94        439.85         8.37 o
   2   4   2         86.09         95.88         2.55 o
   3   4   2        260.92        241.23         4.25 o
   4   4   2        230.35        234.71         4.99 o
   5   4   2         48.02         50.66         1.57 o
   6   4   2        490.79        472.27         9.11 o
   7   4   2        667.29        636.58        11.85 o
   8   4   2       1086.31       1100.59        18.92 o
   9   4   2        113.85        123.53         7.13 o
  10   4   2        762.45        739.54        20.98 o
  11   4   2         10.85         11.26         4.16 o
  12   4   2        232.46        241.98        14.08 o
 -12   5   2         15.15         10.92         3.79 o
 -11   5   2         36.35         33.84         4.71 o
 -10   5   2         29.09         27.10         3.72 o
  -9   5   2        239.18        222.44         7.92 o
  -8   5   2        142.08        129.01         4.90 o
  -7   5   2        106.03        103.31         4.24 o
  -6   5   2          0.30          0.83         0.52 o
  -5   5   2        212.74        194.07         5.01 o
  -4   5   2        616.64        678.02        12.69 o
  -3   5   2        869.07       1026.27        17.33 o
  -2   5   2       1032.96       1081.69        16.29 o
  -1   5   2        250.08        285.37         9.89 o
   0   5   2       1989.75       1865.45        25.50 o
   1   5   2        763.22        815.72        15.70 o
   2   5   2        446.91        454.10        12.03 o
   3   5   2         57.34         56.68         1.79 o
   4   5   2         53.49         42.75         2.12 o
   5   5   2         13.95         15.15         1.14 o
   6   5   2          2.61          2.71         1.22 o
   7   5   2         55.69         68.27         3.71 o
   8   5   2        402.97        376.44         9.25 o
   9   5   2         27.16         25.02         3.12 o
  10   5   2        122.09        136.41         8.22 o
  11   5   2         44.23         32.57         5.86 o
  12   5   2         12.93         18.71         7.28 o
 -12   6   2          1.15          1.88         3.05 o
 -11   6   2         60.29         49.85         5.26 o
 -10   6   2         28.11         26.13         3.72 o
  -9   6   2        488.37        445.34        11.86 o
  -8   6   2          0.43         -1.05         1.05 o
  -7   6   2        291.18        276.30         6.78 o
  -6   6   2        257.36        250.60         6.77 o
  -5   6   2         12.44         12.56         1.10 o
  -4   6   2       2709.34       2933.98        47.17 o
  -3   6   2       1291.41       1519.56        22.97 o
  -2   6   2         54.51         54.77         2.17 o
  -1   6   2       3430.46       3382.60        49.37 o
   0   6   2          1.11          8.88         0.92 o
   1   6   2       3730.43       3712.24        66.42 o
   2   6   2         18.18         18.83         2.10 o
   3   6   2       1675.38       1686.13        22.26 o
   4   6   2       4354.80       4567.06        76.21 o
   5   6   2        307.64        305.32         5.72 o
   6   6   2        780.04        820.05        15.80 o
   7   6   2       1329.74       1358.98        24.72 o
   8   6   2        670.55        717.45        16.80 o
   9   6   2          3.56          4.01         1.77 o
  10   6   2         51.14         41.67         4.65 o
  11   6   2          5.63          2.15         3.00 o
 -11   7   2        176.68        186.45         8.86 o
 -10   7   2         55.05         57.17         5.65 o
  -9   7   2          1.63          0.96         2.03 o
  -8   7   2          4.01          2.87         1.73 o
  -7   7   2       1987.19       1956.23        37.61 o
  -6   7   2         16.56         11.77         1.70 o
  -5   7   2         47.80         44.17         2.00 o
  -4   7   2        592.86        578.34         9.55 o
  -3   7   2        263.39        283.17         6.30 o
  -2   7   2        123.14        181.18         3.50 o
  -1   7   2        532.48        522.74         9.73 o
   0   7   2       3524.66       3639.98        58.17 o
   1   7   2        927.18       1060.74        20.35 o
   2   7   2        144.44        242.57         6.00 o
   3   7   2        149.18        179.43         4.35 o
   4   7   2        515.98        505.78         8.44 o
   5   7   2        192.36        238.23         5.30 o
   6   7   2        387.92        364.03         8.57 o
   7   7   2        290.43        292.31         7.67 o
   8   7   2         68.31         58.32         4.23 o
   9   7   2        166.51        159.61        11.30 o
  10   7   2        381.13        393.26        16.77 o
  11   7   2        150.38        163.28        34.97 o
 -11   8   2          2.74          5.67         3.29 o
 -10   8   2        119.24        118.76         6.52 o
  -9   8   2        104.38        109.51         6.03 o
  -8   8   2        617.30        624.81        17.39 o
  -7   8   2          0.14         -1.02         1.02 o
  -6   8   2       1035.68        945.28        28.75 o
  -5   8   2        451.29        433.19         8.62 o
  -4   8   2        924.94        902.38        14.36 o
  -3   8   2        374.74        389.18         9.95 o
  -2   8   2         45.09         23.81         1.86 o
  -1   8   2        301.49        373.85         6.19 o
   0   8   2        731.94        764.18        15.19 o
   1   8   2       1634.61       1776.10        33.13 o
   2   8   2       1646.63       1753.68        32.92 o
   3   8   2          1.07          2.32         3.19 o
   4   8   2        368.93        409.19         9.57 o
   5   8   2        129.52        135.42         6.06 o
   6   8   2        418.27        442.15         9.88 o
   7   8   2        494.24        481.04        16.51 o
   8   8   2        248.43        248.17         8.31 o
   9   8   2          0.05         -0.01         1.60 o
  10   8   2          0.50         -2.08         2.94 o
  11   8   2        123.78        116.11        17.84 o
 -11   9   2         44.19         49.34         7.45 o
 -10   9   2        241.11        281.85        24.42 o
  -9   9   2        272.31        290.48        13.51 o
  -8   9   2        331.99        328.33        16.34 o
  -7   9   2        413.84        411.24        10.45 o
  -6   9   2        141.83        161.73         5.95 o
  -5   9   2         66.61         63.47         3.27 o
  -4   9   2         56.25         64.82         2.53 o
  -3   9   2        166.22        208.46         5.55 o
  -2   9   2          0.92          0.09         0.48 o
  -1   9   2          8.32         11.28         0.89 o
   0   9   2        284.97        335.72         7.71 o
   1   9   2        206.34        218.74         5.74 o
   2   9   2         83.93         61.24         2.94 o
   3   9   2          1.04          2.16         1.07 o
   4   9   2         30.84         26.92         2.23 o
   5   9   2        174.63        159.85         5.08 o
   6   9   2        507.52        492.34        12.41 o
   7   9   2       1518.07       1459.99        30.04 o
   8   9   2        430.29        413.83        11.68 o
   9   9   2         96.86         91.11         6.61 o
  10   9   2         17.50         10.12         3.74 o
  11   9   2        162.26        179.48        12.61 o
 -11  10   2         58.86         47.00         6.65 o
 -10  10   2        188.03        219.74        12.04 o
  -9  10   2        100.43         95.64         8.74 o
  -8  10   2        239.63        228.38        11.39 o
  -7  10   2         39.26         27.65         4.15 o
  -6  10   2        167.67        168.44         5.87 o
  -5  10   2        314.62        323.71         8.36 o
  -4  10   2        999.48        989.05        20.10 o
  -3  10   2        542.30        525.16        11.52 o
  -2  10   2        988.03        915.70        18.29 o
  -1  10   2         74.32         66.11         3.85 o
   0  10   2        186.53        180.91         4.94 o
   1  10   2        865.73        927.92        18.69 o
   2  10   2        381.93        398.23         9.43 o
   3  10   2        878.43        850.34        15.76 o
   4  10   2         14.96         18.26         2.03 o
   5  10   2         46.37         54.47         3.71 o
   6  10   2        646.72        628.20        15.80 o
   7  10   2        179.38        171.71         6.66 o
   8  10   2          5.78          6.45         2.05 o
   9  10   2          0.69          4.46         2.44 o
  10  10   2         73.39         85.79         6.91 o
  11  10   2         64.04         68.25        13.16 o
 -11  11   2        390.80        384.51        26.68 o
 -10  11   2        207.84        236.76        16.80 o
  -9  11   2          0.24          0.64         2.60 o
  -8  11   2        207.99        233.89        11.79 o
  -7  11   2         23.90         24.64         3.90 o
  -6  11   2        180.20        201.49         7.96 o
  -5  11   2        291.70        283.32         9.52 o
  -4  11   2          3.47          5.00         1.58 o
  -3  11   2        438.04        470.29        17.12 o
  -2  11   2       1002.20        898.19        16.47 o
  -1  11   2        923.04        891.04        16.74 o
   0  11   2       2014.70       2068.81        38.89 o
   1  11   2        205.76        214.05         8.05 o
   2  11   2       1035.56        967.90        19.78 o
   3  11   2          2.65          4.44         1.33 o
   4  11   2        147.09        134.60         5.70 o
   5  11   2        104.62        114.73         5.10 o
   6  11   2        159.73        151.01         5.99 o
   7  11   2          2.62          3.04         1.78 o
   8  11   2         19.29         22.74         3.65 o
   9  11   2        184.91        180.28         9.01 o
  10  11   2         17.55         15.37         4.53 o
 -10  12   2        116.49        119.55        11.95 o
  -9  12   2        296.01        282.62        13.98 o
  -8  12   2          7.38          6.20         3.14 o
  -7  12   2         11.61          5.38         2.94 o
  -6  12   2       2310.92       2136.98        48.28 o
  -5  12   2        293.21        280.56         9.68 o
  -4  12   2          1.89          0.57         1.28 o
  -3  12   2         39.30         56.11         4.14 o
  -2  12   2        147.58        134.04         5.75 o
  -1  12   2         76.25         69.83         3.84 o
   0  12   2        625.20        662.65        14.30 o
   1  12   2       1430.85       1355.61        51.30 o
   2  12   2        205.13        207.51         6.12 o
   3  12   2        331.56        327.06         7.68 o
   4  12   2        259.66        235.54         7.10 o
   5  12   2        480.45        469.44        12.02 o
   6  12   2         57.51         59.35         4.27 o
   7  12   2          2.34          2.39         1.85 o
   8  12   2         99.30         97.63         7.22 o
   9  12   2          7.52          6.28         3.74 o
  10  12   2         10.69         11.68         4.16 o
 -10  13   2        261.78        285.06        14.81 o
  -9  13   2       1142.13       1147.52        37.24 o
  -8  13   2         11.95          9.98         3.74 o
  -7  13   2        143.77        160.64         9.91 o
  -6  13   2         16.55         16.30         2.95 o
  -5  13   2        270.64        258.80         9.34 o
  -4  13   2         71.84         64.26         4.68 o
  -3  13   2       1720.07       1641.33        37.85 o
  -2  13   2        891.98        861.87        18.97 o
  -1  13   2         20.40         21.18         2.45 o
   0  13   2        252.21        256.73         8.92 o
   1  13   2          9.75         12.89         1.67 o
   2  13   2       1236.73       1312.40        26.39 o
   3  13   2          5.11         17.48         1.88 o
   4  13   2        383.86        374.76         8.77 o
   5  13   2        248.79        254.59         8.04 o
   6  13   2        368.17        380.22        10.77 o
   7  13   2          0.98          1.64         2.56 o
   8  13   2          4.75          6.88         3.50 o
   9  13   2        153.66        161.64        14.03 o
  -9  14   2        154.88        164.23        11.17 o
  -8  14   2        164.54        154.04        16.26 o
  -7  14   2         19.89         28.60         5.02 o
  -6  14   2        177.44        153.92         7.55 o
  -5  14   2          0.45          3.66         1.85 o
  -4  14   2        104.27        107.33         5.88 o
  -3  14   2       1826.39       1898.93        43.36 o
  -2  14   2        634.50        599.86        14.53 o
  -1  14   2       1098.07       1140.68        24.36 o
   0  14   2        150.23        153.93         6.66 o
   1  14   2       1629.21       1594.22        42.59 o
   2  14   2        180.11        216.02         8.33 o
   3  14   2       1106.60       1135.21        23.48 o
   4  14   2        566.07        580.29        13.75 o
   5  14   2        601.64        619.06        21.47 o
   6  14   2        330.71        308.74        13.73 o
   7  14   2        483.12        477.88        18.97 o
   8  14   2        125.71        144.44        11.78 o
   9  14   2        189.13        186.88        15.42 o
  -9  15   2          2.82          7.44         5.20 o
  -8  15   2         82.66         80.29         8.06 o
  -7  15   2          0.03         -2.94         2.94 o
  -6  15   2         84.21         95.38         8.52 o
  -5  15   2         65.89         60.73         8.06 o
  -4  15   2        184.95        185.12         7.85 o
  -3  15   2        246.33        261.27        10.39 o
  -2  15   2        197.29        181.26         6.71 o
  -1  15   2        641.48        583.49        14.61 o
   0  15   2        115.93        128.67         6.08 o
   1  15   2        175.55        165.47         7.56 o
   2  15   2         10.55         21.50         3.14 o
   3  15   2        178.95        184.26         8.28 o
   4  15   2         28.90         16.28         6.24 o
   5  15   2         64.22         48.15        10.39 o
   6  15   2         66.65         76.72         8.14 o
   7  15   2        208.70        232.00        12.30 o
   8  15   2        403.89        445.82        18.81 o
  -8  16   2        195.16        209.81        12.74 o
  -7  16   2        154.37        161.89        10.54 o
  -6  16   2        112.41        107.69         8.91 o
  -5  16   2        159.25        184.17         8.41 o
  -4  16   2        196.82        181.47         8.22 o
  -3  16   2        127.61        124.46         6.66 o
  -2  16   2        129.15        151.85        10.56 o
  -1  16   2       1089.38       1047.13        27.29 o
   0  16   2        101.42        101.56         8.55 o
   1  16   2        220.93        207.89        11.75 o
   2  16   2        153.79        122.97        10.16 o
   3  16   2        572.42        545.05        26.17 o
   4  16   2        237.01        231.73        19.40 o
   5  16   2        182.01        200.20        21.13 o
   6  16   2         37.84         30.49         9.01 o
   7  16   2          5.76          2.43         5.89 o
   8  16   2          0.39          4.50         6.24 o
  -7  17   2          6.93          8.89         3.90 o
  -6  17   2         14.56         18.86         4.35 o
  -5  17   2        662.59        725.27        20.57 o
  -4  17   2         87.44         77.93         5.88 o
  -3  17   2        148.76        156.81         8.06 o
  -2  17   2        183.44        175.66        17.14 o
  -1  17   2        434.92        427.05        15.13 o
   0  17   2         62.85         59.60         6.06 o
   1  17   2          2.68          4.69         3.16 o
   2  17   2        443.76        406.64        14.40 o
   3  17   2         34.71         36.62         4.66 o
   4  17   2          4.62         -1.04         4.16 o
   5  17   2         29.22         16.28         7.62 o
   6  17   2         40.25         46.77        11.09 o
   7  17   2         14.58         30.14        10.05 o
  -6  18   2        257.34        311.41        25.29 o
  -5  18   2          8.30         13.16         4.33 o
  -4  18   2          0.10         -0.79         2.56 o
  -3  18   2        202.50        222.06        13.57 o
  -2  18   2        283.06        278.42        11.91 o
  -1  18   2          4.84          3.34         2.73 o
   0  18   2          1.15         -1.85         2.06 o
   1  18   2        239.73        242.69        11.12 o
   2  18   2          4.78          7.62         2.80 o
   3  18   2        171.23        166.38        12.07 o
   4  18   2         52.18         58.55        12.13 o
   5  18   2         72.59         54.04        12.13 o
   6  18   2        231.38        212.67        24.25 o
  -5  19   2         24.92         32.56        10.05 o
  -4  19   2          0.05         -1.67         2.91 o
  -3  19   2         16.37         20.34         8.14 o
  -2  19   2        118.51        139.01        11.94 o
  -1  19   2         38.35         45.92         6.98 o
   0  19   2          8.34          6.49         3.04 o
   1  19   2         74.58         65.56         6.85 o
   2  19   2        495.40        438.07        21.93 o
   3  19   2         16.24          0.00         5.54 o
   4  19   2        148.95        131.99        18.01 o
   5  19   2          6.38          9.35         7.62 o
  -4  20   2         47.73         66.73         8.91 o
  -3  20   2         36.19         36.83         6.81 o
  -2  20   2        315.61        318.16        37.41 o
  -1  20   2         25.71         38.69         5.43 o
   0  20   2         15.66         21.78         4.61 o
   1  20   2        106.19        103.62         7.45 o
   2  20   2         13.03         18.98         3.61 o
   3  20   2        463.00        532.74        34.99 o
   4  20   2         15.44         16.63         7.62 o
  -2  21   2         84.14        108.91        11.14 o
  -1  21   2        260.74        312.46        19.68 o
   0  21   2         45.02         36.85         5.60 o
   1  21   2          3.83          5.86         2.85 o
 -11   0   3        113.08         99.08        11.78 o
  -9   0   3        920.52        894.86        27.16 o
  -7   0   3          1.11          1.73         1.06 o
  -5   0   3       8840.01       9360.19       236.45 o
  -3   0   3        614.87        735.94        20.08 o
  -1   0   3       5985.40       5888.88       132.07 o
   1   0   3      39140.75      31723.93      1011.05 o
   3   0   3       4537.70       4807.64        69.77 o
   5   0   3        324.54        276.53         7.01 o
   7   0   3         19.39          5.24         1.68 o
   9   0   3       1351.51       1335.73        32.59 o
  11   0   3        201.93        171.14        18.36 o
 -12   1   3        208.36        228.04        12.64 o
 -11   1   3        435.40        421.30        17.84 o
 -10   1   3        766.38        772.48        20.30 o
  -9   1   3        242.54        235.44        10.90 o
  -8   1   3          4.80          8.33         1.36 o
  -7   1   3       1754.55       1835.54        28.18 o
  -6   1   3       1417.08       1335.92        22.76 o
  -5   1   3         84.02         96.49         3.29 o
  -4   1   3        310.98        355.23         6.75 o
  -3   1   3       1685.83       1748.54        31.83 o
  -2   1   3       2718.23       2676.01        38.94 o
  -1   1   3          0.98          4.18         0.44 o
   0   1   3        262.43        289.02         3.90 o
   1   1   3        127.25         98.11         1.84 o
   2   1   3       5295.35       5596.12        60.18 o
   3   1   3       1058.01       1157.09        15.64 o
   4   1   3        114.38        105.61         2.33 o
   5   1   3        627.75        673.68        10.65 o
   6   1   3       2474.80       2486.75        32.55 o
   7   1   3          6.41          3.78         0.83 o
   8   1   3         18.66         20.77         1.79 o
   9   1   3        111.23        102.82         3.73 o
  10   1   3        393.72        390.59        10.69 o
  11   1   3          7.21         13.17         3.59 o
  12   1   3        153.73        165.52        13.22 o
 -12   2   3          4.97          0.58         2.56 o
 -11   2   3        178.66        180.86        10.29 o
 -10   2   3        200.36        198.19         8.19 o
  -9   2   3          4.66          7.58         1.73 o
  -8   2   3        451.75        436.07         9.43 o
  -7   2   3        342.04        355.37         7.52 o
  -6   2   3        913.85        902.36        15.92 o
  -5   2   3        365.69        350.70         6.90 o
  -4   2   3       2262.20       2400.54        43.61 o
  -3   2   3        322.74        408.38         6.13 o
  -2   2   3       1048.51       1087.36        14.10 o
  -1   2   3       2164.49       2147.23        25.95 o
   0   2   3      22246.35      18281.94       418.71 o
   1   2   3       9682.75       9240.74       125.66 o
   2   2   3      14051.66      13138.79       314.61 o
   3   2   3        621.78        670.27         8.99 o
   4   2   3         54.43         50.50         2.05 o
   5   2   3          5.04          4.53         0.89 o
   6   2   3        609.95        627.92        10.30 o
   7   2   3        160.12        165.95         4.09 o
   8   2   3          4.58          3.84         1.56 o
   9   2   3         96.28         83.15         4.34 o
  10   2   3         67.87         67.13         5.10 o
  11   2   3         33.45         32.97         4.98 o
  12   2   3        119.97        123.04        11.75 o
 -12   3   3          6.09         11.61         4.16 o
 -11   3   3         20.58         25.62         3.59 o
 -10   3   3        327.16        351.54        11.80 o
  -9   3   3        440.34        437.14        12.76 o
  -8   3   3          0.06          0.62         1.00 o
  -7   3   3         21.85         17.31         1.93 o
  -6   3   3        488.65        527.37        11.64 o
  -5   3   3         33.17         37.32         2.42 o
  -4   3   3       2541.79       2808.89        50.84 o
  -3   3   3       1835.29       1905.08        34.77 o
  -2   3   3        144.73        146.98         2.24 o
  -1   3   3        454.91        502.17         6.39 o
   0   3   3        419.67        458.11         6.03 o
   1   3   3       1131.03       1189.12        13.96 o
   2   3   3          3.45         -0.30         0.30 o
   3   3   3        471.85        525.80         8.08 o
   4   3   3         12.89         13.68         1.00 o
   5   3   3        977.92       1018.63        15.39 o
   6   3   3        434.91        427.87         7.88 o
   7   3   3        433.92        416.63         8.39 o
   8   3   3         46.43         34.50         2.67 o
   9   3   3          4.28          6.88         2.05 o
  10   3   3        238.46        228.55         9.91 o
  11   3   3          6.62          2.03         4.01 o
  12   3   3         59.64         67.85        11.43 o
 -12   4   3         13.41         20.24         7.97 o
 -11   4   3        745.45        676.73        19.40 o
 -10   4   3        380.95        353.27        12.00 o
  -9   4   3        189.26        162.23         5.21 o
  -8   4   3        675.17        619.87        16.23 o
  -7   4   3       1797.61       1802.18        34.55 o
  -6   4   3        141.49        138.56         4.54 o
  -5   4   3         32.86         17.24         1.64 o
  -4   4   3         83.50         69.55         2.36 o
  -3   4   3        557.99        612.39        12.81 o
  -2   4   3       2343.18       2577.21        34.77 o
  -1   4   3         72.95         69.34         1.77 o
   0   4   3         17.28         25.16         1.03 o
   1   4   3         20.16         16.06         0.96 o
   2   4   3        300.80        324.38         5.32 o
   3   4   3       2027.96       2126.51        29.66 o
   4   4   3        380.73        382.12         6.74 o
   5   4   3          1.18          2.16         0.69 o
   6   4   3        884.25        842.42        13.39 o
   7   4   3          4.59          4.51         1.15 o
   8   4   3        963.58        942.10        18.31 o
   9   4   3        211.80        205.51         7.79 o
  10   4   3         66.14         57.53         5.58 o
  11   4   3        220.10        222.51        13.71 o
  12   4   3        108.58        100.34        10.28 o
 -12   5   3        212.74        230.83        13.16 o
 -11   5   3          5.43          3.12         2.14 o
 -10   5   3        213.20        240.89         9.46 o
  -9   5   3        123.67        101.01         4.83 o
  -8   5   3          0.12         -0.25         1.10 o
  -7   5   3       2037.16       2006.05        38.23 o
  -6   5   3       1339.10       1397.18        27.19 o
  -5   5   3         24.24         14.09         1.27 o
  -4   5   3         85.02        129.22         3.33 o
  -3   5   3       1469.16       1529.31        22.89 o
  -2   5   3         54.08         62.81         1.37 o
  -1   5   3        787.80        855.98        16.53 o
   0   5   3         48.57         64.49         1.59 o
   1   5   3       4900.13       5116.19        68.60 o
   2   5   3        493.06        515.55         7.63 o
   3   5   3        189.35        212.74         3.52 o
   4   5   3        893.37        898.44        14.85 o
   5   5   3       1261.89       1233.54        20.13 o
   6   5   3         22.94         27.73         2.89 o
   7   5   3         75.56         69.71         3.86 o
   8   5   3        864.61        791.70        16.22 o
   9   5   3         49.95         54.67         5.12 o
  10   5   3        197.71        192.08        11.88 o
  11   5   3        118.80        115.33        12.64 o
 -12   6   3        206.19        247.32        18.71 o
 -11   6   3          3.54          4.01         2.33 o
 -10   6   3          8.61          7.45         2.38 o
  -9   6   3          0.14          1.18         1.51 o
  -8   6   3         30.76         30.94         5.90 o
  -7   6   3         40.11         46.00         3.35 o
  -6   6   3       1461.06       1545.78        29.96 o
  -5   6   3        526.95        499.23         9.67 o
  -4   6   3        298.68        251.61         5.45 o
  -3   6   3        463.89        461.25         7.75 o
  -2   6   3        904.16        857.38        14.82 o
  -1   6   3       1619.93       1703.58        31.52 o
   0   6   3       1165.98       1098.05        17.42 o
   1   6   3        621.13        649.27        15.61 o
   2   6   3         36.48         13.50         1.23 o
   3   6   3          0.19          1.72         0.60 o
   4   6   3       1024.99       1043.79        16.87 o
   5   6   3       1069.69       1089.32        19.98 o
   6   6   3         28.76         74.32        11.20 o
   7   6   3         97.37         94.39         5.66 o
   8   6   3         17.03         10.06         1.79 o
   9   6   3          3.30          3.88         2.30 o
  10   6   3          0.82         -0.93         2.32 o
  11   6   3         36.02         37.88         6.11 o
 -12   7   3          2.97          4.16         5.89 o
 -11   7   3         14.66         20.48         4.65 o
 -10   7   3          2.13          2.28         1.98 o
  -9   7   3        230.97        229.93         8.93 o
  -8   7   3         90.37         88.73         4.61 o
  -7   7   3         84.98         87.97         4.38 o
  -6   7   3        771.11        797.65        20.95 o
  -5   7   3        593.70        590.77        12.87 o
  -4   7   3         37.89         71.46         2.07 o
  -3   7   3         30.41         42.44         1.34 o
  -2   7   3       3186.95       3413.87        71.46 o
  -1   7   3       3486.12       3610.59        75.26 o
   0   7   3          1.68          4.12         0.62 o
   1   7   3         63.23         36.63         1.78 o
   2   7   3        205.25        239.62         5.52 o
   3   7   3       2649.07       2846.86        46.75 o
   4   7   3        348.44        347.75         6.92 o
   5   7   3          2.66          9.65         1.66 o
   6   7   3          1.51          1.94         1.13 o
   7   7   3       1153.86       1167.59        22.02 o
   8   7   3        117.65        111.61         6.12 o
   9   7   3        142.82        138.01         7.99 o
  10   7   3         28.67         32.98         5.26 o
  11   7   3         28.19         34.77         5.86 o
 -11   8   3        125.52        143.18        11.02 o
 -10   8   3        252.62        270.40        10.97 o
  -9   8   3        320.13        315.57        23.73 o
  -8   8   3         57.82         59.14         3.87 o
  -7   8   3        355.54        349.19         9.26 o
  -6   8   3        300.30        308.50        11.10 o
  -5   8   3       1041.55       1032.84        20.92 o
  -4   8   3          6.93          6.69         0.76 o
  -3   8   3        916.69        905.45        15.81 o
  -2   8   3       1087.51       1145.33        26.05 o
  -1   8   3       1899.14       1952.56        43.23 o
   0   8   3          7.62          0.36         0.72 o
   1   8   3       1765.75       1885.77        35.08 o
   2   8   3        143.93        147.04         4.03 o
   3   8   3        986.86        972.49        17.60 o
   4   8   3        372.84        421.72         8.92 o
   5   8   3        810.58        799.82        15.61 o
   6   8   3        416.34        446.27        10.22 o
   7   8   3        996.47        978.54        19.10 o
   8   8   3         74.84         69.43         4.80 o
   9   8   3       1335.49       1340.37        29.40 o
  10   8   3         27.14         33.51         9.70 o
  11   8   3          1.11          1.61         3.05 o
 -11   9   3          3.65         12.96         4.08 o
 -10   9   3        241.86        242.34        10.55 o
  -9   9   3         11.17          8.60         5.37 o
  -8   9   3        291.13        298.42        13.03 o
  -7   9   3         65.49         55.45         4.30 o
  -6   9   3        464.10        501.35        15.15 o
  -5   9   3        696.08        656.67        14.36 o
  -4   9   3          0.30          3.90         1.32 o
  -3   9   3        561.77        552.88        11.67 o
  -2   9   3         22.56         17.71         2.09 o
  -1   9   3        521.46        463.88        11.65 o
   0   9   3          2.09          4.22         0.51 o
   1   9   3        478.58        443.92        10.90 o
   2   9   3        131.71        136.14         4.05 o
   3   9   3       1234.37       1265.44        22.43 o
   4   9   3         40.15         29.24         2.48 o
   5   9   3        126.61        128.46         5.07 o
   6   9   3        546.57        530.57        13.20 o
   7   9   3         12.75         17.29         2.54 o
   8   9   3          2.37          1.17         1.70 o
   9   9   3          3.21          7.34         2.72 o
  10   9   3        102.49         95.95         8.69 o
  11   9   3         66.44         66.18         7.84 o
 -11  10   3         99.17         81.30         8.63 o
 -10  10   3          9.36         11.84         3.83 o
  -9  10   3        121.79        130.85        15.42 o
  -8  10   3          0.05         -0.59         2.07 o
  -7  10   3        209.65        196.60        10.50 o
  -6  10   3        154.11        187.53         7.63 o
  -5  10   3         55.94         80.28         5.19 o
  -4  10   3        102.82        116.12         5.36 o
  -3  10   3          1.30         -0.96         0.96 o
  -2  10   3       1082.05       1146.76        26.68 o
  -1  10   3        187.51        186.45         5.89 o
   0  10   3        175.71        171.17         4.40 o
   1  10   3       1190.41       1218.59        27.79 o
   2  10   3        570.55        573.47        12.58 o
   3  10   3         15.05         16.72         1.74 o
   4  10   3        683.21        722.54        12.78 o
   5  10   3        221.86        229.39         7.38 o
   6  10   3        636.44        632.11        15.25 o
   7  10   3         91.44         81.69         5.16 o
   8  10   3        121.46        132.07         8.11 o
   9  10   3         41.45         32.22         4.37 o
  10  10   3          0.73          0.53         3.05 o
 -10  11   3          0.06         -2.47         2.77 o
  -9  11   3          1.05          1.35         2.66 o
  -8  11   3        261.39        275.89        12.97 o
  -7  11   3        218.32        202.71        13.94 o
  -6  11   3        188.54        153.66         6.82 o
  -5  11   3       2402.50       2312.16        51.37 o
  -4  11   3       2583.64       2553.95        57.95 o
  -3  11   3         29.80         34.57         3.19 o
  -2  11   3        137.71        133.39         7.76 o
  -1  11   3        807.14        738.37        16.31 o
   0  11   3         76.34         85.27         4.35 o
   1  11   3       1513.35       1562.68        30.12 o
   2  11   3          2.33          4.37         1.18 o
   3  11   3         96.90         90.94         3.52 o
   4  11   3         86.84         90.15         3.72 o
   5  11   3        239.81        234.76         7.54 o
   6  11   3         60.11         60.12         4.32 o
   7  11   3        183.00        179.23         7.06 o
   8  11   3         83.85         78.64         6.31 o
   9  11   3         63.13         65.01         6.03 o
  10  11   3         52.11         56.21         6.73 o
 -10  12   3        406.68        397.17        17.79 o
  -9  12   3        273.82        309.74        14.98 o
  -8  12   3         66.13         74.73        13.34 o
  -7  12   3        570.95        586.61        16.94 o
  -6  12   3        213.37        219.34        10.06 o
  -5  12   3        295.37        255.71         9.23 o
  -4  12   3        125.96        126.30         7.80 o
  -3  12   3       1499.86       1598.35        36.66 o
  -2  12   3          4.62         12.22         2.09 o
  -1  12   3        422.12        395.63        25.71 o
   0  12   3         47.74         34.76         2.99 o
   1  12   3        171.14        171.54         5.22 o
   2  12   3          2.56          4.81         1.24 o
   3  12   3        228.03        286.06        11.37 o
   4  12   3         63.43         59.88         3.91 o
   5  12   3        538.29        577.18        14.10 o
   6  12   3        158.82        165.97         6.71 o
   7  12   3         51.40         57.39         5.99 o
   8  12   3         54.67         65.73         9.53 o
   9  12   3        227.90        247.80        11.01 o
  10  12   3         30.53         33.31         7.06 o
 -10  13   3          9.95          5.76         3.83 o
  -9  13   3        106.83         93.84         9.07 o
  -8  13   3        383.63        428.40        17.79 o
  -7  13   3        502.66        495.87        15.57 o
  -6  13   3         12.93         18.61         3.12 o
  -5  13   3         48.74         40.28         4.02 o
  -4  13   3         43.65         52.28         4.33 o
  -3  13   3         99.12         87.19         5.22 o
  -2  13   3        106.78         99.70         5.55 o
  -1  13   3         87.02         91.75         4.74 o
   0  13   3        381.25        372.57        12.05 o
   1  13   3        475.29        431.63        13.02 o
   2  13   3        311.67        293.96        14.42 o
   3  13   3        456.97        425.53        13.95 o
   4  13   3         75.75         74.74         4.44 o
   5  13   3        552.58        529.73        13.37 o
   6  13   3        203.49        201.68         8.40 o
   7  13   3        227.30        219.61         9.20 o
   8  13   3         24.47         24.57         5.72 o
   9  13   3         36.85         45.24         6.65 o
  -9  14   3        119.57        121.23        10.49 o
  -8  14   3        274.55        246.36        12.90 o
  -7  14   3          0.02         -2.16         2.16 o
  -6  14   3         42.44         52.03         4.87 o
  -5  14   3       1491.08       1487.86        35.61 o
  -4  14   3        979.72        930.30        23.83 o
  -3  14   3        117.78        124.44         8.07 o
  -2  14   3         75.60         86.67         7.20 o
  -1  14   3        390.99        383.93        10.71 o
   0  14   3       1394.88       1352.73        28.29 o
   1  14   3         27.14         39.13         3.87 o
   2  14   3         85.57         52.60         4.52 o
   3  14   3         98.85         95.78         5.37 o
   4  14   3        112.84        104.85        15.41 o
   5  14   3        149.99        146.19         6.45 o
   6  14   3         29.00         32.48         4.98 o
   7  14   3        131.02        155.03        10.06 o
   8  14   3        430.85        446.55        18.72 o
   9  14   3        170.02        177.12        11.78 o
  -9  15   3         42.54         41.78         6.49 o
  -8  15   3        151.32        182.10        11.41 o
  -7  15   3         50.02         46.33         5.96 o
  -6  15   3         10.16         20.71         3.47 o
  -5  15   3        374.78        409.80        13.41 o
  -4  15   3        313.78        317.19        11.03 o
  -3  15   3         12.63          8.25         2.27 o
  -2  15   3        187.69        169.06         7.44 o
  -1  15   3        891.34        855.54        19.71 o
   0  15   3        734.27        660.25        16.21 o
   1  15   3        859.03        809.63        19.00 o
   2  15   3          2.01          2.39         1.79 o
   3  15   3         63.69         78.11         5.85 o
   4  15   3        142.83        142.13        10.40 o
   5  15   3        314.77        323.19        23.21 o
   6  15   3          8.54         19.75         7.28 o
   7  15   3        244.92        257.71        21.13 o
   8  15   3         42.93         49.89        11.09 o
  -8  16   3         91.85        115.72        10.12 o
  -7  16   3        241.09        269.67        13.52 o
  -6  16   3          0.11         -0.37         1.82 o
  -5  16   3        406.66        424.40        13.96 o
  -4  16   3         35.72         36.75         4.29 o
  -3  16   3         31.37         31.90         3.80 o
  -2  16   3        350.07        358.82        17.67 o
  -1  16   3          1.87         -0.45         1.36 o
   0  16   3        247.75        251.15         8.60 o
   1  16   3         21.25         22.58         3.60 o
   2  16   3        577.05        575.76        52.47 o
   3  16   3        123.27        124.41         7.81 o
   4  16   3        216.31        226.88        19.40 o
   5  16   3         95.90        109.47        16.28 o
   6  16   3        550.65        577.43        34.99 o
   7  16   3         59.52         49.89        11.43 o
  -7  17   3         95.23         85.60        10.57 o
  -6  17   3          1.38          2.49         2.81 o
  -5  17   3         92.09         90.49         8.59 o
  -4  17   3         94.47         88.66         6.38 o
  -3  17   3         46.23         43.45         4.45 o
  -2  17   3        273.36        235.88         9.50 o
  -1  17   3         45.18         52.02         4.47 o
   0  17   3         93.10         92.80         7.36 o
   1  17   3        564.97        591.41        18.96 o
   2  17   3         14.86         12.30         3.92 o
   3  17   3        171.65        177.34        20.09 o
   4  17   3        479.54        469.38        30.49 o
   5  17   3         48.44         39.49        10.39 o
   6  17   3         22.59         23.90         9.35 o
   7  17   3        106.85        150.70        19.75 o
  -6  18   3          2.15         -1.09         2.60 o
  -5  18   3         80.98        109.45        12.57 o
  -4  18   3        726.38        809.97        23.87 o
  -3  18   3          0.14         -0.02         4.33 o
  -2  18   3          0.05          3.45         3.05 o
  -1  18   3         18.81         20.70         3.93 o
   0  18   3        373.87        361.55        25.01 o
   1  18   3          0.01         -0.10         2.13 o
   2  18   3        301.01        292.94        13.37 o
   3  18   3         53.76         67.90        12.13 o
   4  18   3         30.40         15.24         7.28 o
   5  18   3         31.22         30.83         9.35 o
   6  18   3         40.41         19.75         9.01 o
  -5  19   3        409.57        421.43        19.77 o
  -4  19   3         57.16         78.57        11.95 o
  -3  19   3         95.78        102.23        10.28 o
  -2  19   3          0.35          1.46         3.25 o
  -1  19   3         10.51          9.19         3.45 o
   0  19   3         20.66         28.16         4.62 o
   1  19   3         40.40         33.14         5.03 o
   2  19   3         95.31         87.83         6.52 o
   3  19   3         15.39         19.40        11.95 o
   4  19   3         90.55         70.67        13.86 o
   5  19   3          2.96          3.81         6.24 o
  -4  20   3        157.52        184.29        19.73 o
  -3  20   3          1.42          1.66         3.25 o
  -2  20   3        131.41        126.78        11.64 o
  -1  20   3         74.74        107.68         8.92 o
   0  20   3        175.09        187.32        11.79 o
   1  20   3         15.87         30.24         5.10 o
   2  20   3         22.58         24.25         9.35 o
   3  20   3         32.42         34.38         7.05 o
  -1  21   3          0.10          4.00         3.99 o
   0  21   3          0.24          2.15         2.85 o
   1  21   3          4.19         10.74         6.93 o
 -12   0   4       2372.92       2455.61        97.35 o
 -10   0   4        140.21        135.65         8.41 o
  -8   0   4       1264.02       1313.25        37.11 o
  -6   0   4       2131.81       1994.56        52.79 o
  -4   0   4         23.72         32.68         2.81 o
  -2   0   4       3273.15       3443.94        70.93 o
   0   0   4       6920.54       6549.34       191.31 o
   2   0   4       1727.69       1620.66        27.04 o
   4   0   4       3154.30       3240.17        59.00 o
   6   0   4          2.63          1.65         1.58 o
   8   0   4        538.61        525.11        12.47 o
  10   0   4        229.53        200.67        24.60 o
 -12   1   4        211.94        202.79        11.39 o
 -11   1   4         29.29         29.49         3.82 o
 -10   1   4        346.78        328.10        11.15 o
  -9   1   4         49.56         52.73         3.65 o
  -8   1   4       2505.77       2517.66        42.10 o
  -7   1   4          0.79          0.37         0.73 o
  -6   1   4        823.37        718.63        14.94 o
  -5   1   4        158.84        184.85         4.25 o
  -4   1   4       3056.42       3211.01        51.68 o
  -3   1   4        880.91        917.06        15.61 o
  -2   1   4       1723.06       1731.18        23.79 o
  -1   1   4         13.51          8.12         0.81 o
   0   1   4       1012.15       1131.20        14.12 o
   1   1   4       1087.46       1085.01        14.54 o
   2   1   4         25.72         30.70         1.38 o
   3   1   4       1883.16       1974.92        24.40 o
   4   1   4        640.41        745.60        10.15 o
   5   1   4        123.64        162.30         3.51 o
   6   1   4        563.56        612.07         9.62 o
   7   1   4         53.87         65.56         2.76 o
   8   1   4         20.44         25.49         1.94 o
   9   1   4        420.56        421.15         7.78 o
  10   1   4        133.45        141.22         5.25 o
  11   1   4        107.24        126.68         7.74 o
 -12   2   4         90.23         78.29         7.96 o
 -11   2   4         88.84         77.62         5.98 o
 -10   2   4          2.93          1.58         1.65 o
  -9   2   4        438.80        455.67        11.42 o
  -8   2   4        122.22        122.84         4.90 o
  -7   2   4         97.93         91.95         3.73 o
  -6   2   4        555.34        526.68        10.00 o
  -5   2   4         53.27         33.26         2.65 o
  -4   2   4        242.39        222.53         3.85 o
  -3   2   4       3348.78       3435.58        46.22 o
  -2   2   4       3668.04       3677.12        57.20 o
  -1   2   4          4.84          9.15         0.97 o
   0   2   4       5218.94       5087.29        82.07 o
   1   2   4       2248.87       2201.31        28.32 o
   2   2   4         24.33         28.04         1.59 o
   3   2   4       1758.27       1795.83        23.83 o
   4   2   4        744.58        756.92        11.73 o
   5   2   4        583.03        587.46         9.68 o
   6   2   4        200.58        216.83         4.74 o
   7   2   4        894.80        849.26        15.03 o
   8   2   4        177.42        174.56         4.75 o
   9   2   4         19.52         22.97         2.50 o
  10   2   4          0.00          2.53         1.65 o
  11   2   4        667.97        623.39        20.11 o
 -12   3   4         39.00         25.58         4.77 o
 -11   3   4        182.46        175.49         8.11 o
 -10   3   4        584.00        618.59        14.82 o
  -9   3   4         25.40         23.15         2.75 o
  -8   3   4       1049.65        962.25        27.40 o
  -7   3   4       1693.18       1681.31        32.34 o
  -6   3   4       1045.78       1043.38        24.50 o
  -5   3   4        262.58        287.89         6.00 o
  -4   3   4        306.93        316.88         6.49 o
  -3   3   4         46.70         52.84         1.73 o
  -2   3   4         32.15         47.55         1.20 o
  -1   3   4       3056.42       3233.77        38.37 o
   0   3   4         72.00         82.17         2.13 o
   1   3   4       1752.03       1939.10        25.11 o
   2   3   4       3858.20       3934.36        44.52 o
   3   3   4       2760.71       2880.83        37.10 o
   4   3   4         84.88         62.50         2.18 o
   5   3   4         14.98         13.65         1.56 o
   6   3   4         35.09         31.33         1.89 o
   7   3   4       1186.44       1125.28        17.59 o
   8   3   4          2.72          2.07         1.09 o
   9   3   4         70.20         79.36         4.49 o
  10   3   4         65.89         58.53         5.10 o
  11   3   4         10.67         12.40         3.71 o
 -12   4   4        245.41        266.65        13.23 o
 -11   4   4         20.78         25.16         3.62 o
 -10   4   4          5.33          5.44         2.11 o
  -9   4   4         40.21         36.63         4.62 o
  -8   4   4        737.29        682.33        15.23 o
  -7   4   4         37.90         41.41         2.92 o
  -6   4   4        201.11        194.37         6.45 o
  -5   4   4         11.34         25.27         2.10 o
  -4   4   4        791.16        857.10        16.95 o
  -3   4   4        606.28        608.09         8.94 o
  -2   4   4        643.82        684.49         8.76 o
  -1   4   4       1044.48       1051.36        13.87 o
   0   4   4          3.20          8.06         0.62 o
   1   4   4        123.34        137.11         2.53 o
   2   4   4        625.40        597.54         8.19 o
   3   4   4        189.68        179.87         4.53 o
   4   4   4       3240.47       3248.36        48.48 o
   5   4   4        171.30        164.33         3.97 o
   6   4   4         26.86         22.29         1.69 o
   7   4   4        192.93        198.28         4.86 o
   8   4   4        786.58        808.30        16.63 o
   9   4   4         11.80         14.46         2.59 o
  10   4   4        116.35        103.81         7.50 o
  11   4   4        119.89        134.32         9.34 o
 -12   5   4         82.00         76.91         8.32 o
 -11   5   4        201.47        190.74        16.67 o
 -10   5   4         58.01         52.40         4.72 o
  -9   5   4        180.13        185.92         8.30 o
  -8   5   4        248.70        241.11         7.21 o
  -7   5   4        290.50        304.82         8.13 o
  -6   5   4        664.00        672.35        14.41 o
  -5   5   4        395.38        445.37        11.87 o
  -4   5   4          0.06          2.64         0.90 o
  -3   5   4         80.70         47.64         1.60 o
  -2   5   4        166.60        145.55         2.70 o
  -1   5   4         36.83         33.18         1.55 o
   0   5   4        386.31        377.29         5.97 o
   1   5   4        715.92        712.54        10.08 o
   2   5   4         96.39        108.73         2.48 o
   3   5   4         25.73         14.53         1.79 o
   4   5   4         36.19         45.33         2.30 o
   5   5   4        530.09        562.40        10.45 o
   6   5   4         16.67         14.72         1.57 o
   7   5   4        121.39        115.34         7.05 o
   8   5   4         86.67         82.37         5.32 o
   9   5   4        192.07        190.94         9.15 o
  10   5   4         77.15         86.70         8.81 o
  11   5   4        139.76        128.88         9.32 o
 -12   6   4         19.34         25.88         5.26 o
 -11   6   4          7.63          9.05         4.85 o
 -10   6   4         10.14          9.44         2.43 o
  -9   6   4        161.93        179.53         6.36 o
  -8   6   4         58.50         70.39         4.23 o
  -7   6   4         54.81         46.44         3.16 o
  -6   6   4        810.46        806.12        16.90 o
  -5   6   4       3399.92       3455.50        62.95 o
  -4   6   4       1176.77       1283.36        24.64 o
  -3   6   4        583.14        552.45         8.27 o
  -2   6   4       1422.83       1557.32        29.17 o
  -1   6   4       4404.09       4423.27        70.61 o
   0   6   4       2544.46       2748.17        57.59 o
   1   6   4       1149.36       1146.08        16.63 o
   2   6   4         97.75        121.49         2.74 o
   3   6   4        213.01        197.34         4.12 o
   4   6   4         23.28         16.06         1.45 o
   5   6   4         29.69         26.48         2.28 o
   6   6   4         53.54         50.84         2.98 o
   7   6   4        398.97        394.38         9.69 o
   8   6   4        174.15        173.36        12.10 o
   9   6   4        279.13        263.94        10.67 o
  10   6   4        147.15        142.51        11.10 o
  11   6   4         13.06         10.35         4.50 o
 -12   7   4         23.95         16.63         6.93 o
 -11   7   4        144.30        174.18        16.09 o
 -10   7   4         56.90         55.63         6.41 o
  -9   7   4         12.70         11.25         2.02 o
  -8   7   4        154.79        159.82         5.74 o
  -7   7   4        493.55        471.90        11.39 o
  -6   7   4         48.81         45.74         3.45 o
  -5   7   4        255.03        255.41         6.80 o
  -4   7   4       2365.49       2361.64        43.57 o
  -3   7   4        377.68        390.42         6.11 o
  -2   7   4        826.50        730.55        14.87 o
  -1   7   4        615.87        630.39        13.15 o
   0   7   4        354.29        334.42        10.59 o
   1   7   4       1124.03       1146.77        27.60 o
   2   7   4        426.46        482.88        10.12 o
   3   7   4         17.06         23.11         2.59 o
   4   7   4        107.07        106.34         3.17 o
   5   7   4          0.71          1.72         1.00 o
   6   7   4       1328.57       1347.63        24.73 o
   7   7   4        743.17        748.75        15.58 o
   8   7   4         15.50         13.35         2.27 o
   9   7   4         13.12          7.47         2.88 o
  10   7   4         58.13         58.02         7.22 o
  11   7   4          2.29          5.96         3.55 o
 -11   8   4         29.21         35.31         5.88 o
 -10   8   4         17.52         14.77         3.90 o
  -9   8   4          9.54         10.25         4.50 o
  -8   8   4        756.26        711.28        20.47 o
  -7   8   4        164.10        153.69         5.43 o
  -6   8   4        166.45        168.80         5.52 o
  -5   8   4        298.80        331.89        10.35 o
  -4   8   4       1073.24       1158.00        19.90 o
  -3   8   4        664.14        711.00        16.50 o
  -2   8   4        536.12        659.62        14.65 o
  -1   8   4        287.41        301.54         7.46 o
   0   8   4         82.85         70.80         3.08 o
   1   8   4         69.40         57.99         2.29 o
   2   8   4        832.75        807.37        16.44 o
   3   8   4        326.17        332.31         7.46 o
   4   8   4        645.66        694.27        13.90 o
   5   8   4        611.87        643.19        13.38 o
   6   8   4        418.37        434.51        10.28 o
   7   8   4        102.49         94.60         4.94 o
   8   8   4        493.25        496.49        14.50 o
   9   8   4          0.13          1.56         2.69 o
  10   8   4          8.51         10.22         3.90 o
  11   8   4         40.67         48.07        11.95 o
 -11   9   4        153.23        159.34        34.11 o
 -10   9   4          7.70          1.85         2.75 o
  -9   9   4        319.05        327.49        17.49 o
  -8   9   4         19.98         19.87         3.21 o
  -7   9   4        808.45        816.21        29.98 o
  -6   9   4         90.35         90.97         7.97 o
  -5   9   4        400.30        411.60        12.16 o
  -4   9   4        290.16        294.32         6.34 o
  -3   9   4        117.58        135.85         4.41 o
  -2   9   4        113.13        122.12         6.30 o
  -1   9   4        116.38        106.47         3.92 o
   0   9   4         85.03         97.55         2.37 o
   1   9   4       1090.95       1159.30        18.73 o
   2   9   4        287.41        262.53         6.26 o
   3   9   4        501.80        524.06        10.77 o
   4   9   4          1.23          0.90         1.08 o
   5   9   4        260.46        256.20         7.89 o
   6   9   4          0.00         -0.28         1.06 o
   7   9   4         30.09         31.51         2.95 o
   8   9   4        324.57        348.02        13.85 o
   9   9   4          4.18          3.46         2.94 o
  10   9   4        367.68        356.11        16.41 o
 -11  10   4        131.62        152.31        12.84 o
 -10  10   4         12.67         14.94         4.68 o
  -9  10   4         34.14         36.16         5.41 o
  -8  10   4         19.76         29.77         4.08 o
  -7  10   4        499.99        454.08        13.76 o
  -6  10   4        201.39        200.52         8.97 o
  -5  10   4       3842.91       3786.96        80.99 o
  -4  10   4        122.10        109.11         4.01 o
  -3  10   4          3.48          0.25         0.84 o
  -2  10   4        114.89        111.25         4.06 o
  -1  10   4       2324.06       2294.99        43.12 o
   0  10   4       1026.41       1071.74        18.72 o
   1  10   4        868.78        878.86        16.17 o
   2  10   4        431.39        391.78         8.51 o
   3  10   4          5.34          2.11         1.00 o
   4  10   4          0.09         -0.08         1.02 o
   5  10   4         17.63         15.44         2.29 o
   6  10   4        460.95        435.29        11.80 o
   7  10   4          0.30         -1.35         1.43 o
   8  10   4        162.21        166.81         8.05 o
   9  10   4          5.34          6.57         2.72 o
  10  10   4          2.40          3.12         2.66 o
 -10  11   4         93.50         91.12        14.55 o
  -9  11   4          4.88          8.36         3.33 o
  -8  11   4          1.28          1.60         1.82 o
  -7  11   4          7.34         10.25         2.58 o
  -6  11   4          0.65          0.24         1.68 o
  -5  11   4       1076.90       1057.95        26.00 o
  -4  11   4         32.15         23.75         2.97 o
  -3  11   4         20.02         17.17         1.99 o
  -2  11   4         24.21         17.68         2.02 o
  -1  11   4        744.19        664.11        13.37 o
   0  11   4         13.80         15.12         1.87 o
   1  11   4          0.03          0.03         0.65 o
   2  11   4         91.83         82.71         3.45 o
   3  11   4        254.81        261.64         7.64 o
   4  11   4         11.30         15.61         2.20 o
   5  11   4        175.93        175.02         6.89 o
   6  11   4        301.53        289.01         9.11 o
   7  11   4         39.38         46.46         4.65 o
   8  11   4        159.10        163.58        10.80 o
   9  11   4          4.97          6.48         2.79 o
  10  11   4        156.21        161.64        18.69 o
 -10  12   4         10.68         14.24         4.64 o
  -9  12   4         79.10         87.44         9.01 o
  -8  12   4        262.86        273.03        13.31 o
  -7  12   4        324.72        315.32        19.08 o
  -6  12   4         58.28         56.57         4.86 o
  -5  12   4         28.14         23.15         3.12 o
  -4  12   4          1.44          0.74         1.37 o
  -3  12   4       1774.58       1756.12        34.24 o
  -2  12   4        570.47        555.20        13.06 o
  -1  12   4       1180.72       1083.48        29.14 o
   0  12   4        160.77        168.50         5.62 o
   1  12   4        218.84        240.37         6.74 o
   2  12   4       1186.18       1193.17        24.86 o
   3  12   4          6.96          6.50         1.43 o
   4  12   4         32.09         38.57         3.23 o
   5  12   4          5.02          3.01         1.62 o
   6  12   4        311.56        323.09         9.90 o
   7  12   4         95.74         86.22         6.44 o
   8  12   4        429.90        443.77        14.82 o
   9  12   4        210.20        206.37         9.65 o
 -10  13   4        223.16        224.80        23.90 o
  -9  13   4        128.67        150.85        13.68 o
  -8  13   4         77.55         79.43         9.87 o
  -7  13   4         17.95         15.81         3.16 o
  -6  13   4        231.46        214.19         8.74 o
  -5  13   4        328.88        344.57        11.59 o
  -4  13   4         12.98         17.48         2.85 o
  -3  13   4       1419.13       1329.12        31.72 o
  -2  13   4        610.05        551.55        13.27 o
  -1  13   4        127.53        132.44         6.56 o
   0  13   4         36.57         47.46         3.24 o
   1  13   4        109.42         99.80         4.47 o
   2  13   4       1350.51       1302.39        24.41 o
   3  13   4        463.34        442.06        11.94 o
   4  13   4        539.10        517.06        16.76 o
   5  13   4          1.20          3.07         1.70 o
   6  13   4         26.37         20.95         4.35 o
   7  13   4          5.67         10.21         2.88 o
   8  13   4          2.23          1.58         2.53 o
   9  13   4        209.21        216.90        14.72 o
  -9  14   4         49.53         48.91        10.22 o
  -8  14   4        175.23        180.37        15.40 o
  -7  14   4       1207.39       1193.24        30.36 o
  -6  14   4        363.75        359.97        12.47 o
  -5  14   4         33.88         40.14         4.23 o
  -4  14   4         77.16         73.28         5.38 o
  -3  14   4        640.46        647.96        18.03 o
  -2  14   4         14.33         21.52         2.55 o
  -1  14   4          4.58          2.42         1.23 o
   0  14   4         27.57         29.05         2.74 o
   1  14   4        512.25        493.80        11.55 o
   2  14   4        883.46        850.98        17.52 o
   3  14   4          1.28         -1.66         1.66 o
   4  14   4         16.74          8.53         2.47 o
   5  14   4        248.75        228.60        13.51 o
   6  14   4        304.14        289.30        14.05 o
   7  14   4        176.47        204.71        18.71 o
   8  14   4          0.18          3.44         3.58 o
  -9  15   4        129.63        122.64        13.51 o
  -8  15   4        535.11        561.72        21.97 o
  -7  15   4         85.90         82.40         7.02 o
  -6  15   4        341.40        371.78        12.95 o
  -5  15   4        615.68        591.81        18.58 o
  -4  15   4        508.46        481.50        14.91 o
  -3  15   4        429.23        410.40        17.86 o
  -2  15   4        359.49        352.95        11.85 o
  -1  15   4          3.95          1.11         1.32 o
   0  15   4        151.20        159.13         5.94 o
   1  15   4         78.25         64.24         4.20 o
   2  15   4        102.38        107.79         5.95 o
   3  15   4         64.07         45.27         4.71 o
   4  15   4         87.99         78.42        11.26 o
   5  15   4        236.11        252.19        13.68 o
   6  15   4         43.26         41.92         9.70 o
   7  15   4         34.17         34.99         9.35 o
   8  15   4         59.40         66.86        12.82 o
  -8  16   4         69.06         57.73         7.08 o
  -7  16   4          0.42          1.73         2.94 o
  -6  16   4        321.30        286.26        11.55 o
  -5  16   4          0.97         -1.76         1.76 o
  -4  16   4          7.86          7.40         2.38 o
  -3  16   4         25.77         33.81         4.03 o
  -2  16   4        245.96        220.23        12.12 o
  -1  16   4         10.33         11.88         2.07 o
   0  16   4         72.20         62.79         4.16 o
   1  16   4         18.59         13.99         2.76 o
   2  16   4        791.07        727.06        20.89 o
   3  16   4        660.77        671.65        20.03 o
   4  16   4        172.18        161.78        18.71 o
   5  16   4        209.66        202.97        21.13 o
   6  16   4          7.97          7.28         6.58 o
   7  16   4        121.96        124.37        17.67 o
  -7  17   4        244.48        271.50        16.63 o
  -6  17   4          2.19          1.09         2.93 o
  -5  17   4        296.73        315.21        11.93 o
  -4  17   4         63.53         69.18         5.81 o
  -3  17   4          0.00         -1.67         1.67 o
  -2  17   4         93.09         88.03         6.49 o
  -1  17   4        236.73        255.13        11.11 o
   0  17   4         16.91          5.88         1.86 o
   1  17   4        107.64        115.42         6.59 o
   2  17   4        147.87        142.23        16.94 o
   3  17   4        844.42        839.95        30.85 o
   4  17   4          0.96          7.28         5.54 o
   5  17   4         89.08        116.75        16.98 o
   6  17   4         25.58         20.44         8.66 o
  -6  18   4          0.24          1.62         2.35 o
  -5  18   4         18.12         22.15         3.85 o
  -4  18   4          6.38         10.00         2.94 o
  -3  18   4        343.21        346.87        30.83 o
  -2  18   4          8.59          7.64         2.60 o
  -1  18   4         13.01         14.90         4.41 o
   0  18   4         12.58          8.33         2.66 o
   1  18   4        392.69        422.70        15.58 o
   2  18   4         18.34         10.53         4.53 o
   3  18   4         17.12          9.88         4.28 o
   4  18   4         21.52          9.25         7.97 o
   5  18   4         52.71         39.84        11.09 o
  -5  19   4          0.07          0.37         3.16 o
  -4  19   4        275.92        332.86        47.46 o
  -3  19   4          0.19         -2.18         3.46 o
  -2  19   4        235.07        258.22        14.57 o
  -1  19   4        122.28        121.54        11.27 o
   0  19   4        116.84        129.53        18.94 o
   1  19   4        160.24        169.50        22.09 o
   2  19   4          6.97         12.13         4.90 o
   3  19   4         81.50         58.02         8.38 o
   4  19   4         63.86         98.68        14.55 o
  -3  20   4        102.99        103.08        13.86 o
  -2  20   4        140.71        138.37        18.36 o
  -1  20   4        125.50        118.37        11.20 o
   0  20   4          0.02         -0.19         2.66 o
   1  20   4          1.90          3.39         4.88 o
   2  20   4          3.26          7.67         4.77 o
   3  20   4        413.69        413.20        36.90 o
 -11   0   5        119.88         94.42         7.84 o
  -9   0   5       1828.62       1699.69        47.28 o
  -7   0   5        866.85        913.94        26.58 o
  -5   0   5         64.93         47.68         3.55 o
  -3   0   5       1634.38       1660.99        43.47 o
  -1   0   5       1050.10        933.75        43.64 o
   1   0   5       4715.95       4784.23        95.91 o
   3   0   5       1513.59       1457.54        27.93 o
   5   0   5       1160.34       1193.22        23.80 o
   7   0   5         43.67         50.59         4.61 o
   9   0   5        287.42        301.97         8.92 o
  11   0   5         22.56         26.05         6.07 o
 -12   1   5         73.20        117.00        12.64 o
 -11   1   5        309.59        319.24         9.69 o
 -10   1   5         48.49         45.81         3.67 o
  -9   1   5        153.42        158.10         5.70 o
  -8   1   5        224.83        212.04         6.45 o
  -7   1   5          0.70          1.31         1.02 o
  -6   1   5        200.99        215.09         5.01 o
  -5   1   5        148.40        140.29         3.61 o
  -4   1   5          0.25          2.74         0.72 o
  -3   1   5       2337.33       2346.01        34.76 o
  -2   1   5        783.38        853.33        13.43 o
  -1   1   5       3294.04       3410.47        51.97 o
   0   1   5        782.09        864.48        13.40 o
   1   1   5        517.21        540.47         7.18 o
   2   1   5        487.03        503.36        10.11 o
   3   1   5       1682.92       1878.47        24.90 o
   4   1   5          6.80          2.35         0.59 o
   5   1   5        421.43        502.00         8.99 o
   6   1   5        911.13        897.54        14.52 o
   7   1   5         21.82         17.10         1.53 o
   8   1   5        157.09        165.46         6.21 o
   9   1   5         57.37         59.54         2.70 o
  10   1   5          0.02          1.80         1.42 o
  11   1   5        282.52        289.71        12.50 o
 -12   2   5          4.96         10.12         3.74 o
 -11   2   5        403.76        422.68        13.60 o
 -10   2   5        536.18        532.48        13.24 o
  -9   2   5        222.99        240.49         7.40 o
  -8   2   5       1098.34       1088.72        22.34 o
  -7   2   5        559.63        552.02        12.43 o
  -6   2   5        726.96        698.31        14.76 o
  -5   2   5        171.67        162.63         3.23 o
  -4   2   5       1699.24       1678.20        23.30 o
  -3   2   5        145.20        177.13         3.65 o
  -2   2   5       1896.52       1882.72        41.61 o
  -1   2   5         30.32         37.20         1.31 o
   0   2   5        158.07        184.16         5.72 o
   1   2   5        288.18        310.62         5.07 o
   2   2   5         10.28         15.88         1.19 o
   3   2   5       2790.62       2952.42        38.18 o
   4   2   5        411.75        417.83         7.08 o
   5   2   5         14.86          9.00         1.06 o
   6   2   5         57.15         52.35         2.09 o
   7   2   5        116.61        119.78         3.83 o
   8   2   5        200.08        174.14         5.64 o
   9   2   5          1.40          2.13         1.31 o
  10   2   5         89.34         88.27         7.39 o
  11   2   5         84.29         74.95         6.09 o
 -12   3   5          9.12          9.15         3.22 o
 -11   3   5        212.01        210.61         8.87 o
 -10   3   5         26.05         24.21         3.10 o
  -9   3   5         13.97          8.34         1.83 o
  -8   3   5        348.09        346.54         9.09 o
  -7   3   5         32.68         28.86         2.46 o
  -6   3   5         53.54         50.79         3.15 o
  -5   3   5       2628.37       2472.29        68.22 o
  -4   3   5       1037.49       1037.31        16.78 o
  -3   3   5        928.95        951.16        13.57 o
  -2   3   5       4725.37       4852.05        57.31 o
  -1   3   5        388.12        426.39         8.65 o
   0   3   5       1571.66       1698.57        23.05 o
   1   3   5       1735.96       1768.46        21.89 o
   2   3   5       3718.16       3739.61        47.63 o
   3   3   5       1641.64       1729.05        21.60 o
   4   3   5          3.92          5.00         0.77 o
   5   3   5       1005.62       1003.01        14.50 o
   6   3   5        156.25        168.60         4.20 o
   7   3   5         37.76         34.09         2.29 o
   8   3   5        185.44        162.43         4.80 o
   9   3   5         23.23         27.39         2.76 o
  10   3   5         70.30         88.50         6.38 o
  11   3   5        450.74        451.55        16.52 o
 -12   4   5          8.13         14.91         3.44 o
 -11   4   5         28.57         34.87         5.17 o
 -10   4   5        114.92        105.67         7.95 o
  -9   4   5        492.93        473.32        11.85 o
  -8   4   5         45.85         36.57         2.97 o
  -7   4   5        340.07        326.97         8.47 o
  -6   4   5        136.27        125.34         4.40 o
  -5   4   5          0.53          2.14         0.87 o
  -4   4   5        401.91        403.96         7.83 o
  -3   4   5        376.26        465.24         8.18 o
  -2   4   5        496.94        559.35         9.31 o
  -1   4   5         66.81         54.53         2.00 o
   0   4   5          6.89          4.95         0.57 o
   1   4   5       3078.33       2987.69        45.86 o
   2   4   5        540.69        595.01         9.33 o
   3   4   5       1702.56       1639.54        21.85 o
   4   4   5        328.77        350.36         6.51 o
   5   4   5        715.38        718.81        11.86 o
   6   4   5         46.34         50.24         2.55 o
   7   4   5        574.51        584.58        11.52 o
   8   4   5         15.69         10.27         1.70 o
   9   4   5        160.46        152.65         6.09 o
  10   4   5         67.21         62.63         7.09 o
  11   4   5          0.35         -0.63         2.70 o
 -12   5   5         23.87         33.95        11.26 o
 -11   5   5        406.44        382.83        18.28 o
 -10   5   5        308.81        309.02        15.15 o
  -9   5   5         42.51         39.88         3.31 o
  -8   5   5          9.28          2.81         1.34 o
  -7   5   5       2835.73       2741.37        51.13 o
  -6   5   5        129.04        138.01         4.64 o
  -5   5   5        420.12        395.23         9.16 o
  -4   5   5       1147.52       1142.21        22.13 o
  -3   5   5       2371.06       2483.07        33.90 o
  -2   5   5       2303.27       2371.69        30.29 o
  -1   5   5        297.24        355.24         5.07 o
   0   5   5       2922.28       2942.37        40.12 o
   1   5   5       1320.96       1328.64        19.08 o
   2   5   5        113.94        100.94         2.41 o
   3   5   5       1900.83       1973.23        26.10 o
   4   5   5        279.69        272.27         5.54 o
   5   5   5        813.08        849.85        14.76 o
   6   5   5          0.36          0.33         0.88 o
   7   5   5        276.98        302.71         7.19 o
   8   5   5         83.16         77.66         6.10 o
   9   5   5          0.09          1.29         1.79 o
  10   5   5        325.21        355.97        13.96 o
  11   5   5         57.52         59.12         9.87 o
 -12   6   5          5.43         -0.35         4.16 o
 -11   6   5         64.12         61.56         7.05 o
 -10   6   5        658.53        679.80        31.35 o
  -9   6   5         11.56          9.01         1.93 o
  -8   6   5         45.89         36.29         3.05 o
  -7   6   5        276.62        253.03         7.22 o
  -6   6   5       1009.38        989.91        20.27 o
  -5   6   5         62.13         75.28         4.05 o
  -4   6   5        986.17        942.11        18.68 o
  -3   6   5        188.29        217.51         4.61 o
  -2   6   5        375.44        460.84         9.22 o
  -1   6   5          2.93          0.99         0.27 o
   0   6   5       3430.53       3439.12        66.50 o
   1   6   5        238.86        291.15         5.63 o
   2   6   5       1034.72       1049.23        14.67 o
   3   6   5        157.06        198.02         4.83 o
   4   6   5         38.56         29.11         1.99 o
   5   6   5         94.96         85.61         3.46 o
   6   6   5        111.08        119.61         4.07 o
   7   6   5          6.59          9.04         1.71 o
   8   6   5         21.30         24.19         3.25 o
   9   6   5        183.05        209.46        47.27 o
  10   6   5        357.77        353.97        23.04 o
  11   6   5        357.72        365.91        17.63 o
 -11   7   5        368.59        381.91        16.71 o
 -10   7   5         29.54         35.36         5.48 o
  -9   7   5        790.94        816.79        32.89 o
  -8   7   5        356.61        325.85        10.78 o
  -7   7   5         33.83         29.81         2.57 o
  -6   7   5        769.66        821.30        17.34 o
  -5   7   5       1296.43       1270.26        49.75 o
  -4   7   5       1494.95       1533.29        28.42 o
  -3   7   5       1664.80       1670.47        28.01 o
  -2   7   5        101.51        153.31         4.03 o
  -1   7   5        117.87        131.64         3.65 o
   0   7   5        485.66        433.23         6.97 o
   1   7   5         10.47         11.52         1.01 o
   2   7   5        482.50        526.35         8.28 o
   3   7   5         24.16         37.01         1.72 o
   4   7   5        442.67        439.54         8.75 o
   5   7   5         18.12         11.41         1.37 o
   6   7   5          2.56          0.65         1.18 o
   7   7   5         44.48         51.22         4.22 o
   8   7   5        587.58        562.85        14.85 o
   9   7   5        624.03        608.35        22.90 o
  10   7   5        177.72        193.41        12.63 o
  11   7   5        237.76        222.13        14.71 o
 -11   8   5         37.12         38.17         6.07 o
 -10   8   5         78.82         84.69         8.07 o
  -9   8   5          1.92          0.70         1.80 o
  -8   8   5         13.08          8.64         3.03 o
  -7   8   5        517.75        426.71        12.84 o
  -6   8   5        546.83        520.38        14.64 o
  -5   8   5        201.51        194.10         5.67 o
  -4   8   5         65.87         69.76         2.76 o
  -3   8   5        103.07        104.76         3.83 o
  -2   8   5        708.86        671.15        14.26 o
  -1   8   5        701.26        760.12        18.06 o
   0   8   5         21.56         26.90         1.44 o
   1   8   5        257.93        217.07         5.22 o
   2   8   5         12.08         12.28         1.28 o
   3   8   5        114.10        111.82         4.00 o
   4   8   5         87.97         97.64         4.60 o
   5   8   5         83.87         87.88         4.47 o
   6   8   5       1443.65       1419.71        26.30 o
   7   8   5          3.31          4.30         2.16 o
   8   8   5        456.49        457.65        13.76 o
   9   8   5         80.53         79.54         8.20 o
  10   8   5        338.67        333.50        15.92 o
 -11   9   5        172.42        188.28        12.24 o
 -10   9   5         47.72         62.05         6.99 o
  -9   9   5         21.13         18.54         3.16 o
  -8   9   5         23.75         30.73         3.77 o
  -7   9   5         32.46         23.34         3.12 o
  -6   9   5          1.67          4.21         1.61 o
  -5   9   5        332.64        347.73        10.87 o
  -4   9   5        495.83        451.83        10.47 o
  -3   9   5        181.71        196.62         5.72 o
  -2   9   5        613.30        591.81        18.95 o
  -1   9   5        480.17        473.24        11.02 o
   0   9   5       1236.29       1162.30        20.41 o
   1   9   5         93.30         84.42         3.34 o
   2   9   5        903.66        873.76        15.33 o
   3   9   5         11.31         10.49         1.30 o
   4   9   5        114.43        109.27         4.94 o
   5   9   5         62.52         63.11         3.93 o
   6   9   5        197.21        211.94         6.68 o
   7   9   5        249.67        256.04         7.70 o
   8   9   5        226.46        230.34         9.79 o
   9   9   5        165.85        177.35        16.44 o
  10   9   5          8.30         14.20         4.41 o
 -11  10   5         36.61         56.47        11.43 o
 -10  10   5        319.88        307.66        14.64 o
  -9  10   5        100.42         86.61        12.30 o
  -8  10   5          7.39          9.46         2.43 o
  -7  10   5        399.83        381.61        22.75 o
  -6  10   5       1285.90       1150.83        78.36 o
  -5  10   5          2.69          6.05         1.95 o
  -4  10   5       2473.44       2396.27        52.71 o
  -3  10   5        272.81        290.12         8.10 o
  -2  10   5          5.71          7.73         1.42 o
  -1  10   5         21.95         20.49         2.10 o
   0  10   5        340.31        339.03         8.87 o
   1  10   5        411.00        410.92         8.12 o
   2  10   5         56.06         80.57         3.88 o
   3  10   5        121.82        116.43         3.92 o
   4  10   5        622.96        661.62        15.41 o
   5  10   5        382.81        365.93        10.28 o
   6  10   5         87.38         77.44         5.03 o
   7  10   5        871.43        842.02        22.78 o
   8  10   5         48.13         50.40         5.30 o
   9  10   5        211.64        195.64        12.82 o
  10  10   5        126.39        115.74        10.57 o
 -10  11   5        143.05        167.16        19.21 o
  -9  11   5         22.33         16.88         4.16 o
  -8  11   5          3.63          1.24         2.06 o
  -7  11   5        980.40        965.62        24.96 o
  -6  11   5         17.29         24.89         5.87 o
  -5  11   5        311.47        333.52        11.04 o
  -4  11   5          3.45          1.63         1.39 o
  -3  11   5        212.46        198.50         8.20 o
  -2  11   5       1029.43       1095.18        22.55 o
  -1  11   5         88.14         82.76         4.61 o
   0  11   5         97.29         99.32         4.20 o
   1  11   5        424.45        436.89         9.99 o
   2  11   5         19.51         22.01         1.81 o
   3  11   5        159.47        155.92         5.17 o
   4  11   5         76.47         71.18         4.40 o
   5  11   5         14.06         13.71         2.31 o
   6  11   5        172.97        167.98         6.74 o
   7  11   5        264.75        271.15        10.59 o
   8  11   5          2.55          1.95         2.91 o
   9  11   5          4.24          8.22         3.40 o
 -10  12   5          0.23          1.20         3.16 o
  -9  12   5        241.01        255.69        13.12 o
  -8  12   5        142.84        137.35         9.35 o
  -7  12   5        131.52        130.14         9.12 o
  -6  12   5         27.34         39.55         4.22 o
  -5  12   5         80.51         92.47         6.11 o
  -4  12   5         15.74         19.53         2.76 o
  -3  12   5       1479.38       1450.35        34.00 o
  -2  12   5         52.20         47.77         3.37 o
  -1  12   5        537.83        474.83        11.72 o
   0  12   5         75.82         71.46         4.74 o
   1  12   5          9.36         14.25         1.93 o
   2  12   5         19.96         22.55         2.33 o
   3  12   5       2302.09       2214.73        43.67 o
   4  12   5          2.42          0.51         1.38 o
   5  12   5        156.15        152.72         6.58 o
   6  12   5        268.74        266.44        10.10 o
   7  12   5        218.30        212.40        15.09 o
   8  12   5         50.59         51.55         5.40 o
   9  12   5          0.01         -1.39         2.69 o
  -9  13   5          6.78         17.02         4.33 o
  -8  13   5        966.03       1003.97        26.75 o
  -7  13   5        156.14        179.60         8.58 o
  -6  13   5        272.16        298.09        13.23 o
  -5  13   5         10.78          9.63         2.40 o
  -4  13   5        113.99        100.97         5.92 o
  -3  13   5         95.93        109.07         6.11 o
  -2  13   5         53.55         42.03         3.33 o
  -1  13   5        312.90        283.39         8.40 o
   0  13   5        955.43        898.52        22.37 o
   1  13   5         39.47         41.69         3.18 o
   2  13   5        206.48        229.29        11.33 o
   3  13   5         13.34         28.37         6.20 o
   4  13   5         85.80         86.22         6.29 o
   5  13   5         34.24         41.92         5.82 o
   6  13   5          1.57          0.79         3.46 o
   7  13   5          2.44          2.04         2.22 o
   8  13   5         44.19         48.09         8.51 o
   9  13   5         16.17         16.21         6.93 o
  -9  14   5        190.56        179.26        11.73 o
  -8  14   5        217.05        203.86        12.11 o
  -7  14   5          8.60          5.55         2.43 o
  -6  14   5          3.34          3.15         2.05 o
  -5  14   5         17.69         17.09         2.85 o
  -4  14   5       1250.87       1176.25        29.42 o
  -3  14   5        174.26        158.61         7.23 o
  -2  14   5        146.05        189.70         6.82 o
  -1  14   5         25.09         36.95         3.30 o
   0  14   5         16.54         12.77         2.04 o
   1  14   5        396.57        349.49         9.83 o
   2  14   5        202.07        194.16        10.44 o
   3  14   5         45.64         40.07         3.91 o
   4  14   5         62.84         48.47         4.38 o
   5  14   5         38.69         43.55         9.70 o
   6  14   5         25.07         21.43         5.89 o
   7  14   5        129.67        131.72        26.16 o
   8  14   5          2.17          4.16         5.54 o
  -8  15   5        107.88        129.26        10.48 o
  -7  15   5         33.85         36.52         4.57 o
  -6  15   5         39.31         34.92         5.86 o
  -5  15   5        334.66        369.45        15.56 o
  -4  15   5          2.18          2.71         2.09 o
  -3  15   5        645.00        623.54        18.05 o
  -2  15   5        311.96        282.29        13.72 o
  -1  15   5        312.14        255.14         8.38 o
   0  15   5         59.58         60.17         4.06 o
   1  15   5         17.36         14.66         2.31 o
   2  15   5        290.57        280.85         8.34 o
   3  15   5        224.50        200.64         7.90 o
   4  15   5         17.07         16.02         3.35 o
   5  15   5        456.20        469.31        32.22 o
   6  15   5         10.96          8.95         7.10 o
   7  15   5          2.49          3.81         5.20 o
  -8  16   5          1.09          0.28         2.76 o
  -7  16   5         22.47         25.15         4.05 o
  -6  16   5        120.63        119.80         7.99 o
  -5  16   5        236.65        243.55        13.46 o
  -4  16   5          6.34         10.30         2.80 o
  -3  16   5          3.05          6.51         2.31 o
  -2  16   5        493.61        466.10        14.86 o
  -1  16   5         36.55         35.69         4.05 o
   0  16   5          0.02         -0.18         1.78 o
   1  16   5          7.71          8.10         1.96 o
   2  16   5         19.86         13.81         2.60 o
   3  16   5         91.22         97.07         7.34 o
   4  16   5          9.36         11.09         3.29 o
   5  16   5        706.19        699.57        53.87 o
   6  16   5         10.99          7.97         5.54 o
   7  16   5         19.50         28.06         9.01 o
  -7  17   5         10.76         22.71         7.45 o
  -6  17   5        312.12        306.20        12.13 o
  -5  17   5         64.99         65.27         6.73 o
  -4  17   5         29.12         26.29         4.74 o
  -3  17   5          6.50          3.75         2.87 o
  -2  17   5         83.16         96.75         7.03 o
  -1  17   5         23.45         22.47         3.73 o
   0  17   5          8.06          7.17         1.99 o
   1  17   5         94.40         81.04         5.02 o
   2  17   5        186.55        184.24         9.34 o
   3  17   5        121.13        102.52        10.57 o
   4  17   5        153.47        143.04        12.73 o
   5  17   5        140.92        121.42        11.83 o
   6  17   5          0.67          2.08         3.65 o
  -6  18   5        317.43        345.93        13.29 o
  -5  18   5          0.63          0.92         2.37 o
  -4  18   5        149.09        124.44         8.40 o
  -3  18   5        155.93        158.49        13.34 o
  -2  18   5        370.34        366.24        13.30 o
  -1  18   5        281.31        304.86        11.91 o
   0  18   5        141.76        140.91        11.94 o
   1  18   5        665.71        632.50        20.29 o
   2  18   5         80.89         74.83         9.02 o
   3  18   5         75.28         74.91         9.22 o
   4  18   5         25.34         11.95         4.90 o
   5  18   5        569.81        628.15        26.56 o
  -5  19   5        266.59        288.98        12.20 o
  -4  19   5          1.07          3.73         2.82 o
  -3  19   5        267.50        277.43        15.38 o
  -2  19   5        313.56        330.92        18.36 o
  -1  19   5         26.04         27.93         7.28 o
   0  19   5         16.11         25.09         7.10 o
   1  19   5         96.24        103.86        10.77 o
   2  19   5        301.95        365.16        22.00 o
   3  19   5         25.30         31.65         6.71 o
   4  19   5         50.10         53.98        10.74 o
  -3  20   5         87.45         88.92         9.80 o
  -2  20   5         15.36         16.88         5.23 o
  -1  20   5         71.23         71.02         8.78 o
   0  20   5          7.94          3.50         3.99 o
   1  20   5        267.74        287.43        19.40 o
   2  20   5         76.85         82.22        10.06 o
 -12   0   6         25.23         39.84         7.97 o
 -10   0   6         50.51         51.65         5.62 o
  -8   0   6       1166.33       1052.93        32.56 o
  -6   0   6        221.57        222.65         8.81 o
  -4   0   6         26.43         12.17         3.81 o
  -2   0   6        504.06        479.02        10.25 o
   0   0   6       8086.12       8336.02       133.85 o
   2   0   6         84.88        156.22         4.75 o
   4   0   6       3298.59       3510.42        66.25 o
   6   0   6         97.68         94.40         7.39 o
   8   0   6        174.19        180.75         6.12 o
  10   0   6          0.02         -0.39         1.52 o
 -12   1   6        432.65        436.26        14.20 o
 -11   1   6        154.80        158.43         7.20 o
 -10   1   6         56.42         67.42         4.44 o
  -9   1   6        140.77        127.46         6.70 o
  -8   1   6        639.65        610.75        13.81 o
  -7   1   6        222.14        232.60         6.66 o
  -6   1   6        139.87        127.20         3.63 o
  -5   1   6        185.59        192.92         5.02 o
  -4   1   6        147.40        192.96         4.55 o
  -3   1   6        581.01        601.26        11.65 o
  -2   1   6        157.06        142.93         4.19 o
  -1   1   6       4172.46       4142.67        49.55 o
   0   1   6         31.22         18.22         1.14 o
   1   1   6         33.86         32.64         1.59 o
   2   1   6       1813.25       1937.18        34.88 o
   3   1   6        232.05        259.75         4.88 o
   4   1   6         59.92         61.31         2.57 o
   5   1   6         48.46         49.50         2.44 o
   6   1   6       1105.80       1054.90        18.80 o
   7   1   6        302.83        289.16         7.04 o
   8   1   6          2.78          1.93         1.26 o
   9   1   6          0.05          0.29         1.22 o
  10   1   6        149.14        140.75         6.15 o
  11   1   6        241.92        232.84         8.45 o
 -12   2   6         17.50         32.09         4.26 o
 -11   2   6        862.71        890.81        20.13 o
 -10   2   6         51.57         54.69         3.89 o
  -9   2   6          9.71         13.00         2.12 o
  -8   2   6         61.81         68.11         3.94 o
  -7   2   6        943.02        876.39        18.27 o
  -6   2   6        134.88        121.49         3.67 o
  -5   2   6        695.55        661.26        13.72 o
  -4   2   6        368.40        343.13         6.98 o
  -3   2   6        633.71        634.78        10.54 o
  -2   2   6          5.65          5.01         0.69 o
  -1   2   6        724.03        810.95        11.71 o
   0   2   6          6.22          8.08         0.79 o
   1   2   6       4557.07       5014.42        89.97 o
   2   2   6       4479.10       4440.49        56.65 o
   3   2   6         66.56         73.29         2.37 o
   4   2   6        471.53        475.29         8.66 o
   5   2   6        355.86        339.28         8.52 o
   6   2   6          0.17          1.48         0.87 o
   7   2   6          9.74         10.20         1.78 o
   8   2   6        213.14        207.07         5.56 o
   9   2   6        142.80        140.57         5.05 o
  10   2   6        127.22        141.00         6.31 o
  11   2   6        159.42        167.66        10.34 o
 -12   3   6        359.49        380.05        13.19 o
 -11   3   6         11.02         13.14         2.55 o
 -10   3   6        268.30        278.46         8.52 o
  -9   3   6          9.79          8.97         2.20 o
  -8   3   6       1157.00       1150.67        23.55 o
  -7   3   6        523.83        533.47        12.23 o
  -6   3   6         24.75         52.91         4.85 o
  -5   3   6       1278.41       1231.69        17.66 o
  -4   3   6          8.11         10.51         0.88 o
  -3   3   6        286.69        343.43         5.72 o
  -2   3   6          8.17          6.81         1.23 o
  -1   3   6        762.29        741.50        10.59 o
   0   3   6        497.51        527.20         8.33 o
   1   3   6        144.98        171.02         4.61 o
   2   3   6       1383.58       1324.68        27.60 o
   3   3   6        117.29        151.85         3.06 o
   4   3   6       1450.25       1541.63        21.38 o
   5   3   6         22.16         22.88         1.58 o
   6   3   6        187.98        184.54         4.44 o
   7   3   6          5.78         11.30         1.53 o
   8   3   6        108.17        121.96         4.50 o
   9   3   6         38.88         44.92         3.10 o
  10   3   6        114.59        113.93         7.39 o
  11   3   6        279.40        274.62        12.39 o
 -12   4   6        584.18        569.54        21.67 o
 -11   4   6         92.96         86.44         6.25 o
 -10   4   6         37.69         37.98         3.29 o
  -9   4   6          3.78          7.36         1.73 o
  -8   4   6          0.77          0.40         1.08 o
  -7   4   6        182.78        170.40         5.57 o
  -6   4   6        286.10        290.84         7.58 o
  -5   4   6         30.32         37.03         4.57 o
  -4   4   6       2994.72       3182.47        46.84 o
  -3   4   6        304.11        289.33         5.30 o
  -2   4   6       2384.05       2522.25        32.40 o
  -1   4   6        953.80       1087.73        14.72 o
   0   4   6        992.92        999.64        14.73 o
   1   4   6         10.62         20.77         1.72 o
   2   4   6       1187.20       1193.23        16.46 o
   3   4   6       1714.32       1864.89        24.95 o
   4   4   6        478.76        495.41         8.65 o
   5   4   6        224.86        227.12         5.07 o
   6   4   6          3.53          5.21         1.05 o
   7   4   6         18.26         13.51         1.70 o
   8   4   6        296.17        285.48         7.00 o
   9   4   6         42.14         39.97         4.25 o
  10   4   6         99.37         97.82         6.85 o
  11   4   6        140.49        146.90        23.21 o
 -12   5   6        379.60        390.09        24.42 o
 -11   5   6         43.52         48.98         6.24 o
 -10   5   6         29.34         32.53         3.86 o
  -9   5   6        337.43        310.78         8.92 o
  -8   5   6         71.72         48.39         3.44 o
  -7   5   6         49.61         56.37         3.52 o
  -6   5   6       1116.46       1048.06        29.35 o
  -5   5   6          2.38          3.88         0.97 o
  -4   5   6        142.41        157.91         5.43 o
  -3   5   6        311.14        233.60         3.97 o
  -2   5   6        419.76        411.70         7.16 o
  -1   5   6        260.10        242.52         5.11 o
   0   5   6        122.00        101.10         3.59 o
   1   5   6        252.24        266.96         4.79 o
   2   5   6        700.14        732.51        11.44 o
   3   5   6        548.61        515.60         8.61 o
   4   5   6         10.09          7.58         1.10 o
   5   5   6         34.61         26.80         1.89 o
   6   5   6         84.02         73.87         3.15 o
   7   5   6          1.09          1.09         1.30 o
   8   5   6        242.57        225.21         6.54 o
   9   5   6        142.00        136.67         6.73 o
  10   5   6        300.05        285.31        12.53 o
 -11   6   6          8.15          7.97         3.43 o
 -10   6   6       1250.14       1219.89        30.12 o
  -9   6   6        617.11        580.89        18.29 o
  -8   6   6        400.38        413.91        16.36 o
  -7   6   6        204.87        184.70         5.88 o
  -6   6   6        370.59        387.73        14.70 o
  -5   6   6       2443.99       2322.31        63.74 o
  -4   6   6        146.66        147.48         3.91 o
  -3   6   6         16.38         38.67         1.67 o
  -2   6   6        125.68        133.67         4.70 o
  -1   6   6         45.57         58.36         1.69 o
   0   6   6        222.35        204.70         4.13 o
   1   6   6        144.05        140.74         3.26 o
   2   6   6         63.30         71.23         2.41 o
   3   6   6       1665.16       1718.19        23.27 o
   4   6   6        557.47        563.32         9.82 o
   5   6   6        272.52        253.32         7.15 o
   6   6   6         17.10         17.80         1.85 o
   7   6   6        140.49        144.53         4.92 o
   8   6   6         32.14         31.88         3.26 o
   9   6   6       1138.71       1149.98        31.04 o
  10   6   6        115.51        111.10         8.68 o
 -11   7   6          0.18         -2.88         3.81 o
 -10   7   6        539.42        571.50        16.96 o
  -9   7   6          0.15         -0.43         1.73 o
  -8   7   6          1.99          5.70         2.26 o
  -7   7   6         46.89         47.31         6.91 o
  -6   7   6       1211.76       1198.53        24.58 o
  -5   7   6         22.65         12.62         1.46 o
  -4   7   6         41.06         32.07         1.46 o
  -3   7   6       1348.26       1357.79        17.95 o
  -2   7   6        386.80        304.98         6.69 o
  -1   7   6          0.44          1.33         0.37 o
   0   7   6          9.27          9.45         0.93 o
   1   7   6         68.63         55.02         2.17 o
   2   7   6         11.61          3.10         0.71 o
   3   7   6       1112.69       1095.12        16.98 o
   4   7   6        461.53        447.98         8.38 o
   5   7   6         41.48         46.26         2.59 o
   6   7   6        369.69        329.20         7.11 o
   7   7   6         17.59         15.07         1.89 o
   8   7   6          0.04         -1.20         1.84 o
   9   7   6        105.36        114.10        15.76 o
  10   7   6         61.65         68.33        11.61 o
 -11   8   6        143.68        166.56        11.23 o
 -10   8   6         14.44          8.83         3.43 o
  -9   8   6         68.86         80.52         6.03 o
  -8   8   6        542.14        532.93        15.62 o
  -7   8   6        229.23        221.17        13.43 o
  -6   8   6        106.38         99.37         5.65 o
  -5   8   6         16.92          8.20         1.93 o
  -4   8   6        505.57        551.25        19.65 o
  -3   8   6        494.33        492.98         9.90 o
  -2   8   6        343.47        294.33         6.74 o
  -1   8   6         53.72         66.06         2.87 o
   0   8   6        189.02        194.34         4.36 o
   1   8   6         97.78         79.79         3.10 o
   2   8   6       1368.82       1351.24        20.06 o
   3   8   6         88.99         87.00         3.13 o
   4   8   6       2337.44       2388.13        32.23 o
   5   8   6         50.24         45.75         2.70 o
   6   8   6         43.86         47.13         3.23 o
   7   8   6        722.28        722.44        14.24 o
   8   8   6        781.96        791.95        22.66 o
   9   8   6        261.70        253.28        35.68 o
  10   8   6         14.84         15.87         5.89 o
 -11   9   6         74.63         74.14        12.82 o
 -10   9   6         19.97         17.16         4.14 o
  -9   9   6         68.21         72.53         5.87 o
  -8   9   6          1.22         -2.01         2.30 o
  -7   9   6         95.08        101.90         7.44 o
  -6   9   6        927.36        870.96        22.30 o
  -5   9   6        274.47        217.30        10.34 o
  -4   9   6         92.03         75.13         4.91 o
  -3   9   6       1642.69       1654.49        28.37 o
  -2   9   6         23.20         23.47         2.18 o
  -1   9   6         43.62         50.76         3.15 o
   0   9   6        396.96        389.81         9.73 o
   1   9   6       1135.32       1084.66        19.47 o
   2   9   6          0.21          1.03         0.80 o
   3   9   6          9.51         19.04         2.03 o
   4   9   6          6.67          4.64         1.35 o
   5   9   6          4.68          6.49         1.54 o
   6   9   6        295.45        334.88         8.30 o
   7   9   6        573.76        573.59        13.25 o
   8   9   6        207.75        216.78        11.88 o
   9   9   6         35.61         38.57         6.11 o
  10   9   6         28.49         31.93         6.24 o
 -10  10   6          0.56          0.65         5.02 o
  -9  10   6        167.39        156.70         7.93 o
  -8  10   6         86.66         76.29        10.47 o
  -7  10   6         26.30         30.96         3.84 o
  -6  10   6         85.70         89.79         6.04 o
  -5  10   6        381.21        398.34        12.34 o
  -4  10   6        528.33        540.53        15.15 o
  -3  10   6         37.28         31.49         2.95 o
  -2  10   6        266.82        265.00         7.51 o
  -1  10   6         93.21         90.69         4.97 o
   0  10   6        157.24        162.68         5.65 o
   1  10   6         18.83         17.55         2.33 o
   2  10   6        776.69        777.12        13.86 o
   3  10   6        450.93        471.77        10.64 o
   4  10   6        141.08        137.31         5.12 o
   5  10   6        177.48        176.75         6.01 o
   6  10   6        303.75        299.33         7.83 o
   7  10   6        135.30        154.66         7.70 o
   8  10   6        624.05        614.18        19.08 o
   9  10   6        158.90        152.54        11.48 o
 -10  11   6        814.30        863.29        29.88 o
  -9  11   6         90.67         95.38         7.06 o
  -8  11   6         17.92         14.87         3.05 o
  -7  11   6         17.26         14.31         2.90 o
  -6  11   6       1020.41       1042.59        26.46 o
  -5  11   6         23.52         20.59         3.79 o
  -4  11   6        404.96        394.67        12.25 o
  -3  11   6       3050.63       3070.18        89.46 o
  -2  11   6        447.52        443.77        11.05 o
  -1  11   6          9.32          8.73         1.72 o
   0  11   6          9.21          9.13         1.75 o
   1  11   6          2.54          2.43         1.21 o
   2  11   6        128.13        124.97         4.87 o
   3  11   6       1143.95       1043.78        22.89 o
   4  11   6       1592.43       1528.58        28.10 o
   5  11   6        243.64        209.21         6.71 o
   6  11   6        556.18        535.03        14.10 o
   7  11   6         47.35         49.56         4.43 o
   8  11   6        245.26        222.93         8.55 o
   9  11   6          7.93          2.05         3.16 o
 -10  12   6         10.21         11.43         6.58 o
  -9  12   6        165.81        178.76        13.49 o
  -8  12   6         13.51          8.92         2.92 o
  -7  12   6         79.67         85.67         6.21 o
  -6  12   6        473.61        481.81        15.53 o
  -5  12   6        219.46        199.27         8.35 o
  -4  12   6          9.20         14.16         2.58 o
  -3  12   6        208.29        171.19         7.33 o
  -2  12   6        288.09        248.93         9.30 o
  -1  12   6         75.12         84.20         5.15 o
   0  12   6        395.07        434.05        11.26 o
   1  12   6        105.98        106.90         4.68 o
   2  12   6          6.78          3.92         1.44 o
   3  12   6        126.94        129.83         6.42 o
   4  12   6         11.71          5.07         2.06 o
   5  12   6         90.01         87.10         5.87 o
   6  12   6        221.76        211.18         8.09 o
   7  12   6         20.89         15.71         2.81 o
   8  12   6          2.32          4.01         2.29 o
   9  12   6         79.24         79.80         8.33 o
  -9  13   6         21.13         17.82         4.58 o
  -8  13   6         22.48         19.37         4.25 o
  -7  13   6        108.38        105.09         7.30 o
  -6  13   6          5.36          6.68         2.43 o
  -5  13   6         27.23         25.37         3.56 o
  -4  13   6         87.88         81.96         5.91 o
  -3  13   6       1845.72       1715.95        58.36 o
  -2  13   6        273.26        301.50         8.78 o
  -1  13   6         88.42         99.34         5.08 o
   0  13   6         10.31          6.17         1.70 o
   1  13   6        824.07        753.18        17.90 o
   2  13   6         15.09          8.02         2.11 o
   3  13   6        179.20        169.76         7.02 o
   4  13   6          0.01         -0.17         1.72 o
   5  13   6        285.19        248.39        10.39 o
   6  13   6        112.92        115.52         8.06 o
   7  13   6        178.42        175.56         9.37 o
   8  13   6         33.86         31.14         4.71 o
  -9  14   6        483.52        496.06        32.56 o
  -8  14   6        140.06        129.88         8.50 o
  -7  14   6        260.16        257.51        10.57 o
  -6  14   6          0.46          2.69         2.14 o
  -5  14   6        462.11        445.60        14.37 o
  -4  14   6         82.36         72.70         5.63 o
  -3  14   6        175.26        169.57         7.75 o
  -2  14   6          5.56          2.70         1.98 o
  -1  14   6         98.97         97.07         5.19 o
   0  14   6         77.87         82.59         4.81 o
   1  14   6          2.62          0.09         1.28 o
   2  14   6         90.38        105.28         5.91 o
   3  14   6        133.82        126.02         7.62 o
   4  14   6        102.44         93.32         7.03 o
   5  14   6        301.67        291.51        12.21 o
   6  14   6         23.19         24.61         4.17 o
   7  14   6        124.11        156.68         9.93 o
   8  14   6         10.21         13.14         3.79 o
  -8  15   6          0.34          0.65         3.64 o
  -7  15   6         36.40         41.78         4.92 o
  -6  15   6         94.68         99.98         8.49 o
  -5  15   6         79.55         64.13         5.76 o
  -4  15   6          1.07         -0.90         1.65 o
  -3  15   6          3.87          4.91         2.08 o
  -2  15   6         28.98         25.47         3.96 o
  -1  15   6          0.78         -0.26         1.46 o
   0  15   6        153.72        145.07         8.95 o
   1  15   6        107.05        112.67         6.30 o
   2  15   6         16.88         17.90         2.97 o
   3  15   6        392.20        399.15        14.25 o
   4  15   6         48.08         37.92         4.79 o
   5  15   6         86.66         79.39         8.83 o
   6  15   6        233.81        264.80        12.69 o
   7  15   6         85.87        109.53         8.74 o
  -7  16   6        212.54        206.57        11.95 o
  -6  16   6         87.01         81.08         6.70 o
  -5  16   6         65.75         83.41         6.83 o
  -4  16   6         17.71         24.68         4.18 o
  -3  16   6          0.22         -1.12         1.84 o
  -2  16   6        588.39        530.07        16.51 o
  -1  16   6         19.11         20.32         3.81 o
   0  16   6        177.04        197.54         7.55 o
   1  16   6          7.75          4.10         1.79 o
   2  16   6        237.33        238.45         9.08 o
   3  16   6         52.40         45.64         7.82 o
   4  16   6          6.53          9.55         3.23 o
   5  16   6        248.07        240.36        11.04 o
   6  16   6         55.59         51.79         7.89 o
  -6  17   6         95.49        115.36         8.19 o
  -5  17   6       1135.85       1210.80        31.79 o
  -4  17   6        219.32        221.02         9.86 o
  -3  17   6         36.30         42.99         8.99 o
  -2  17   6          0.75          3.86         2.27 o
  -1  17   6       1259.92       1246.63        31.99 o
   0  17   6         57.20         50.30         5.05 o
   1  17   6         87.54         85.69         5.53 o
   2  17   6         33.57         40.12         4.92 o
   3  17   6         14.83         13.53         3.44 o
   4  17   6          4.72          4.47         3.99 o
   5  17   6        212.96        208.31        14.35 o
  -5  18   6          3.00          2.58         2.57 o
  -4  18   6          9.77         17.68         5.06 o
  -3  18   6         73.76         87.17         7.08 o
  -2  18   6        138.58        156.23         9.64 o
  -1  18   6          0.01          3.05         2.54 o
   0  18   6        214.74        233.18        23.56 o
   1  18   6         12.40         29.34         5.31 o
   2  18   6         75.13         94.77        22.34 o
   3  18   6         45.43         75.69         9.52 o
   4  18   6         25.33         28.16         6.31 o
  -4  19   6         31.23         19.82         4.12 o
  -3  19   6          8.03         10.53         4.21 o
  -2  19   6          1.74         -2.18         2.18 o
  -1  19   6         45.55         75.48         9.18 o
   0  19   6        115.03        125.07        11.26 o
   1  19   6        433.17        540.02        32.91 o
   2  19   6         79.98         88.98        31.18 o
   3  19   6          3.43          7.75         4.28 o
  -1  20   6        205.84        279.03        18.88 o
   0  20   6          2.92          4.08         4.14 o
 -11   0   7         37.57         47.10         5.51 o
  -9   0   7        233.72        247.51        10.75 o
  -7   0   7        367.62        381.12        13.45 o
  -5   0   7        597.57        652.73        19.45 o
  -3   0   7       3279.39       3466.26        91.40 o
  -1   0   7         24.78         14.39         1.78 o
   1   0   7       3352.48       3536.78       118.50 o
   3   0   7         53.81         47.52         2.98 o
   5   0   7        957.41        929.07        24.09 o
   7   0   7        418.12        421.09        14.30 o
   9   0   7         16.10         11.41         2.08 o
 -12   1   7        118.58        129.39         7.65 o
 -11   1   7        212.07        214.11         7.66 o
 -10   1   7        293.27        304.36         8.99 o
  -9   1   7         25.43         18.52         2.37 o
  -8   1   7        558.13        567.07        13.20 o
  -7   1   7        802.73        732.80        15.83 o
  -6   1   7       3334.55       3207.18        52.32 o
  -5   1   7        887.98        836.19        15.19 o
  -4   1   7        400.82        330.15         7.00 o
  -3   1   7        977.47        917.91        16.28 o
  -2   1   7        915.64        950.58        14.28 o
  -1   1   7        792.82        944.40        15.37 o
   0   1   7        159.34        111.37         2.91 o
   1   1   7        535.12        546.31        10.22 o
   2   1   7          0.03          1.14         0.62 o
   3   1   7        913.21        858.16        12.77 o
   4   1   7         12.14         15.31         1.51 o
   5   1   7        179.17        188.22         5.63 o
   6   1   7        580.07        623.83        12.75 o
   7   1   7        248.23        214.18         5.52 o
   8   1   7         99.75         92.59         3.87 o
   9   1   7          3.25          3.39         1.45 o
  10   1   7          4.19          3.23         1.80 o
 -12   2   7         24.95         37.98         4.51 o
 -11   2   7          0.29         -1.14         1.51 o
 -10   2   7        776.51        816.43        18.44 o
  -9   2   7         79.60         79.76         4.55 o
  -8   2   7        101.70         98.57         4.56 o
  -7   2   7        335.59        330.71         8.59 o
  -6   2   7        127.29        116.01         4.06 o
  -5   2   7        150.93        132.49         3.31 o
  -4   2   7         20.86         23.01         1.62 o
  -3   2   7        466.35        510.87         8.95 o
  -2   2   7        458.28        460.96        11.87 o
  -1   2   7        124.76        122.18         3.49 o
   0   2   7        856.93        838.60        13.53 o
   1   2   7        130.38        133.47         3.33 o
   2   2   7       2099.49       2085.62        27.87 o
   3   2   7        304.18        295.96         5.53 o
   4   2   7        226.77        208.57         6.22 o
   5   2   7          6.37          7.51         1.44 o
   6   2   7         32.20         34.01         2.75 o
   7   2   7         20.61         18.45         1.85 o
   8   2   7       1070.39       1055.86        17.91 o
   9   2   7         31.94         33.33         2.85 o
  10   2   7         69.49         78.39         4.88 o
 -12   3   7         41.26         37.44         5.72 o
 -11   3   7         74.79         75.73         4.97 o
 -10   3   7         30.94         28.96         3.10 o
  -9   3   7         73.24         83.14         4.62 o
  -8   3   7         47.42         48.41         3.40 o
  -7   3   7        325.94        310.16         8.23 o
  -6   3   7          3.89          1.42         0.97 o
  -5   3   7          8.46         11.83         1.05 o
  -4   3   7       1847.16       1722.99        26.24 o
  -3   3   7        355.66        369.03         6.27 o
  -2   3   7        382.55        409.32         6.94 o
  -1   3   7         37.72         31.65         1.66 o
   0   3   7        575.77        718.88        11.36 o
   1   3   7         83.72         95.84         2.75 o
   2   3   7       2113.67       2292.94        36.47 o
   3   3   7        110.16        118.14         3.54 o
   4   3   7        461.06        468.18         8.05 o
   5   3   7         27.15         17.87         1.52 o
   6   3   7         42.26         31.43         2.29 o
   7   3   7        214.55        223.82         5.87 o
   8   3   7         16.60         15.89         1.97 o
   9   3   7        147.28        139.46         6.66 o
  10   3   7         16.54         17.58         3.68 o
 -12   4   7         92.68        102.59         9.16 o
 -11   4   7        138.19        124.27         7.31 o
 -10   4   7        133.53        134.68         6.14 o
  -9   4   7        161.92        164.39         6.80 o
  -8   4   7         18.95         21.46         2.37 o
  -7   4   7         43.31         56.99         4.70 o
  -6   4   7         14.54         12.31         1.75 o
  -5   4   7        295.00        265.90         6.25 o
  -4   4   7        187.12        170.38         3.77 o
  -3   4   7        635.67        576.68         9.09 o
  -2   4   7        826.60        817.14        11.55 o
  -1   4   7       1824.60       1831.48        27.85 o
   0   4   7        805.55        844.44        15.34 o
   1   4   7        268.49        274.52         6.15 o
   2   4   7        786.98        742.06        11.02 o
   3   4   7        368.80        370.71         6.38 o
   4   4   7         90.34         85.64         3.12 o
   5   4   7        484.38        461.99         8.76 o
   6   4   7        258.72        246.36         6.46 o
   7   4   7        444.49        439.26         9.86 o
   8   4   7        444.68        428.14        10.02 o
   9   4   7        251.32        249.52         9.82 o
  10   4   7          0.01         -2.60         2.60 o
 -11   5   7        469.38        490.82        15.42 o
 -10   5   7        123.72        132.85         7.36 o
  -9   5   7         72.16         81.44         5.72 o
  -8   5   7        447.08        447.79        11.16 o
  -7   5   7        196.30        172.72         5.70 o
  -6   5   7        380.69        353.80         8.86 o
  -5   5   7         28.46         21.28         2.35 o
  -4   5   7       1575.63       1648.71        25.83 o
  -3   5   7       1307.71       1329.50        21.45 o
  -2   5   7        264.38        198.89         3.76 o
  -1   5   7        234.35        239.71         6.30 o
   0   5   7          6.15         11.57         1.01 o
   1   5   7         88.13         74.98         2.31 o
   2   5   7          6.09          7.21         0.89 o
   3   5   7       1332.76       1384.80        21.69 o
   4   5   7        620.05        613.09        10.74 o
   5   5   7         43.41         44.88         2.58 o
   6   5   7        871.47        857.56        14.71 o
   7   5   7        524.19        520.34        11.21 o
   8   5   7         97.93         93.10         4.96 o
   9   5   7         92.08         97.30         8.90 o
  10   5   7         71.89         78.72         7.30 o
 -11   6   7         23.03         27.76         4.98 o
 -10   6   7        289.06        297.25        10.98 o
  -9   6   7          2.89          5.50         2.18 o
  -8   6   7        273.43        257.29         9.37 o
  -7   6   7        100.64         98.24         6.01 o
  -6   6   7        231.06        209.26        10.16 o
  -5   6   7        157.13        190.01         6.40 o
  -4   6   7        161.65        175.54        10.15 o
  -3   6   7          2.83          1.72         1.13 o
  -2   6   7          5.21          9.21         1.06 o
  -1   6   7        274.82        320.93         5.82 o
   0   6   7        175.66        150.19         3.47 o
   1   6   7        138.07        123.24         3.02 o
   2   6   7         14.72         11.78         1.08 o
   3   6   7          5.95          3.93         1.33 o
   4   6   7       1687.48       1716.31        27.49 o
   5   6   7        964.10        924.51        15.13 o
   6   6   7        252.00        249.31         7.68 o
   7   6   7        286.99        283.61         7.53 o
   8   6   7          5.01          5.21         1.80 o
   9   6   7         76.75         62.05         5.02 o
  10   6   7         64.07         44.95         6.98 o
 -11   7   7          5.30          5.16         3.25 o
 -10   7   7         39.20         39.78         5.62 o
  -9   7   7       1109.65       1067.59        27.12 o
  -8   7   7        309.94        285.46        10.24 o
  -7   7   7         39.34         39.80         3.91 o
  -6   7   7        146.44        133.61         6.04 o
  -5   7   7          0.31          1.66         1.41 o
  -4   7   7       1663.18       1558.15        34.79 o
  -3   7   7         12.95         15.78         1.16 o
  -2   7   7        157.58        157.77         3.42 o
  -1   7   7        178.61        185.09         3.94 o
   0   7   7        114.58        117.27         3.36 o
   1   7   7       1333.82       1355.68        21.49 o
   2   7   7        283.92        265.94         5.42 o
   3   7   7         26.65         21.94         1.90 o
   4   7   7         94.76         84.58         3.94 o
   5   7   7       1523.86       1459.57        22.42 o
   6   7   7          0.22          0.15         1.03 o
   7   7   7         26.07         29.09         2.88 o
   8   7   7        190.75        196.11         7.29 o
   9   7   7          5.05         10.58         3.35 o
  10   7   7         26.33         22.08         5.23 o
 -11   8   7         14.17         20.00         5.54 o
 -10   8   7          5.96          8.40         2.70 o
  -9   8   7        608.67        634.14        18.30 o
  -8   8   7          0.73          0.08         1.68 o
  -7   8   7          0.11         -1.37         1.37 o
  -6   8   7         11.87         17.02         4.99 o
  -5   8   7       3214.75       2908.38        63.26 o
  -4   8   7         43.51         40.86         3.60 o
  -3   8   7       1544.16       1516.16        23.79 o
  -2   8   7          4.09          4.76         1.29 o
  -1   8   7        391.94        401.34         7.93 o
   0   8   7         14.19         14.22         1.27 o
   1   8   7        106.81         96.04         3.17 o
   2   8   7        448.85        461.45         8.85 o
   3   8   7        517.58        538.49        10.44 o
   4   8   7         98.25         93.12         3.63 o
   5   8   7        477.32        460.59         9.04 o
   6   8   7         30.62         25.98         2.21 o
   7   8   7         88.90         85.40         5.80 o
   8   8   7         25.23         24.13         4.30 o
   9   8   7          7.09          8.42         3.83 o
  10   8   7         50.99         40.17         6.85 o
 -10   9   7        214.63        205.86         9.20 o
  -9   9   7         61.40         63.13         5.60 o
  -8   9   7          1.43          1.99         1.93 o
  -7   9   7         38.34         48.51         4.57 o
  -6   9   7          2.89          9.35         2.24 o
  -5   9   7         42.02         52.72         4.91 o
  -4   9   7        444.45        436.87        12.93 o
  -3   9   7         25.96         27.29         2.48 o
  -2   9   7       1297.53       1267.86        22.69 o
  -1   9   7         79.07         68.14         2.86 o
   0   9   7        218.26        248.34         6.28 o
   1   9   7       2450.92       2424.88        40.83 o
   2   9   7        411.16        445.43         8.74 o
   3   9   7        342.38        335.86         6.84 o
   4   9   7        197.62        185.02         4.96 o
   5   9   7       1949.41       1893.83        31.06 o
   6   9   7        556.01        565.00        13.22 o
   7   9   7        623.86        611.95        14.09 o
   8   9   7          3.09          5.02         3.30 o
   9   9   7         62.74         65.01         8.49 o
 -10  10   7          0.29         -2.09         2.09 o
  -9  10   7          7.68          8.91         2.84 o
  -8  10   7        158.72        134.45         7.60 o
  -7  10   7         27.75         14.84         2.80 o
  -6  10   7         45.13         32.16         3.71 o
  -5  10   7          0.02          2.21         1.65 o
  -4  10   7        167.71        159.68         9.54 o
  -3  10   7         38.60         36.85         3.09 o
  -2  10   7         35.20         28.98         2.29 o
  -1  10   7       1044.18        996.17        20.99 o
   0  10   7        399.32        416.86        14.80 o
   1  10   7        386.34        363.68         9.72 o
   2  10   7          1.89          5.33         1.63 o
   3  10   7        398.76        359.74         9.00 o
   4  10   7        299.75        290.11         8.02 o
   5  10   7         43.42         37.37         3.22 o
   6  10   7        290.59        320.15         9.01 o
   7  10   7        186.73        187.70         6.74 o
   8  10   7        119.69        119.39        16.46 o
   9  10   7          5.16          6.53         3.79 o
 -10  11   7         12.77          9.06         4.99 o
  -9  11   7         61.10         58.50         5.65 o
  -8  11   7         15.04         13.14         3.10 o
  -7  11   7          0.84          3.54         2.18 o
  -6  11   7         62.82         55.92         4.94 o
  -5  11   7        213.46        194.62        11.26 o
  -4  11   7        177.79        154.59        10.10 o
  -3  11   7         81.22         96.40         6.01 o
  -2  11   7        484.70        434.26         9.93 o
  -1  11   7       1913.78       1806.89        35.49 o
   0  11   7        583.76        564.17        13.61 o
   1  11   7         59.53         73.47         4.44 o
   2  11   7        152.59        150.49         6.93 o
   3  11   7        913.67        858.37        19.84 o
   4  11   7        313.14        298.97         9.65 o
   5  11   7          3.70          3.55         2.01 o
   6  11   7         10.30          7.05         2.55 o
   7  11   7          3.97          3.91         2.11 o
   8  11   7         10.32          3.58         5.54 o
   9  11   7         14.00          7.01         3.55 o
  -9  12   7        181.19        210.30        12.50 o
  -8  12   7         27.68         20.71         3.56 o
  -7  12   7         27.57         26.56         3.77 o
  -6  12   7        104.43        110.47         6.80 o
  -5  12   7        896.23        906.91        23.86 o
  -4  12   7        722.17        734.99        20.12 o
  -3  12   7        411.06        428.32        13.48 o
  -2  12   7          4.58          2.26         1.45 o
  -1  12   7          0.26          1.61         1.43 o
   0  12   7        828.87        759.31        19.30 o
   1  12   7         59.38         61.22         4.22 o
   2  12   7        511.80        440.02        13.79 o
   3  12   7        619.31        561.76        14.62 o
   4  12   7          0.73          4.50         2.01 o
   5  12   7        291.87        262.20        10.70 o
   6  12   7        167.69        154.43         8.89 o
   7  12   7         10.37          9.97         3.01 o
   8  12   7         18.30         18.36         6.93 o
  -9  13   7          4.14         10.29         3.90 o
  -8  13   7        395.00        389.57        13.93 o
  -7  13   7        112.37        104.12         7.38 o
  -6  13   7        267.53        289.16        11.04 o
  -5  13   7         26.80         28.35         4.64 o
  -4  13   7        113.84        103.15         6.88 o
  -3  13   7        698.21        674.20        19.00 o
  -2  13   7        460.92        451.75        14.06 o
  -1  13   7        164.89        157.06         6.14 o
   0  13   7         46.21         44.62         3.98 o
   1  13   7         26.78         28.52         3.02 o
   2  13   7          0.09         -0.35         1.73 o
   3  13   7        153.88        141.94         8.50 o
   4  13   7         29.28         17.92         4.96 o
   5  13   7          4.30         11.62         2.96 o
   6  13   7          3.04          2.06         2.58 o
   7  13   7          1.09          1.03         2.30 o
   8  13   7         17.10         21.45         4.61 o
  -8  14   7        240.85        243.05        10.71 o
  -7  14   7          0.35          2.45         2.16 o
  -6  14   7        150.43        159.63         8.65 o
  -5  14   7         11.25         14.98         3.14 o
  -4  14   7         15.25         19.76         3.26 o
  -3  14   7       1099.66       1057.16        27.35 o
  -2  14   7         46.06         39.59         4.32 o
  -1  14   7          2.46          0.43         1.46 o
   0  14   7         86.17         90.51         5.45 o
   1  14   7         45.02         55.12         4.29 o
   2  14   7        197.86        186.74        10.13 o
   3  14   7        301.86        316.84        10.46 o
   4  14   7        459.30        465.47        19.54 o
   5  14   7        206.60        192.03        15.88 o
   6  14   7        292.90        285.87        13.20 o
   7  14   7          0.77         -2.05         2.38 o
  -8  15   7        164.12        152.72        17.32 o
  -7  15   7        250.51        236.33        10.55 o
  -6  15   7          5.09          2.84         2.35 o
  -5  15   7         62.80         76.67         6.41 o
  -4  15   7          0.09          0.65         2.09 o
  -3  15   7         15.74         17.76         3.26 o
  -2  15   7        104.75         99.18         7.01 o
  -1  15   7        360.30        376.07        12.94 o
   0  15   7         55.58         49.60         4.19 o
   1  15   7        103.77        114.36         7.05 o
   2  15   7         86.27        109.18         7.31 o
   3  15   7        274.67        263.54        20.02 o
   4  15   7        117.27        111.86         8.16 o
   5  15   7          0.74          0.25         2.43 o
   6  15   7        127.53        150.82         9.92 o
  -7  16   7        464.88        484.07        16.61 o
  -6  16   7         34.94         20.79         4.02 o
  -5  16   7        168.68        192.94         9.66 o
  -4  16   7         76.34         72.03         6.18 o
  -3  16   7        469.17        462.95        15.41 o
  -2  16   7         42.02         37.36         8.10 o
  -1  16   7         67.80         78.33         6.46 o
   0  16   7         43.04         39.68         4.45 o
   1  16   7         98.60         90.05        10.05 o
   2  16   7        237.68        231.11        12.38 o
   3  16   7          9.00          7.51         3.01 o
   4  16   7        183.93        179.59         9.64 o
   5  16   7         33.62         38.32         5.15 o
   6  16   7        252.60        254.13        11.78 o
  -6  17   7         17.93         15.94         4.33 o
  -5  17   7         10.16         10.69         3.44 o
  -4  17   7        264.40        280.02        11.62 o
  -3  17   7         32.22         28.88         4.71 o
  -2  17   7         79.53         83.87         8.01 o
  -1  17   7         81.38         87.23         7.06 o
   0  17   7        528.81        589.32        29.18 o
   1  17   7         14.53         15.24         4.16 o
   2  17   7        188.54        186.23        11.65 o
   3  17   7         73.24         76.57         6.98 o
   4  17   7          4.62         -0.57         2.34 o
   5  17   7          8.54          4.50         4.04 o
  -5  18   7          0.37         -2.09         2.09 o
  -4  18   7         51.65         50.19         5.95 o
  -3  18   7          8.63         11.11         3.21 o
  -2  18   7        115.09        128.25         8.64 o
  -1  18   7         38.92         51.47         5.65 o
   0  18   7          6.02          8.38         3.01 o
   1  18   7          1.37          5.15         3.33 o
   2  18   7          5.29          4.87         3.55 o
   3  18   7          3.70          6.11         4.28 o
   4  18   7         54.16         67.21        12.47 o
  -3  19   7          4.56          6.80         3.19 o
  -2  19   7         97.87        113.64         8.61 o
  -1  19   7         18.64         22.27         5.25 o
   0  19   7         65.09         71.33         7.91 o
   1  19   7         49.48         54.04        11.43 o
   2  19   7         57.52         81.76        13.86 o
 -12   0   8        403.43        450.41        25.64 o
 -10   0   8        261.46        258.67        11.62 o
  -8   0   8        631.34        661.09        21.16 o
  -6   0   8       3415.74       3282.37        85.23 o
  -4   0   8       1288.60       1316.80        36.22 o
  -2   0   8        424.36        452.94        11.97 o
   0   0   8        208.56        277.76        10.15 o
   2   0   8        348.18        410.36        10.13 o
   4   0   8        272.70        251.26         9.36 o
   6   0   8         57.30         51.16         5.12 o
   8   0   8        233.86        224.15         7.81 o
  10   0   8          2.21          1.15         1.99 o
 -12   1   8        324.55        372.81        16.98 o
 -11   1   8         59.67         46.21         4.02 o
 -10   1   8         68.16         63.98         4.39 o
  -9   1   8        163.61        182.23         7.55 o
  -8   1   8         42.72         40.68         3.25 o
  -7   1   8         52.40         47.51         3.45 o
  -6   1   8       1609.51       1684.33        33.30 o
  -5   1   8        165.69        159.25         4.38 o
  -4   1   8          0.90          0.81         0.69 o
  -3   1   8        969.96        896.37        16.25 o
  -2   1   8       1048.78       1052.24        18.94 o
  -1   1   8        628.78        670.91        11.74 o
   0   1   8         13.74         15.19         1.31 o
   1   1   8        169.70        182.16         4.04 o
   2   1   8        134.29        140.93         5.09 o
   3   1   8         43.56         49.77         2.20 o
   4   1   8          1.47          0.30         1.03 o
   5   1   8        362.22        359.47         8.74 o
   6   1   8         10.10         14.38         2.18 o
   7   1   8        156.95        141.37         4.58 o
   8   1   8         33.72         39.10         4.06 o
   9   1   8        280.69        276.50         8.45 o
  10   1   8          2.37          0.40         2.50 o
 -11   2   8         25.26         24.78         3.06 o
 -10   2   8         18.81         28.03         2.90 o
  -9   2   8        166.26        185.06         8.80 o
  -8   2   8          6.78          5.50         1.55 o
  -7   2   8        906.94        877.16        18.53 o
  -6   2   8        926.15        938.76        17.20 o
  -5   2   8        709.39        745.55        15.67 o
  -4   2   8          3.35          5.51         1.00 o
  -3   2   8        220.14        235.18         5.58 o
  -2   2   8        426.58        474.50         8.82 o
  -1   2   8       1410.44       1424.74        20.93 o
   0   2   8        189.09        176.45         4.10 o
   1   2   8        530.90        467.96         8.33 o
   2   2   8          1.62          1.02         0.75 o
   3   2   8       2411.97       2402.63        38.04 o
   4   2   8          0.01          0.24         0.87 o
   5   2   8        781.44        782.23        15.16 o
   6   2   8         14.24         15.88         1.78 o
   7   2   8         13.08         11.72         1.68 o
   8   2   8         81.77         87.90         4.31 o
   9   2   8         28.28         30.97         3.18 o
  10   2   8         26.23         34.78         5.39 o
 -11   3   8        130.00        142.04         8.08 o
 -10   3   8         87.78         86.84         5.15 o
  -9   3   8        353.52        347.54         9.62 o
  -8   3   8         13.26         15.09         2.05 o
  -7   3   8       1158.41       1165.69        23.70 o
  -6   3   8          0.11         -0.21         0.91 o
  -5   3   8          0.06          0.09         0.74 o
  -4   3   8        366.50        335.90         6.50 o
  -3   3   8       3724.26       3701.01        72.60 o
  -2   3   8        127.71        106.13         3.12 o
  -1   3   8        205.14        183.41         4.16 o
   0   3   8       1443.41       1362.94        20.26 o
   1   3   8        441.70        458.40         8.22 o
   2   3   8       1604.96       1619.70        24.14 o
   3   3   8       1423.99       1390.96        21.14 o
   4   3   8        468.20        492.04         9.23 o
   5   3   8       1794.35       1773.58        26.92 o
   6   3   8        635.06        609.20        11.45 o
   7   3   8          0.03         -1.12         1.13 o
   8   3   8        520.13        534.72        11.85 o
   9   3   8          3.23          3.00         1.89 o
  10   3   8         11.80         12.58         3.68 o
 -11   4   8         29.13         33.22         4.13 o
 -10   4   8        386.22        394.43        12.91 o
  -9   4   8          2.46          2.08         1.80 o
  -8   4   8        206.59        210.54         6.71 o
  -7   4   8        136.29        143.58         5.20 o
  -6   4   8        137.82        140.39         4.86 o
  -5   4   8         85.58         80.69         2.97 o
  -4   4   8        632.50        607.26        12.22 o
  -3   4   8        238.20        259.67         4.98 o
  -2   4   8          0.07          1.41         0.60 o
  -1   4   8       1494.47       1561.50        23.66 o
   0   4   8          0.10          1.41         0.64 o
   1   4   8        656.94        671.25        10.27 o
   2   4   8       1493.42       1475.28        24.42 o
   3   4   8        195.16        176.54         4.69 o
   4   4   8        368.44        359.10         7.33 o
   5   4   8       2231.56       2259.16        33.20 o
   6   4   8          0.30         -0.66         1.13 o
   7   4   8        273.05        270.36         7.38 o
   8   4   8         56.42         59.00         4.22 o
   9   4   8        178.02        179.65         8.18 o
  10   4   8         85.81        106.24         9.16 o
 -11   5   8        342.27        339.41        12.31 o
 -10   5   8         88.78        106.84         7.56 o
  -9   5   8        200.61        225.17         8.86 o
  -8   5   8         39.43         30.52         3.46 o
  -7   5   8         45.13         47.23         3.56 o
  -6   5   8        120.07        116.52         4.65 o
  -5   5   8       1674.32       1672.06        32.11 o
  -4   5   8        172.04        187.95         4.30 o
  -3   5   8         35.19         33.23         1.58 o
  -2   5   8       2254.66       2063.79        29.16 o
  -1   5   8        282.93        317.26         6.66 o
   0   5   8         52.07         40.89         1.97 o
   1   5   8        179.36        169.72         4.14 o
   2   5   8        190.82        177.31         3.92 o
   3   5   8        422.06        410.51         7.98 o
   4   5   8        945.96        963.69        15.73 o
   5   5   8          0.94         -0.33         1.07 o
   6   5   8        667.58        648.36        13.08 o
   7   5   8          8.74          4.71         1.54 o
   8   5   8         75.90         83.82         5.06 o
   9   5   8        401.84        411.97        13.37 o
  10   5   8        534.10        528.82        18.87 o
 -11   6   8         36.61         38.23         4.65 o
 -10   6   8          0.13         -0.98         1.91 o
  -9   6   8        122.74        126.74         7.53 o
  -8   6   8         44.04         36.95         4.44 o
  -7   6   8        244.95        228.92         9.95 o
  -6   6   8        238.12        198.85         7.63 o
  -5   6   8         51.93         45.82         3.92 o
  -4   6   8        449.50        449.08         9.11 o
  -3   6   8        269.30        253.02         4.83 o
  -2   6   8        340.02        335.42         6.20 o
  -1   6   8        573.70        577.91        11.65 o
   0   6   8        144.85        127.71         3.52 o
   1   6   8          0.27          1.40         0.71 o
   2   6   8        242.79        252.44         6.21 o
   3   6   8          1.20          1.42         1.05 o
   4   6   8         89.68         81.37         3.43 o
   5   6   8        511.30        528.49        10.12 o
   6   6   8          8.24          7.85         1.91 o
   7   6   8         40.85         51.79         5.84 o
   8   6   8         32.46         35.18         3.44 o
   9   6   8         22.08         25.94         4.48 o
  10   6   8        171.31        149.31        18.01 o
 -11   7   8         68.24         75.82         6.70 o
 -10   7   8        192.36        191.23         8.66 o
  -9   7   8        393.65        427.38        13.89 o
  -8   7   8        141.30        142.36        11.10 o
  -7   7   8        422.63        362.37        11.71 o
  -6   7   8         45.38         35.23         3.62 o
  -5   7   8        287.00        264.49         9.13 o
  -4   7   8       1102.65       1081.62        26.03 o
  -3   7   8        270.48        255.92         5.66 o
  -2   7   8        596.21        586.79        10.65 o
  -1   7   8        122.05         98.14         3.47 o
   0   7   8       2577.38       2498.74        35.16 o
   1   7   8         30.69         30.52         1.85 o
   2   7   8         96.16         98.48         3.21 o
   3   7   8        303.62        304.74         6.61 o
   4   7   8        550.46        577.58        10.74 o
   5   7   8        739.00        720.28        16.64 o
   6   7   8          8.68          6.65         1.55 o
   7   7   8          9.35         11.68         2.14 o
   8   7   8          8.37          1.84         2.31 o
   9   7   8         34.94         37.11         6.49 o
 -10   8   8        443.70        427.50        14.38 o
  -9   8   8          0.71          0.95         3.53 o
  -8   8   8        229.21        244.43        11.13 o
  -7   8   8         23.25         22.45         3.30 o
  -6   8   8         92.68         72.50         5.30 o
  -5   8   8         40.31         39.45         3.76 o
  -4   8   8       3065.48       2941.73        63.92 o
  -3   8   8         75.37         61.11         2.73 o
  -2   8   8        275.94        277.46         6.17 o
  -1   8   8        321.29        337.42        11.24 o
   0   8   8       1007.28       1009.85        17.16 o
   1   8   8        220.70        197.41         4.75 o
   2   8   8        233.08        221.24         5.60 o
   3   8   8        161.74        161.17         4.81 o
   4   8   8         44.97         45.07         2.86 o
   5   8   8        217.67        219.36         6.15 o
   6   8   8        937.37        947.14        17.94 o
   7   8   8         44.29         37.89         3.62 o
   8   8   8          2.51          0.95         2.04 o
   9   8   8         73.07         69.18         8.66 o
 -10   9   8        191.22        215.85        10.38 o
  -9   9   8        639.47        652.86        19.17 o
  -8   9   8        275.59        280.72        10.67 o
  -7   9   8        553.15        520.02        15.67 o
  -6   9   8          2.27          1.04         1.71 o
  -5   9   8        224.77        218.82         8.80 o
  -4   9   8         23.38         15.47         2.64 o
  -3   9   8         69.34         62.55         3.72 o
  -2   9   8        104.52         95.49         3.62 o
  -1   9   8         11.15          7.75         1.30 o
   0   9   8        334.46        325.53         9.70 o
   1   9   8        598.78        588.22        11.26 o
   2   9   8         11.44         10.17         1.64 o
   3   9   8        251.21        252.47         6.83 o
   4   9   8         84.19         88.79         6.40 o
   5   9   8        149.05        134.23         4.50 o
   6   9   8          7.94         10.44         2.42 o
   7   9   8         37.50         40.91         4.98 o
   8   9   8         22.54         22.58         4.44 o
   9   9   8          8.43          6.42         3.99 o
 -10  10   8          0.13         -2.27         2.27 o
  -9  10   8          0.83          3.37         2.47 o
  -8  10   8          5.66          6.98         2.65 o
  -7  10   8         20.94         19.36         3.25 o
  -6  10   8         32.99         39.96         4.32 o
  -5  10   8        109.25         95.05         8.05 o
  -4  10   8          2.70          1.27         3.05 o
  -3  10   8        217.48        207.82         8.12 o
  -2  10   8        177.58        173.44        10.24 o
  -1  10   8       1769.18       1736.92        38.60 o
   0  10   8        605.39        564.92        10.96 o
   1  10   8        152.89        153.72         4.99 o
   2  10   8       1412.58       1311.45        27.02 o
   3  10   8        164.23        161.37         6.13 o
   4  10   8        885.99        857.17        23.07 o
   5  10   8        902.86        914.49        19.07 o
   6  10   8        228.23        251.56         7.98 o
   7  10   8         10.63          7.70         2.85 o
   8  10   8          8.98          8.68         3.98 o
  -9  11   8          5.50          5.15         2.62 o
  -8  11   8          2.78          5.94         2.48 o
  -7  11   8         30.00         20.08         3.47 o
  -6  11   8        157.09        134.73         7.47 o
  -5  11   8        510.56        468.79        20.55 o
  -4  11   8        300.87        276.21        10.12 o
  -3  11   8        263.43        258.69         9.62 o
  -2  11   8        110.47        121.19         5.34 o
  -1  11   8         77.66         85.93         4.22 o
   0  11   8        688.54        669.24        15.75 o
   1  11   8         44.38         56.55         4.00 o
   2  11   8        131.76        119.84         7.10 o
   3  11   8          1.25          0.57         1.78 o
   4  11   8        206.91        205.52        12.93 o
   5  11   8         35.89         50.09         5.23 o
   6  11   8        137.89        139.33         8.77 o
   7  11   8         26.88         20.44         3.92 o
   8  11   8         10.06          5.20         5.54 o
  -9  12   8         32.77         36.91         4.84 o
  -8  12   8         31.47         22.10         5.57 o
  -7  12   8         36.69         54.55         6.66 o
  -6  12   8        495.57        493.86        15.64 o
  -5  12   8        122.22        125.32         8.46 o
  -4  12   8        688.55        720.35        20.12 o
  -3  12   8         11.82         18.98         3.12 o
  -2  12   8       1940.81       1894.36        43.85 o
  -1  12   8        185.91        197.70         6.29 o
   0  12   8         52.19         68.67         4.59 o
   1  12   8          2.35          1.79         1.50 o
   2  12   8         16.11         14.99         3.04 o
   3  12   8          6.09          8.72         2.66 o
   4  12   8         88.82         95.99         8.69 o
   5  12   8          6.00          7.60         2.85 o
   6  12   8        119.18        119.61         8.17 o
   7  12   8         81.53         83.64         6.99 o
   8  12   8         56.99         59.93        10.74 o
  -8  13   8         67.14         72.92         6.32 o
  -7  13   8         88.39         97.98         7.28 o
  -6  13   8        330.37        347.65        15.04 o
  -5  13   8        392.59        403.89        13.77 o
  -4  13   8        165.27        158.54         7.98 o
  -3  13   8        402.34        362.10        12.50 o
  -2  13   8        106.42        110.98         7.19 o
  -1  13   8        522.63        471.18        12.75 o
   0  13   8          1.04          0.78         1.40 o
   1  13   8         43.62         36.99         4.25 o
   2  13   8       1410.45       1339.39        43.33 o
   3  13   8        168.32        149.46         8.49 o
   4  13   8          0.65          0.18         2.56 o
   5  13   8        174.59        154.90        14.37 o
   6  13   8        353.14        349.84        13.45 o
   7  13   8        157.24        180.31        13.25 o
  -8  14   8         47.22         50.75         5.73 o
  -7  14   8        359.45        361.96        16.09 o
  -6  14   8         25.14         26.24         3.95 o
  -5  14   8          3.32          6.12         2.58 o
  -4  14   8          3.66          4.40         2.72 o
  -3  14   8        241.18        256.43        10.32 o
  -2  14   8        114.41        125.07         7.74 o
  -1  14   8         25.29         29.25         3.97 o
   0  14   8          1.43          2.23         1.72 o
   1  14   8         13.45         18.38         3.19 o
   2  14   8         34.37         30.76         4.16 o
   3  14   8         35.71         56.83        13.86 o
   4  14   8          3.51          6.74         3.25 o
   5  14   8         25.48         28.32         4.45 o
   6  14   8         27.55         37.12         5.06 o
  -7  15   8         64.74         65.72         6.35 o
  -6  15   8        352.01        324.76        12.72 o
  -5  15   8        205.53        213.49         9.82 o
  -4  15   8          1.54          1.26         2.16 o
  -3  15   8         43.71         49.08         5.06 o
  -2  15   8         64.59         73.65         7.05 o
  -1  15   8        448.61        418.06        14.20 o
   0  15   8        260.15        242.73        10.70 o
   1  15   8          0.20         -1.41         1.88 o
   2  15   8         30.57         36.06         5.62 o
   3  15   8         37.29         29.53         8.14 o
   4  15   8        599.34        575.20        22.39 o
   5  15   8         63.09         61.33         6.28 o
   6  15   8         22.59         33.93         5.12 o
  -6  16   8        205.57        190.11        10.23 o
  -5  16   8         36.76         33.24         7.43 o
  -4  16   8         79.32         83.19         6.87 o
  -3  16   8          0.10         -2.02         2.02 o
  -2  16   8        156.16        182.23         9.33 o
  -1  16   8        326.68        326.38        12.40 o
   0  16   8         69.54         59.91         5.86 o
   1  16   8        211.89        255.68        13.31 o
   2  16   8          9.82          4.05         3.40 o
   3  16   8        166.77        169.55        13.67 o
   4  16   8          3.35          3.64         3.43 o
   5  16   8          0.88         -0.78         2.65 o
  -5  17   8        319.85        342.38        13.61 o
  -4  17   8         82.44         79.06         6.92 o
  -3  17   8        131.14        148.15         9.58 o
  -2  17   8         73.59         61.57         6.09 o
  -1  17   8         11.10         11.91         3.21 o
   0  17   8         18.55         20.89         4.88 o
   1  17   8         18.84         10.88         5.37 o
   2  17   8         14.46         10.11         3.83 o
   3  17   8          2.10          2.44         3.50 o
   4  17   8         69.42         85.52         9.07 o
  -4  18   8         36.44         34.45         5.14 o
  -3  18   8         68.80         82.92         7.22 o
  -2  18   8         88.89         91.03         7.53 o
  -1  18   8         26.85         23.55         4.22 o
   0  18   8        106.95        118.38        10.25 o
   1  18   8        303.09        280.74        14.50 o
   2  18   8          6.69         10.85         5.54 o
  -1  19   8          2.95          3.81         5.20 o
 -11   0   9       1923.40       1953.86        93.69 o
  -9   0   9         78.14         93.97         7.24 o
  -7   0   9        350.39        304.68        18.01 o
  -5   0   9       1634.74       1457.15        40.25 o
  -3   0   9         14.43         39.28         3.83 o
  -1   0   9         40.50         23.61         2.53 o
   1   0   9        376.06        423.14        10.62 o
   3   0   9         65.93        124.53         6.33 o
   5   0   9         35.32         41.10         4.54 o
   7   0   9        219.13        235.91        15.60 o
   9   0   9         47.05         59.15         4.93 o
 -11   1   9         13.86         15.55         2.78 o
 -10   1   9        210.83        198.48         7.08 o
  -9   1   9          0.65          0.26         1.35 o
  -8   1   9        154.69        164.61         5.84 o
  -7   1   9        103.47        108.17         7.65 o
  -6   1   9        871.06        857.53        18.05 o
  -5   1   9        505.06        463.88        10.86 o
  -4   1   9        330.69        348.52         8.70 o
  -3   1   9        362.77        362.99         8.00 o
  -2   1   9        104.27        107.39         3.35 o
  -1   1   9        152.76        154.45         4.25 o
   0   1   9        255.06        256.01         5.70 o
   1   1   9        281.69        252.69         5.51 o
   2   1   9        860.45        862.23        13.23 o
   3   1   9          8.77         12.61         1.47 o
   4   1   9         49.38         44.46         3.16 o
   5   1   9         58.05         59.41         5.27 o
   6   1   9        319.62        326.25         8.68 o
   7   1   9         96.47         92.53         5.15 o
   8   1   9          1.05         -1.04         2.01 o
   9   1   9         31.10         30.56         4.11 o
 -11   2   9          7.36          9.92         3.95 o
 -10   2   9         42.87         43.57         4.45 o
  -9   2   9        155.40        161.06         5.98 o
  -8   2   9         22.62         22.14         2.57 o
  -7   2   9          0.42          0.53         1.15 o
  -6   2   9          1.12          3.26         1.26 o
  -5   2   9        348.33        367.96        11.95 o
  -4   2   9        370.00        339.13         8.47 o
  -3   2   9          0.47          1.98         0.86 o
  -2   2   9       1018.44       1075.91        17.82 o
  -1   2   9        109.00        108.93         3.20 o
   0   2   9       1275.81       1267.33        19.81 o
   1   2   9          7.18          7.16         1.10 o
   2   2   9        121.86        136.54         4.44 o
   3   2   9       1493.38       1453.06        22.53 o
   4   2   9        745.35        737.28        13.11 o
   5   2   9         22.32         28.50         2.76 o
   6   2   9          5.16          4.85         1.40 o
   7   2   9         33.63         28.58         2.59 o
   8   2   9         41.23         43.49         3.62 o
   9   2   9          2.44          1.54         1.76 o
 -11   3   9          9.58         11.20         3.10 o
 -10   3   9        741.26        754.54        20.70 o
  -9   3   9        141.35        127.04         5.87 o
  -8   3   9         13.37         12.56         2.35 o
  -7   3   9         17.23         22.12         2.39 o
  -6   3   9       1445.91       1401.53        27.75 o
  -5   3   9        676.93        690.10        16.21 o
  -4   3   9         10.97         14.10         1.52 o
  -3   3   9        533.19        501.83        10.22 o
  -2   3   9         93.24         90.18         3.29 o
  -1   3   9        839.66        773.10        14.02 o
   0   3   9        396.55        407.12        10.00 o
   1   3   9         14.53         18.07         1.59 o
   2   3   9        125.88        109.13         4.69 o
   3   3   9       1993.47       1981.56        35.24 o
   4   3   9        205.30        226.28         5.49 o
   5   3   9         47.96         43.36         3.35 o
   6   3   9        158.75        170.55         5.11 o
   7   3   9         10.99          8.87         1.84 o
   8   3   9         93.44        100.45         5.22 o
   9   3   9        296.98        275.80        12.17 o
 -11   4   9        351.69        355.78        12.64 o
 -10   4   9         55.39         56.88         7.53 o
  -9   4   9        472.04        482.43        17.68 o
  -8   4   9         11.80          7.26         2.23 o
  -7   4   9        390.54        393.84        10.07 o
  -6   4   9          1.33          1.26         1.12 o
  -5   4   9        951.69        926.75        16.99 o
  -4   4   9         54.23         54.28         2.40 o
  -3   4   9        549.74        590.65        10.53 o
  -2   4   9        316.39        312.95         6.02 o
  -1   4   9        175.40        156.49         3.64 o
   0   4   9        550.44        549.06         9.26 o
   1   4   9          6.83          7.04         1.04 o
   2   4   9          7.05          4.78         0.97 o
   3   4   9        466.57        455.49         8.75 o
   4   4   9       1576.60       1582.01        24.18 o
   5   4   9        113.57        106.76         4.51 o
   6   4   9          4.33          5.36         1.57 o
   7   4   9        637.50        643.38        14.66 o
   8   4   9         20.66         22.74         2.90 o
   9   4   9          0.45          0.16         2.51 o
 -11   5   9         59.22         63.43         5.67 o
 -10   5   9        303.41        307.00        11.25 o
  -9   5   9         79.41         69.93         5.55 o
  -8   5   9        838.16        848.28        22.18 o
  -7   5   9        554.59        536.73        15.44 o
  -6   5   9          0.21          2.18         1.50 o
  -5   5   9        178.32        183.48         5.76 o
  -4   5   9        138.81        135.00         3.64 o
  -3   5   9         52.84         44.82         3.29 o
  -2   5   9       1280.69       1309.53        19.45 o
  -1   5   9        127.85        108.02         3.06 o
   0   5   9         23.94         29.39         1.75 o
   1   5   9        297.41        261.65         5.23 o
   2   5   9        831.18        809.64        12.40 o
   3   5   9       1204.32       1216.90        19.19 o
   4   5   9         63.85         63.70         4.44 o
   5   5   9        102.43         99.13         4.48 o
   6   5   9        137.82        149.07         5.44 o
   7   5   9        273.86        270.60        10.35 o
   8   5   9          2.20          1.96         1.66 o
   9   5   9        140.91        144.78         9.86 o
 -11   6   9         80.29         80.51         6.56 o
 -10   6   9          4.31          2.92         2.24 o
  -9   6   9        287.25        284.44        10.63 o
  -8   6   9        352.22        359.27        12.02 o
  -7   6   9         49.22         47.03         4.59 o
  -6   6   9         12.93         14.54         2.49 o
  -5   6   9         53.10         40.50         3.82 o
  -4   6   9         74.66         85.53         3.95 o
  -3   6   9          0.84          6.54         1.14 o
  -2   6   9       1703.53       1661.93        24.16 o
  -1   6   9       2459.02       2403.11        44.50 o
   0   6   9        757.91        801.47        12.88 o
   1   6   9         38.05         40.60         2.14 o
   2   6   9        130.15        141.07         4.27 o
   3   6   9        370.53        357.39         7.53 o
   4   6   9       2770.15       2705.61        39.31 o
   5   6   9         18.80         21.49         2.11 o
   6   6   9        121.81        168.58         6.14 o
   7   6   9         16.48         21.98         3.20 o
   8   6   9        132.48        119.73         7.01 o
   9   6   9        836.11        883.17        28.68 o
 -10   7   9          0.85          0.96         2.09 o
  -9   7   9          8.37         17.74         3.26 o
  -8   7   9          1.89          1.27         1.86 o
  -7   7   9       1182.79       1164.92        33.72 o
  -6   7   9         77.72         69.05         5.18 o
  -5   7   9        528.12        552.18        16.99 o
  -4   7   9         62.55         54.39         4.38 o
  -3   7   9       1756.07       1648.15        26.12 o
  -2   7   9       1128.29       1149.12        27.93 o
  -1   7   9        124.32         94.59         3.48 o
   0   7   9        214.06        212.16         4.82 o
   1   7   9         13.17         15.42         1.43 o
   2   7   9        294.45        293.98         6.46 o
   3   7   9        804.32        809.76        13.87 o
   4   7   9         91.96         88.93         3.84 o
   5   7   9        128.49        135.62         4.76 o
   6   7   9        223.75        218.64         7.59 o
   7   7   9        159.23        161.77         9.28 o
   8   7   9        104.86        113.94         8.99 o
   9   7   9         48.35         44.43         5.52 o
 -10   8   9        132.71        156.54         8.75 o
  -9   8   9        357.48        355.16        12.69 o
  -8   8   9         13.27          5.33         2.39 o
  -7   8   9        341.21        321.29        11.30 o
  -6   8   9        236.72        231.17        12.05 o
  -5   8   9         13.77         17.02         2.88 o
  -4   8   9        359.88        352.90        11.46 o
  -3   8   9        158.66        152.31         5.70 o
  -2   8   9        808.52        833.11        16.01 o
  -1   8   9        225.19        211.64         8.31 o
   0   8   9        262.30        262.96         6.28 o
   1   8   9        303.49        296.77         6.91 o
   2   8   9         81.57         77.42         3.43 o
   3   8   9         72.89         69.10         3.34 o
   4   8   9          5.62          6.98         1.67 o
   5   8   9         62.09         74.26         5.04 o
   6   8   9         43.79         45.44         3.69 o
   7   8   9        241.64        254.56        13.93 o
   8   8   9         68.00         69.30         5.76 o
   9   8   9        150.13        161.44        18.36 o
 -10   9   9        665.75        690.90        21.24 o
  -9   9   9          1.15          6.11         2.48 o
  -8   9   9        552.11        577.49        17.47 o
  -7   9   9        227.17        204.87         8.80 o
  -6   9   9         86.16         93.70         6.53 o
  -5   9   9       1012.10        928.17        23.97 o
  -4   9   9        664.57        605.57        17.08 o
  -3   9   9       1873.05       1818.37        41.72 o
  -2   9   9        424.29        399.85        11.76 o
  -1   9   9         37.12         44.00         3.61 o
   0   9   9        652.73        615.36        12.90 o
   1   9   9        127.76        101.76         3.92 o
   2   9   9         21.63         21.74         2.43 o
   3   9   9         10.62         10.03         2.42 o
   4   9   9        287.23        273.42         6.71 o
   5   9   9        220.34        236.13         8.44 o
   6   9   9          1.48          1.23         1.39 o
   7   9   9          5.16          3.63         2.38 o
   8   9   9          9.70          5.19         5.06 o
  -9  10   9          0.21          0.47         2.29 o
  -8  10   9        259.95        267.08        16.49 o
  -7  10   9        224.94        213.76        11.69 o
  -6  10   9        420.09        393.97        16.88 o
  -5  10   9         50.90         55.57         5.03 o
  -4  10   9         21.74         23.06         3.51 o
  -3  10   9         74.18         83.35         7.81 o
  -2  10   9        830.32        846.92        18.88 o
  -1  10   9          2.57          3.08         1.22 o
   0  10   9         20.20         17.54         1.96 o
   1  10   9        220.07        232.51         6.17 o
   2  10   9        419.05        433.96        10.52 o
   3  10   9         16.81         18.29         2.37 o
   4  10   9        158.54        173.52         8.34 o
   5  10   9         16.55         16.11         2.93 o
   6  10   9         60.63         73.06         5.73 o
   7  10   9        137.27        135.59        11.39 o
   8  10   9          0.91          5.54         4.85 o
  -9  11   9         33.83         29.19         4.43 o
  -8  11   9        284.92        293.41        11.44 o
  -7  11   9        151.67        161.27         8.25 o
  -6  11   9          0.89          2.00         2.13 o
  -5  11   9         71.19         81.58         8.05 o
  -4  11   9        190.71        215.79        10.64 o
  -3  11   9         45.04         47.12         5.88 o
  -2  11   9        353.50        321.40        11.10 o
  -1  11   9       1750.14       1701.82        31.21 o
   0  11   9        197.43        162.05         6.88 o
   1  11   9        116.91         92.66         5.70 o
   2  11   9         24.20         13.78         2.67 o
   3  11   9        251.62        248.38        13.88 o
   4  11   9          0.29         -2.32         2.32 o
   5  11   9         38.75         37.02         5.62 o
   6  11   9         44.18         42.94         8.83 o
   7  11   9        457.89        449.63        28.06 o
  -9  12   9        557.97        606.88        35.68 o
  -8  12   9         81.62         78.46         6.62 o
  -7  12   9        113.26        111.15         7.69 o
  -6  12   9         76.83         71.50         6.05 o
  -5  12   9         69.98         71.23         5.91 o
  -4  12   9          0.47          4.28         2.34 o
  -3  12   9         92.32         98.95         8.93 o
  -2  12   9        582.15        528.33        16.02 o
  -1  12   9        179.86        182.82         6.97 o
   0  12   9        116.94        135.93         5.40 o
   1  12   9         77.37         82.32         5.49 o
   2  12   9         60.19         66.25         5.57 o
   3  12   9        763.17        731.11        21.32 o
   4  12   9         64.28         54.71         7.62 o
   5  12   9        267.36        276.15        22.69 o
   6  12   9          0.01          2.43         3.18 o
   7  12   9         34.68         57.16        11.09 o
  -8  13   9         45.94         45.65         5.24 o
  -7  13   9         42.14         38.76         4.82 o
  -6  13   9         62.90         60.04         6.34 o
  -5  13   9         35.60         31.54         4.49 o
  -4  13   9         23.52         18.74         3.44 o
  -3  13   9        925.96        969.51        25.71 o
  -2  13   9        242.51        258.73        11.19 o
  -1  13   9        293.51        267.10        10.45 o
   0  13   9         45.25         53.26         3.94 o
   1  13   9          0.09          0.53         1.84 o
   2  13   9         49.81         47.66         5.00 o
   3  13   9        356.22        378.33        16.65 o
   4  13   9         21.49         29.96         5.57 o
   5  13   9          0.21          1.79         2.81 o
   6  13   9         16.70         21.04         7.79 o
  -7  14   9          0.05          3.43         2.40 o
  -6  14   9        101.97         96.39         9.33 o
  -5  14   9         76.82         71.68         6.27 o
  -4  14   9        117.79        123.99         8.19 o
  -3  14   9        181.78        161.89         8.41 o
  -2  14   9         69.84         61.79         5.64 o
  -1  14   9          1.43          1.51         2.26 o
   0  14   9         42.37         36.03         3.77 o
   1  14   9        183.46        182.52         8.66 o
   2  14   9        124.64        156.36        11.48 o
   3  14   9         11.83         11.87         4.08 o
   4  14   9         51.72         51.29         6.95 o
   5  14   9        104.59         98.15         9.30 o
   6  14   9        205.10        221.12        12.86 o
  -7  15   9         11.59          7.28         6.24 o
  -6  15   9        162.96        140.69        12.83 o
  -5  15   9        448.99        511.66        20.42 o
  -4  15   9        317.29        334.57        16.65 o
  -3  15   9        394.65        414.41        14.55 o
  -2  15   9        151.42        144.27         8.45 o
  -1  15   9        678.97        670.40        20.04 o
   0  15   9          8.94         20.49         4.77 o
   1  15   9          7.63         13.63         3.58 o
   2  15   9        258.12        263.45        13.69 o
   3  15   9          6.78         11.87         4.04 o
   4  15   9         51.13         45.94         8.49 o
   5  15   9         79.39         91.12        10.74 o
  -6  16   9        131.70        131.68         9.86 o
  -5  16   9         59.81         60.88         6.16 o
  -4  16   9          3.70          5.02         2.82 o
  -3  16   9         29.99         30.28         4.48 o
  -2  16   9          4.38          3.37         2.52 o
  -1  16   9        192.67        195.51         9.45 o
   0  16   9          6.90          6.27         9.18 o
   1  16   9          8.46         10.20         4.68 o
   2  16   9         44.80         48.03         6.71 o
   3  16   9        115.96        150.21        11.94 o
   4  16   9         65.13         74.57         8.53 o
  -4  17   9        149.92        173.26        10.04 o
  -3  17   9        224.83        243.64        11.09 o
  -2  17   9         31.15         28.91         4.48 o
  -1  17   9          0.20         -2.11         2.11 o
   0  17   9         11.73         11.83         4.16 o
   1  17   9         42.06         58.25         7.79 o
   2  17   9        544.45        586.49        23.35 o
   3  17   9        266.21        264.40        14.56 o
  -2  18   9        155.57        177.88        14.48 o
  -1  18   9          0.78         -3.05         3.05 o
   0  18   9          7.80          8.94         3.98 o
   1  18   9          4.66         18.64         5.13 o
 -10   0  10        115.29        133.50        12.99 o
  -8   0  10       1075.69       1090.67        50.58 o
  -6   0  10        127.76        121.17         6.65 o
  -4   0  10        258.47        237.63         9.72 o
  -2   0  10        238.17        199.64         7.95 o
   0   0  10       1833.58       1956.60        43.71 o
   2   0  10        109.73        104.14         5.50 o
   4   0  10        749.28        707.79        27.00 o
   6   0  10        164.57        185.22         9.17 o
   8   0  10        332.56        375.84        12.23 o
 -11   1  10        809.33        843.92        22.97 o
 -10   1  10         42.68         47.91         4.15 o
  -9   1  10         39.81         45.31         3.58 o
  -8   1  10        527.77        511.38        14.29 o
  -7   1  10        235.09        231.79         7.50 o
  -6   1  10         40.80         36.98         4.93 o
  -5   1  10       1176.15       1105.40        23.66 o
  -4   1  10       1338.55       1284.69        25.64 o
  -3   1  10         40.43         44.56         2.78 o
  -2   1  10        940.15        899.73        15.61 o
  -1   1  10        208.59        212.90         5.39 o
   0   1  10         23.21         31.93         2.15 o
   1   1  10         94.32        107.01         3.67 o
   2   1  10        420.96        374.42         7.18 o
   3   1  10        129.65        135.72         4.32 o
   4   1  10        263.94        232.94         6.88 o
   5   1  10        113.04        111.99         5.46 o
   6   1  10         23.50         27.28         2.93 o
   7   1  10        247.70        253.39         7.72 o
   8   1  10        190.11        204.60         8.04 o
   9   1  10         20.33         32.51         6.24 o
 -11   2  10         25.63         23.85         3.71 o
 -10   2  10        114.70        121.17         7.44 o
  -9   2  10        669.60        635.68        15.18 o
  -8   2  10        248.89        250.82         7.70 o
  -7   2  10        146.92        158.11         5.67 o
  -6   2  10         34.08         34.58         2.79 o
  -5   2  10         95.60         88.87         4.06 o
  -4   2  10        537.76        556.15        12.76 o
  -3   2  10        346.31        330.75         7.77 o
  -2   2  10         77.88         81.20         3.31 o
  -1   2  10        581.82        622.76        11.65 o
   0   2  10          9.64          9.55         1.31 o
   1   2  10        584.80        589.87        10.53 o
   2   2  10         78.40         82.70         3.32 o
   3   2  10        788.77        772.73        14.65 o
   4   2  10         95.13         81.84         4.49 o
   5   2  10          0.28         -0.58         1.32 o
   6   2  10        191.63        193.19         5.74 o
   7   2  10         36.57         41.17         3.39 o
   8   2  10         80.01         66.87         4.51 o
   9   2  10          5.94          8.15         5.72 o
 -11   3  10         97.22         98.63         6.88 o
 -10   3  10        364.83        374.31        12.68 o
  -9   3  10         15.60         12.58         2.73 o
  -8   3  10        903.05        867.10        22.50 o
  -7   3  10         48.57         53.06         7.00 o
  -6   3  10         99.71        111.30         4.57 o
  -5   3  10          7.72         14.98         1.66 o
  -4   3  10        879.96        882.04        16.46 o
  -3   3  10          6.66          7.50         1.85 o
  -2   3  10        403.44        381.97         8.63 o
  -1   3  10          2.22          2.28         0.94 o
   0   3  10        350.52        347.84         7.06 o
   1   3  10         35.95         38.16         2.36 o
   2   3  10         28.39         17.72         1.72 o
   3   3  10         65.81         82.32         5.06 o
   4   3  10        529.53        513.44        10.85 o
   5   3  10        118.00        110.96         6.83 o
   6   3  10          8.71         10.03         2.91 o
   7   3  10         33.75         40.16         3.58 o
   8   3  10         16.32         11.29         2.45 o
   9   3  10         65.13         76.32         8.82 o
 -11   4  10        140.33        121.94        12.82 o
 -10   4  10        434.60        467.58        14.97 o
  -9   4  10          1.54          1.82         1.97 o
  -8   4  10        137.75        135.37         7.19 o
  -7   4  10          9.16          9.46         2.34 o
  -6   4  10          1.59          0.96         1.61 o
  -5   4  10         28.78         25.22         2.06 o
  -4   4  10        131.41        116.24         3.48 o
  -3   4  10        570.29        581.11        14.03 o
  -2   4  10          2.95          3.72         0.96 o
  -1   4  10        614.50        636.03        10.15 o
   0   4  10         31.51         28.31         2.62 o
   1   4  10        994.13       1038.70        15.37 o
   2   4  10        570.17        536.39         9.98 o
   3   4  10         69.41         58.82         3.10 o
   4   4  10         37.10         41.58         2.68 o
   5   4  10        140.74        130.32         7.85 o
   6   4  10        454.43        466.27        11.61 o
   7   4  10         23.40         30.21         3.11 o
   8   4  10          9.46          9.78         3.18 o
   9   4  10        533.86        584.14        24.96 o
 -10   5  10         91.79         77.45         6.05 o
  -9   5  10        175.07        192.69        11.05 o
  -8   5  10        138.91        165.35         7.64 o
  -7   5  10        273.08        285.61        10.15 o
  -6   5  10        956.60        972.12        24.49 o
  -5   5  10        109.49        125.35         6.18 o
  -4   5  10          2.19          0.76         1.45 o
  -3   5  10         36.88         41.77         3.33 o
  -2   5  10       2661.39       2563.58        36.25 o
  -1   5  10        530.13        555.44         9.71 o
   0   5  10       1918.93       1883.79        25.88 o
   1   5  10       1454.17       1394.34        19.88 o
   2   5  10        632.69        607.62        11.03 o
   3   5  10        511.85        514.03         9.89 o
   4   5  10         57.38         43.13         2.77 o
   5   5  10        334.92        327.65         8.28 o
   6   5  10         27.77         30.08         3.09 o
   7   5  10         22.82         20.63         2.77 o
   8   5  10         26.38         30.21         4.88 o
   9   5  10         61.83         58.55        11.09 o
 -10   6  10         14.26         14.03         3.29 o
  -9   6  10         81.04         71.61         5.94 o
  -8   6  10         12.93         11.62         2.79 o
  -7   6  10         80.40         74.79         7.01 o
  -6   6  10         52.62         59.58         4.91 o
  -5   6  10        379.86        388.66        12.25 o
  -4   6  10        280.08        273.73         7.76 o
  -3   6  10        561.99        539.95        11.14 o
  -2   6  10         85.03         95.70         3.92 o
  -1   6  10        314.47        316.34         6.51 o
   0   6  10        351.47        332.95         6.72 o
   1   6  10        355.65        354.83         6.74 o
   2   6  10         18.54         17.82         1.84 o
   3   6  10          0.07          0.05         1.04 o
   4   6  10        371.30        383.52         8.53 o
   5   6  10        152.57        154.32         5.59 o
   6   6  10         43.60         44.45         3.64 o
   7   6  10         42.21         47.94         3.97 o
   8   6  10         41.15         46.09         5.96 o
 -10   7  10        131.18        154.46         8.79 o
  -9   7  10        492.29        489.20        15.63 o
  -8   7  10        196.04        198.68         8.59 o
  -7   7  10        122.14        125.10         7.07 o
  -6   7  10         28.92         27.05         4.48 o
  -5   7  10         18.82         13.59         2.64 o
  -4   7  10       1299.99       1296.45        31.11 o
  -3   7  10        116.58        110.19         4.20 o
  -2   7  10         16.29         19.17         1.83 o
  -1   7  10          6.92          7.10         1.38 o
   0   7  10        519.99        496.09        10.56 o
   1   7  10       1130.04       1101.61        16.47 o
   2   7  10        172.57        156.34         4.54 o
   3   7  10          5.94          3.73         1.25 o
   4   7  10        499.34        492.71         9.93 o
   5   7  10        358.73        351.47        10.85 o
   6   7  10         90.95         96.50         5.37 o
   7   7  10          1.19          2.62         2.22 o
   8   7  10          3.19          5.37         2.95 o
 -10   8  10         82.33         89.91         7.57 o
  -9   8  10          0.57         -1.66         2.09 o
  -8   8  10        794.15        810.47        22.35 o
  -7   8  10         83.42         67.65         7.16 o
  -6   8  10         80.86         85.67         6.12 o
  -5   8  10         48.43         36.82         4.04 o
  -4   8  10        850.53        806.26        29.19 o
  -3   8  10        448.14        417.52        14.15 o
  -2   8  10         19.01         24.87         2.25 o
  -1   8  10         86.89         90.35         3.79 o
   0   8  10        173.50        166.04         6.42 o
   1   8  10        332.52        349.75        13.41 o
   2   8  10          2.55          2.52         1.36 o
   3   8  10         27.50         30.27         2.68 o
   4   8  10         76.79         80.36         3.98 o
   5   8  10         97.73         98.07         4.82 o
   6   8  10        596.72        601.49        19.31 o
   7   8  10          1.21          1.54         2.47 o
   8   8  10         17.88         16.14         3.35 o
  -9   9  10        112.58        121.01         8.68 o
  -8   9  10         53.54         50.16         5.08 o
  -7   9  10        181.72        187.01         8.61 o
  -6   9  10         43.21         24.29         3.61 o
  -5   9  10       1031.76        980.84        25.43 o
  -4   9  10        166.74        158.03         7.36 o
  -3   9  10        192.16        203.19         8.35 o
  -2   9  10         89.69         94.88         4.25 o
  -1   9  10        203.05        198.32         7.43 o
   0   9  10       1264.77       1255.76        28.66 o
   1   9  10       2301.53       2364.11        49.15 o
   2   9  10        228.73        222.67         6.92 o
   3   9  10          8.01          7.47         1.84 o
   4   9  10         58.36         59.38         4.17 o
   5   9  10        410.90        397.50        10.62 o
   6   9  10          2.83          3.36         2.12 o
   7   9  10        214.15        234.41        13.84 o
  -9  10  10        279.10        306.29        13.21 o
  -8  10  10        203.66        201.41         9.40 o
  -7  10  10        175.78        192.52         8.94 o
  -6  10  10        203.75        199.41         8.84 o
  -5  10  10        644.65        625.91        19.59 o
  -4  10  10        262.62        278.44        13.32 o
  -3  10  10        326.48        339.54        13.96 o
  -2  10  10        519.84        511.91        29.29 o
  -1  10  10        132.24        124.45         4.93 o
   0  10  10         33.73         36.54         2.73 o
   1  10  10        300.81        311.67         8.52 o
   2  10  10          3.17          2.78         1.57 o
   3  10  10          0.09         -1.32         1.32 o
   4  10  10          3.21          1.19         1.71 o
   5  10  10          2.28          3.59         2.40 o
   6  10  10         13.35         15.41         3.77 o
   7  10  10        152.96        161.57        12.18 o
  -8  11  10        189.24        184.16         9.31 o
  -7  11  10         14.96          8.38         2.85 o
  -6  11  10        591.68        597.92        18.16 o
  -5  11  10        108.68         95.35         9.98 o
  -4  11  10         59.50         54.10         6.46 o
  -3  11  10          0.01         -1.43         1.43 o
  -2  11  10        587.79        570.17        16.92 o
  -1  11  10         38.25         30.95         3.29 o
   0  11  10         98.76        108.49         4.57 o
   1  11  10          5.82          3.65         1.61 o
   2  11  10         16.29         19.06         3.12 o
   3  11  10          3.77          4.48         2.01 o
   4  11  10         94.02         95.40         7.33 o
   5  11  10         20.89         22.33         4.01 o
   6  11  10         12.39          8.66         5.20 o
   7  11  10         22.48         37.07         9.35 o
  -8  12  10         68.38         81.63         6.96 o
  -7  12  10         24.71         19.58         3.76 o
  -6  12  10         93.60         87.79         7.02 o
  -5  12  10         27.78         22.12         3.86 o
  -4  12  10         18.92         18.51         3.49 o
  -3  12  10          5.12          5.92         2.48 o
  -2  12  10         16.08         16.26         3.24 o
  -1  12  10         11.44         10.57         2.86 o
   0  12  10        208.60        205.10        10.95 o
   1  12  10         30.34         32.63         5.60 o
   2  12  10         18.31         15.62         3.01 o
   3  12  10         21.79         22.97         3.98 o
   4  12  10          0.35         -2.04         2.04 o
   5  12  10          9.87          9.76         3.50 o
   6  12  10        435.55        449.87        19.33 o
  -7  13  10         24.14         21.22         4.14 o
  -6  13  10         37.81         34.63         4.56 o
  -5  13  10          2.14          8.42         2.78 o
  -4  13  10        529.48        529.44        20.29 o
  -3  13  10        226.15        238.33        10.17 o
  -2  13  10          0.42          0.01         2.94 o
  -1  13  10        502.24        527.94        16.48 o
   0  13  10        119.40        118.86         7.84 o
   1  13  10        180.35        174.13         7.47 o
   2  13  10          5.91          1.85         2.26 o
   3  13  10        421.35        434.37        16.01 o
   4  13  10        202.44        205.46        11.85 o
   5  13  10          0.28         -0.54         3.05 o
   6  13  10          8.41          6.31         6.06 o
  -7  14  10         13.23          8.72         4.14 o
  -6  14  10          0.05          0.64         2.31 o
  -5  14  10        136.69        139.83         9.11 o
  -4  14  10          0.03         -1.15         2.18 o
  -3  14  10        799.24        773.18        22.30 o
  -2  14  10        264.64        287.03        11.51 o
  -1  14  10        410.95        436.18        14.91 o
   0  14  10        226.06        195.02        11.44 o
   1  14  10         17.07          9.59         3.74 o
   2  14  10         18.83         14.45         3.41 o
   3  14  10        203.45        196.87         9.85 o
   4  14  10          0.05          2.21         2.70 o
   5  14  10          0.14         -2.11         2.81 o
  -6  15  10         33.43         42.58         6.50 o
  -5  15  10          0.33          1.86         2.70 o
  -4  15  10        279.71        301.69        15.11 o
  -3  15  10         21.31         26.18         4.22 o
  -2  15  10          7.87          2.29         2.49 o
  -1  15  10         15.11         18.13         3.71 o
   0  15  10        484.64        497.88        25.62 o
   1  15  10          0.00          0.43         3.05 o
   2  15  10          0.22         -0.41         2.43 o
   3  15  10          1.60         -1.35         4.33 o
   4  15  10          0.04         -0.68         2.91 o
  -5  16  10          4.60          4.33         3.67 o
  -4  16  10         12.64         16.04         3.85 o
  -3  16  10        213.17        217.06        10.87 o
  -2  16  10        131.43        153.15         9.83 o
  -1  16  10          9.86         15.51         4.49 o
   0  16  10         76.74         69.78        10.74 o
   1  16  10          0.82         -1.91         2.45 o
   2  16  10         14.38          7.69         4.85 o
   3  16  10         24.40         23.86         7.10 o
  -3  17  10          0.10          0.98         2.61 o
  -2  17  10         23.18         16.26         3.91 o
  -1  17  10        153.51        190.10        13.83 o
   0  17  10        137.97        165.92        15.57 o
   1  17  10        328.81        401.21        47.63 o
  -9   0  11        180.82        172.17         9.15 o
  -7   0  11         25.11         25.98         3.90 o
  -5   0  11       1255.99       1237.25        35.72 o
  -3   0  11         78.12         70.45         6.48 o
  -1   0  11        632.74        565.45        15.62 o
   1   0  11          0.15         -0.32         1.37 o
   3   0  11       1178.90       1099.42        28.50 o
   5   0  11        371.02        410.78        14.88 o
   7   0  11          2.15          4.93         4.50 o
 -10   1  11        135.88        136.29         7.63 o
  -9   1  11        451.95        431.18        11.56 o
  -8   1  11        183.22        171.10         6.11 o
  -7   1  11        783.88        814.05        18.07 o
  -6   1  11       1287.21       1305.35        26.59 o
  -5   1  11        120.16        125.81         5.02 o
  -4   1  11        166.53        170.52         5.83 o
  -3   1  11         87.96         99.84         4.09 o
  -2   1  11        217.99        206.06         7.77 o
  -1   1  11        297.66        252.39         6.66 o
   0   1  11       1747.14       1742.11        28.19 o
   1   1  11       1385.79       1370.72        28.19 o
   2   1  11          1.03          2.65         1.08 o
   3   1  11        224.82        203.70         6.36 o
   4   1  11        163.36        153.02         6.61 o
   5   1  11        501.86        493.75        11.89 o
   6   1  11         80.50         78.11         6.08 o
   7   1  11         26.72         26.68         2.95 o
   8   1  11          9.61          9.06         3.42 o
 -10   2  11        784.34        791.26        21.81 o
  -9   2  11          3.93          4.24         2.47 o
  -8   2  11         50.41         47.32         6.42 o
  -7   2  11         25.06         27.47         2.77 o
  -6   2  11        427.07        457.06        11.37 o
  -5   2  11        643.45        636.68        14.54 o
  -4   2  11        715.93        699.77        15.62 o
  -3   2  11          5.86          6.07         1.42 o
  -2   2  11          6.57          7.78         1.42 o
  -1   2  11        148.57        152.74         4.63 o
   0   2  11         11.99          7.92         1.38 o
   1   2  11        185.33        185.16         4.95 o
   2   2  11         21.98         34.78         2.37 o
   3   2  11          4.15          4.35         1.52 o
   4   2  11        232.55        218.55         8.33 o
   5   2  11        117.75         98.80         7.92 o
   6   2  11          0.03          0.41         1.47 o
   7   2  11          2.68          4.73         1.89 o
   8   2  11         25.28         32.14         6.35 o
 -10   3  11        307.16        338.48        12.19 o
  -9   3  11        164.33        178.21        11.47 o
  -8   3  11         60.80         47.30         6.58 o
  -7   3  11         91.60         85.12         5.89 o
  -6   3  11         14.93         10.33         2.15 o
  -5   3  11        235.86        234.15         6.21 o
  -4   3  11        294.27        280.27         6.97 o
  -3   3  11        574.87        499.78        11.35 o
  -2   3  11        149.90        153.00         6.77 o
  -1   3  11          2.46          5.98         1.29 o
   0   3  11        576.99        548.52        10.17 o
   1   3  11        256.24        223.24         5.56 o
   2   3  11        234.07        239.57         7.22 o
   3   3  11        147.48        139.08         5.08 o
   4   3  11         31.40         39.03         2.97 o
   5   3  11         86.90        104.64         5.01 o
   6   3  11        130.32        124.88         6.08 o
   7   3  11        227.92        241.80         8.00 o
   8   3  11         49.68         61.79         8.08 o
 -10   4  11          0.67          0.79         2.47 o
  -9   4  11         22.08         23.06         3.64 o
  -8   4  11          1.93          0.48         1.84 o
  -7   4  11         38.39         37.51         4.01 o
  -6   4  11        105.36        113.06         6.82 o
  -5   4  11        398.43        405.86        12.61 o
  -4   4  11        130.21        121.88         8.67 o
  -3   4  11        133.99        124.17         3.89 o
  -2   4  11         12.13         10.24         1.45 o
  -1   4  11       1944.59       1907.85        26.32 o
   0   4  11          0.41          1.84         0.94 o
   1   4  11          0.12          1.06         0.90 o
   2   4  11          7.88         11.24         1.57 o
   3   4  11        161.93        146.39         4.62 o
   4   4  11          7.92          6.30         1.61 o
   5   4  11        556.33        595.79        13.73 o
   6   4  11        334.83        326.13         9.37 o
   7   4  11         21.19         32.71         5.03 o
   8   4  11        302.60        307.30        15.54 o
 -10   5  11        270.57        300.86        11.53 o
  -9   5  11          4.83          6.25         2.53 o
  -8   5  11         26.12         31.08         4.02 o
  -7   5  11        426.48        426.35        19.58 o
  -6   5  11        233.70        215.08         8.54 o
  -5   5  11         13.25         20.49         3.19 o
  -4   5  11        106.07         97.33         4.73 o
  -3   5  11        966.35        911.73        17.50 o
  -2   5  11       1364.46       1342.29        22.24 o
  -1   5  11        712.99        699.26        11.85 o
   0   5  11         15.36         14.09         1.48 o
   1   5  11        163.27        150.75         4.01 o
   2   5  11        558.27        584.05        10.93 o
   3   5  11         16.95         17.66         2.02 o
   4   5  11         90.03         80.16         4.31 o
   5   5  11         62.43         56.66         4.03 o
   6   5  11          0.02          0.87         1.75 o
   7   5  11        157.95        166.70        10.03 o
   8   5  11         65.02         63.90         8.07 o
 -10   6  11        252.08        260.67        10.69 o
  -9   6  11        334.14        343.54        12.42 o
  -8   6  11        336.61        314.12        11.46 o
  -7   6  11        791.22        778.85        21.22 o
  -6   6  11        166.88        158.46         7.29 o
  -5   6  11       1134.29       1128.59        27.97 o
  -4   6  11        258.57        250.55         8.67 o
  -3   6  11        511.88        480.97        11.87 o
  -2   6  11         23.87         27.63         2.27 o
  -1   6  11          2.39          1.26         1.16 o
   0   6  11        344.01        324.36         7.47 o
   1   6  11          1.66          1.09         0.94 o
   2   6  11        527.20        522.25        10.37 o
   3   6  11         40.69         36.22         2.65 o
   4   6  11          5.19          6.32         1.58 o
   5   6  11        125.55        102.04         5.20 o
   6   6  11        133.80        127.52        11.01 o
   7   6  11          0.03         -2.19         2.19 o
   8   6  11         24.87         40.19         9.35 o
  -9   7  11        484.88        498.03        16.01 o
  -8   7  11         15.80         18.96         3.44 o
  -7   7  11        261.91        286.77        10.86 o
  -6   7  11        217.43        214.85         8.88 o
  -5   7  11        726.72        687.70        25.53 o
  -4   7  11         74.99         68.50         5.22 o
  -3   7  11        132.78        136.23         5.38 o
  -2   7  11          0.49         -0.89         0.89 o
  -1   7  11        187.07        191.20         5.88 o
   0   7  11        226.68        211.26         6.45 o
   1   7  11        177.78        189.97         5.80 o
   2   7  11          2.36          1.73         1.33 o
   3   7  11        707.79        714.52        13.36 o
   4   7  11          7.09          4.84         1.86 o
   5   7  11        150.69        134.36         6.16 o
   6   7  11        544.73        536.25        13.58 o
   7   7  11          7.27          2.13         2.80 o
  -9   8  11        369.28        371.87        13.46 o
  -8   8  11         82.80         88.08         6.84 o
  -7   8  11        635.57        600.03        17.94 o
  -6   8  11        117.96        134.50         7.64 o
  -5   8  11         73.20         61.36         5.18 o
  -4   8  11          0.22          0.15         1.74 o
  -3   8  11        126.86        134.43         7.22 o
  -2   8  11        268.91        264.31        10.25 o
  -1   8  11        602.88        589.15        12.64 o
   0   8  11        181.09        184.73         5.45 o
   1   8  11        206.67        192.96         8.88 o
   2   8  11          1.97          3.05         1.49 o
   3   8  11          0.04          1.18         1.39 o
   4   8  11        143.38        151.19         9.99 o
   5   8  11         96.10        106.83         6.54 o
   6   8  11         94.68         77.81         8.62 o
   7   8  11        227.08        224.11        18.71 o
  -9   9  11          1.22          1.40         2.73 o
  -8   9  11         71.28         59.92         5.96 o
  -7   9  11        684.00        718.04        28.73 o
  -6   9  11         19.53         25.60         7.34 o
  -5   9  11         12.76         10.64         3.98 o
  -4   9  11          6.39          5.44         2.14 o
  -3   9  11         96.48         95.05         6.58 o
  -2   9  11       1132.41       1089.64        31.65 o
  -1   9  11        118.46        108.08         4.41 o
   0   9  11          6.33          5.11         1.55 o
   1   9  11        250.44        229.71         8.42 o
   2   9  11        271.10        292.82         8.47 o
   3   9  11          0.41         -1.31         1.63 o
   4   9  11          0.10         -1.37         1.48 o
   5   9  11         12.78         10.59         2.76 o
   6   9  11         45.54         56.84        23.21 o
   7   9  11          0.70          6.58         6.24 o
  -8  10  11        197.84        189.92         9.70 o
  -7  10  11         97.44        114.52         7.85 o
  -6  10  11         54.24         41.45         4.82 o
  -5  10  11        415.64        405.88        13.86 o
  -4  10  11        323.66        305.00        19.23 o
  -3  10  11         99.89         83.99         6.25 o
  -2  10  11        464.86        469.27        14.82 o
  -1  10  11        202.18        196.32         7.38 o
   0  10  11       1243.86       1230.34        21.50 o
   1  10  11          0.03         -0.21         1.51 o
   2  10  11          4.97          3.26         1.66 o
   3  10  11         16.07         15.24         2.83 o
   4  10  11         15.49         22.10         3.12 o
   5  10  11         91.75         98.05         5.67 o
   6  10  11         14.51         12.08         4.58 o
  -8  11  11         24.12         18.05         4.66 o
  -7  11  11        123.17        127.05         8.54 o
  -6  11  11          4.12          6.08         2.81 o
  -5  11  11        419.15        469.27        15.49 o
  -4  11  11          2.40          0.03         2.69 o
  -3  11  11          9.15          6.80         2.51 o
  -2  11  11         98.12        101.08         7.05 o
  -1  11  11          8.59         10.12         3.20 o
   0  11  11         34.48         37.48         3.93 o
   1  11  11          0.04          2.49         1.59 o
   2  11  11        173.88        189.70         7.50 o
   3  11  11        119.64        111.45         7.05 o
   4  11  11          0.40          0.08         1.90 o
   5  11  11         27.05         22.06         4.90 o
   6  11  11        435.57        433.35        27.71 o
  -7  12  11         76.58         79.24         6.87 o
  -6  12  11          7.78          3.37         2.64 o
  -5  12  11          6.22          5.06         4.36 o
  -4  12  11         17.27         12.15         3.15 o
  -3  12  11         11.23          9.07         4.64 o
  -2  12  11          2.11          3.60         2.33 o
  -1  12  11         16.52         21.03         3.64 o
   0  12  11          0.79          0.61         2.18 o
   1  12  11        101.43         95.67        10.94 o
   2  12  11          0.85          0.41         2.18 o
   3  12  11          2.02         -0.17         2.31 o
   4  12  11          4.88          5.99         2.99 o
   5  12  11         30.71         46.53         6.60 o
  -7  13  11         79.85         90.80        25.12 o
  -6  13  11         94.49         83.32         7.39 o
  -5  13  11          0.20          1.50         2.33 o
  -4  13  11          5.70          1.20         2.60 o
  -3  13  11        343.47        370.58        13.53 o
  -2  13  11        116.35        115.44         8.47 o
  -1  13  11        443.11        454.01        17.20 o
   0  13  11        954.86        964.34        32.44 o
   1  13  11        248.84        238.02        11.99 o
   2  13  11         77.44         90.20         7.44 o
   3  13  11        161.33        149.85         9.92 o
   4  13  11        265.30        290.23        14.06 o
   5  13  11         21.15         20.48         5.07 o
  -6  14  11        234.50        238.31        20.09 o
  -5  14  11          1.70         -1.88         2.34 o
  -4  14  11         39.09         42.87         5.26 o
  -3  14  11        156.64        172.45        11.32 o
  -2  14  11        637.24        639.99        29.92 o
  -1  14  11          0.06          0.63         3.12 o
   0  14  11         87.09         88.48         8.97 o
   1  14  11          9.34          8.85         3.99 o
   2  14  11         33.68         38.71         5.23 o
   3  14  11         50.40         43.21         5.57 o
   4  14  11         17.28          4.54         5.54 o
  -5  15  11        342.50        390.35        30.14 o
  -4  15  11          0.60          1.10         3.17 o
  -3  15  11         36.17         37.25         5.12 o
  -2  15  11         29.73         33.03         5.05 o
  -1  15  11          2.87          8.50         3.72 o
   0  15  11         24.72         27.57         5.57 o
   1  15  11        513.06        572.77        23.24 o
   2  15  11        293.90        302.52        18.01 o
   3  15  11        113.72        118.40        11.43 o
  -3  16  11        125.08        145.86        10.16 o
  -2  16  11          8.90          7.29         3.36 o
  -1  16  11         20.33         14.26         4.83 o
   0  16  11        106.68         95.36        12.30 o
   1  16  11        242.08        279.64        15.27 o
 -10   0  12         81.63         84.18        12.13 o
  -8   0  12        336.37        340.92        23.38 o
  -6   0  12        416.06        400.65        16.46 o
  -4   0  12         79.52         64.86         5.66 o
  -2   0  12         53.90         66.50         5.08 o
   0   0  12        805.64        825.48        21.61 o
   2   0  12        108.18        125.33         6.88 o
   4   0  12        178.71        197.29        11.69 o
   6   0  12        382.33        427.77        19.34 o
   8   0  12         44.60         48.15        10.05 o
 -10   1  12         14.26          8.81         2.71 o
  -9   1  12        157.36        133.71         7.43 o
  -8   1  12        121.63        120.21         7.92 o
  -7   1  12         39.31         35.63         3.17 o
  -6   1  12        197.17        192.17         6.64 o
  -5   1  12        116.34        129.14         8.05 o
  -4   1  12         16.35         11.68         2.02 o
  -3   1  12       1440.67       1406.11        25.61 o
  -2   1  12        145.54        159.81         4.96 o
  -1   1  12         16.52         21.85         2.27 o
   0   1  12         62.79         53.49         3.92 o
   1   1  12          3.99          0.81         1.10 o
   2   1  12          0.22         -0.07         1.26 o
   3   1  12         59.80         68.16         4.70 o
   4   1  12         84.12         86.83         6.18 o
   5   1  12         60.64         50.86         4.95 o
   6   1  12         37.60         52.14         6.60 o
   7   1  12         23.44         21.19         3.23 o
   8   1  12         12.85         10.94         9.70 o
 -10   2  12        113.22        122.13        10.09 o
  -9   2  12       1135.85       1200.98        30.21 o
  -8   2  12        118.38        115.34         8.00 o
  -7   2  12          0.13          0.24         1.76 o
  -6   2  12        239.92        212.20         7.04 o
  -5   2  12         36.50         30.58         2.87 o
  -4   2  12         36.73         37.42         3.45 o
  -3   2  12        187.62        192.94         5.97 o
  -2   2  12        727.68        707.56        13.44 o
  -1   2  12         78.94         73.11         3.74 o
   0   2  12         27.81         20.36         2.13 o
   1   2  12        496.34        467.12         9.32 o
   2   2  12         71.81         62.91         3.80 o
   3   2  12          4.28          2.70         1.64 o
   4   2  12         31.94         32.87         3.98 o
   5   2  12        239.04        236.89         9.64 o
   6   2  12         74.81         89.75         5.19 o
   7   2  12          9.94         11.66         4.28 o
   8   2  12          9.22         12.82         6.58 o
 -10   3  12        294.73        292.81        11.33 o
  -9   3  12         16.51         27.29         3.82 o
  -8   3  12        481.40        495.74        15.32 o
  -7   3  12         68.52         61.42         7.29 o
  -6   3  12         66.79         70.69         5.37 o
  -5   3  12        386.67        399.00        10.50 o
  -4   3  12          1.85          5.72         1.39 o
  -3   3  12        172.76        154.40         5.18 o
  -2   3  12         17.50         15.39         2.04 o
  -1   3  12        211.24        227.47         6.19 o
   0   3  12        140.33        140.94         4.37 o
   1   3  12        638.06        560.46        10.65 o
   2   3  12        232.70        237.99        10.60 o
   3   3  12         61.14         65.29         5.84 o
   4   3  12        105.71         79.22         5.74 o
   5   3  12          7.40         13.18         2.30 o
   6   3  12         72.05         68.95         4.63 o
   7   3  12         22.40         20.64         8.49 o
  -9   4  12        150.71        158.36        10.91 o
  -8   4  12         80.63         93.23        14.63 o
  -7   4  12        115.85        102.95         8.97 o
  -6   4  12        258.23        258.46         9.74 o
  -5   4  12        261.77        226.36         8.97 o
  -4   4  12         11.35         18.16         2.42 o
  -3   4  12        612.70        613.87        12.97 o
  -2   4  12       1428.98       1473.99        24.54 o
  -1   4  12         61.85         60.30         2.84 o
   0   4  12        113.03        131.06         3.90 o
   1   4  12         23.05         19.72         1.79 o
   2   4  12        390.05        361.29         7.94 o
   3   4  12         43.31         53.67         4.32 o
   4   4  12          0.44         -0.45         1.55 o
   5   4  12        556.51        560.95        13.52 o
   6   4  12         20.29         19.82         2.88 o
   7   4  12          0.77         -0.87         3.18 o
  -9   5  12          5.78          3.16         2.47 o
  -8   5  12         29.97         22.07         3.71 o
  -7   5  12        222.91        213.48         9.04 o
  -6   5  12        984.76        976.51        25.29 o
  -5   5  12          1.71          1.38         1.78 o
  -4   5  12         77.01         81.29         5.90 o
  -3   5  12       1012.77       1010.95        23.95 o
  -2   5  12        100.19         93.17         5.37 o
  -1   5  12        329.72        309.33         7.40 o
   0   5  12         12.94         14.84         1.79 o
   1   5  12         25.75         31.99         2.66 o
   2   5  12         19.59         24.38         2.25 o
   3   5  12        401.15        388.19         9.91 o
   4   5  12        274.16        261.93         8.01 o
   5   5  12        172.44        167.83         7.32 o
   6   5  12        116.62        106.49         9.25 o
   7   5  12         25.06         18.26         4.91 o
  -9   6  12        262.18        305.57        11.81 o
  -8   6  12        735.98        766.87        22.14 o
  -7   6  12        644.41        647.49        18.82 o
  -6   6  12         60.72         77.98         8.17 o
  -5   6  12         23.72         30.29         3.88 o
  -4   6  12        178.60        191.34         8.22 o
  -3   6  12         41.18         46.15         3.50 o
  -2   6  12        205.60        205.21         6.56 o
  -1   6  12        190.26        171.51         5.15 o
   0   6  12        268.98        283.16         7.06 o
   1   6  12          6.65          5.26         1.63 o
   2   6  12         19.36         16.51         2.22 o
   3   6  12        125.58        144.68         5.27 o
   4   6  12        247.16        210.26         7.08 o
   5   6  12        484.91        431.02        11.45 o
   6   6  12         22.71         17.31         3.76 o
   7   6  12        235.98        222.01        13.73 o
  -9   7  12          9.40         11.70         3.26 o
  -8   7  12       1332.23       1343.98        33.83 o
  -7   7  12        535.98        509.03        16.08 o
  -6   7  12         20.82         29.21         5.09 o
  -5   7  12          8.86         14.27         3.04 o
  -4   7  12          0.19          2.79         1.85 o
  -3   7  12        118.42        118.45         5.40 o
  -2   7  12          6.26          5.35         1.66 o
  -1   7  12        118.96        111.18         4.38 o
   0   7  12       1062.06       1047.61        20.09 o
   1   7  12        288.90        264.76        17.10 o
   2   7  12         37.69         35.01         3.05 o
   3   7  12        169.08        160.06         7.06 o
   4   7  12         31.03         29.70         4.60 o
   5   7  12         50.20         37.33         4.34 o
   6   7  12        308.85        294.09        21.83 o
  -8   8  12        158.93        164.45        10.34 o
  -7   8  12         79.96         74.01         6.17 o
  -6   8  12          2.04         -1.25         2.06 o
  -5   8  12        156.64        146.87         7.58 o
  -4   8  12        411.64        389.02        20.34 o
  -3   8  12          0.13          2.55         2.02 o
  -2   8  12         74.46         73.73         4.66 o
  -1   8  12        232.66        229.66         6.36 o
   0   8  12        115.04        109.23         4.85 o
   1   8  12          4.59          3.67         1.71 o
   2   8  12        217.26        219.12         7.28 o
   3   8  12          0.50         -1.42         1.45 o
   4   8  12        176.84        191.76         8.36 o
   5   8  12         79.28         70.22         7.29 o
   6   8  12          1.95          1.04         4.85 o
  -8   9  12        225.82        230.02        10.37 o
  -7   9  12         87.82         78.26         6.61 o
  -6   9  12         67.96         65.05         5.84 o
  -5   9  12         55.61         53.23         6.73 o
  -4   9  12          5.64          7.94         2.72 o
  -3   9  12         84.37        100.55         6.88 o
  -2   9  12        235.31        232.44         9.65 o
  -1   9  12        790.64        777.36        16.17 o
   0   9  12         47.52         55.35         3.91 o
   1   9  12        134.74        114.48         5.63 o
   2   9  12         40.30         42.19         4.07 o
   3   9  12         52.02         59.38         4.91 o
   4   9  12         31.62         33.42         3.57 o
   5   9  12          0.01         -2.66         2.66 o
   6   9  12         29.14         31.18         9.01 o
  -8  10  12        225.35        226.19        13.47 o
  -7  10  12        603.03        636.34        33.97 o
  -6  10  12        102.07        101.50        11.92 o
  -5  10  12          1.79         -0.43         2.27 o
  -4  10  12        268.76        288.39        19.07 o
  -3  10  12         47.23         32.68         4.14 o
  -2  10  12          0.17          1.40         2.05 o
  -1  10  12          3.84          5.67         2.30 o
   0  10  12        111.97        113.65         5.51 o
   1  10  12         39.07         41.62         3.64 o
   2  10  12        119.50        129.85         6.82 o
   3  10  12        135.02        139.65        10.60 o
   4  10  12         39.02         38.82         4.17 o
   5  10  12         45.84         51.27        10.05 o
  -7  11  12        106.11        119.40         8.59 o
  -6  11  12        333.54        324.17        12.62 o
  -5  11  12         66.18         65.10         6.04 o
  -4  11  12         25.76         16.92         3.47 o
  -3  11  12        133.75        141.60         8.19 o
  -2  11  12          9.19         12.09         3.42 o
  -1  11  12        210.14        235.64        10.04 o
   0  11  12         91.65         93.95         7.22 o
   1  11  12          0.02         -0.91         1.89 o
   2  11  12        342.05        362.46        11.31 o
   3  11  12        127.07        136.78        12.85 o
   4  11  12         18.98         15.46         3.08 o
   5  11  12          0.59         -2.08         4.85 o
  -6  12  12        414.42        408.38        14.83 o
  -5  12  12         27.58         31.06         4.68 o
  -4  12  12        167.89        150.44        10.31 o
  -3  12  12          1.84          2.39         2.49 o
  -2  12  12        356.62        364.46        13.36 o
  -1  12  12        101.51         80.23         7.38 o
   0  12  12        346.05        328.80        15.67 o
   1  12  12         86.35        103.67         8.27 o
   2  12  12          6.33          3.05         2.84 o
   3  12  12         16.38         14.21         4.98 o
   4  12  12        301.35        311.94        37.76 o
  -6  13  12          2.84         -2.77         4.16 o
  -5  13  12        234.67        205.47        12.84 o
  -4  13  12        223.96        233.83        10.75 o
  -3  13  12         29.96         28.23         4.48 o
  -2  13  12        355.39        361.36        13.52 o
  -1  13  12         58.86         53.34         9.87 o
   0  13  12          0.20          2.11         2.91 o
   1  13  12         16.13         25.42         5.62 o
   2  13  12         46.08         44.32         5.66 o
   3  13  12          9.17          5.33         3.19 o
  -4  14  12        100.48        103.19         8.19 o
  -3  14  12          2.17          1.25         2.85 o
  -2  14  12         29.86         26.72         4.54 o
  -1  14  12          8.33         14.12         4.39 o
   0  14  12        264.56        264.68        14.43 o
   1  14  12         56.91         67.77        16.80 o
   2  14  12          2.14         -1.81         3.29 o
  -3  15  12        296.11        341.63        21.65 o
  -2  15  12         99.32         93.01         9.65 o
  -1  15  12        530.39        518.24        21.90 o
   0  15  12        132.54        150.29        12.38 o
   1  15  12          7.26          6.58         5.89 o
  -9   0  13        228.23        204.71        17.32 o
  -7   0  13         82.30         78.33         6.82 o
  -5   0  13       1659.75       1681.90        79.51 o
  -3   0  13         33.48         41.76         5.13 o
  -1   0  13       1599.80       1560.86        37.15 o
   1   0  13        225.16        268.08        10.10 o
   3   0  13         91.43         66.42         9.87 o
   5   0  13        142.38        131.99        11.48 o
   7   0  13         59.80         66.17        11.78 o
  -9   1  13        217.99        229.62        12.34 o
  -8   1  13        361.58        362.46        12.56 o
  -7   1  13         64.88         61.72         6.30 o
  -6   1  13         24.36         24.39         2.88 o
  -5   1  13         98.27         86.49         4.98 o
  -4   1  13         29.09         29.65         3.04 o
  -3   1  13         45.61         44.12         3.28 o
  -2   1  13        179.96        179.55         5.52 o
  -1   1  13          3.08          4.75         1.47 o
   0   1  13        362.11        354.90         8.52 o
   1   1  13         17.21         22.67         2.31 o
   2   1  13        546.31        550.10        13.55 o
   3   1  13          9.63          7.36         3.40 o
   4   1  13          4.35          3.23         2.17 o
   5   1  13        200.25        228.65         9.59 o
   6   1  13        133.71        154.23        12.00 o
   7   1  13         79.40        105.37        10.39 o
  -9   2  13        178.56        177.66         8.70 o
  -8   2  13        470.05        478.18        15.09 o
  -7   2  13         20.14         18.77         3.29 o
  -6   2  13          0.84         -1.08         1.54 o
  -5   2  13          4.82          1.63         1.91 o
  -4   2  13        100.73        105.82         5.85 o
  -3   2  13        335.02        320.95         8.48 o
  -2   2  13        116.44        107.33         5.19 o
  -1   2  13         97.14         92.40         4.39 o
   0   2  13        116.07        130.61         5.03 o
   1   2  13         60.08         44.93         3.51 o
   2   2  13        177.50        171.45         5.93 o
   3   2  13          0.01          0.08         1.77 o
   4   2  13          6.51          9.70         2.79 o
   5   2  13          3.09          1.66         1.64 o
   6   2  13          1.45          1.57         3.05 o
   7   2  13          4.41          2.94         3.92 o
  -9   3  13        255.96        273.58        10.95 o
  -8   3  13        990.69        958.64        25.46 o
  -7   3  13        363.44        363.95        12.59 o
  -6   3  13         17.07         16.74         3.15 o
  -5   3  13        430.69        421.79        13.55 o
  -4   3  13        987.59       1012.86        21.86 o
  -3   3  13        439.45        406.80        11.37 o
  -2   3  13        180.93        169.71         5.69 o
  -1   3  13        981.43        954.62        21.54 o
   0   3  13         48.74         48.01         3.02 o
   1   3  13        164.03        183.38         6.01 o
   2   3  13          0.86          2.88         1.59 o
   3   3  13         31.21         32.46         3.16 o
   4   3  13         10.44         11.28         2.19 o
   5   3  13         11.71          8.33         2.22 o
   6   3  13         82.49         86.36         8.73 o
   7   3  13        129.83        125.41        15.24 o
  -9   4  13         53.96         34.50         4.37 o
  -8   4  13         58.03         55.55         5.44 o
  -7   4  13         64.28         66.70         5.66 o
  -6   4  13        401.92        410.09        13.63 o
  -5   4  13        280.60        301.29        11.02 o
  -4   4  13          0.72         -1.16         1.16 o
  -3   4  13         51.40         57.86         7.65 o
  -2   4  13         17.40         21.13         2.32 o
  -1   4  13        116.75        122.38         4.63 o
   0   4  13         14.61         12.60         1.64 o
   1   4  13         79.67         74.78         3.81 o
   2   4  13        114.02        128.54         7.58 o
   3   4  13         68.92         72.60         4.63 o
   4   4  13        195.29        186.07         6.93 o
   5   4  13        143.88        123.93         8.17 o
   6   4  13        380.77        404.07        18.11 o
  -9   5  13         20.72         19.05         5.89 o
  -8   5  13        106.93        114.61         8.15 o
  -7   5  13         50.16         58.74         6.01 o
  -6   5  13        554.50        564.93        20.33 o
  -5   5  13        124.43        121.22        11.18 o
  -4   5  13        233.54        238.71         7.86 o
  -3   5  13         73.09         74.22         4.56 o
  -2   5  13         53.21         53.61         3.57 o
  -1   5  13          6.87          4.44         1.60 o
   0   5  13        222.24        204.26         5.63 o
   1   5  13        351.92        374.63         9.92 o
   2   5  13         25.27         29.00         2.99 o
   3   5  13          0.06          0.65         1.58 o
   4   5  13        331.03        321.30         9.42 o
   5   5  13          5.12          5.10         2.76 o
   6   5  13          0.38          1.39         3.43 o
  -8   6  13        222.37        227.93        10.00 o
  -7   6  13         17.78         18.07         3.66 o
  -6   6  13        142.49        138.33         7.95 o
  -5   6  13         31.90         26.63         3.82 o
  -4   6  13        363.51        370.20        12.62 o
  -3   6  13        298.36        318.06         9.34 o
  -2   6  13          2.34          2.27         1.61 o
  -1   6  13         96.46        100.54         4.36 o
   0   6  13         37.08         40.29         3.10 o
   1   6  13         36.55         35.53         2.98 o
   2   6  13          0.14          1.15         1.55 o
   3   6  13        117.10        114.72         5.67 o
   4   6  13        136.56        148.12         7.45 o
   5   6  13          0.00          0.69         4.50 o
   6   6  13         72.94         57.51        11.43 o
  -8   7  13         49.35         46.44         8.50 o
  -7   7  13          7.98          6.29         2.68 o
  -6   7  13        155.06        154.45         8.62 o
  -5   7  13          3.39          4.60         2.47 o
  -4   7  13        697.01        674.34        19.48 o
  -3   7  13          0.02         -0.18         1.95 o
  -2   7  13        313.78        312.36         9.36 o
  -1   7  13         16.86         16.41         2.09 o
   0   7  13          5.70          8.88         2.06 o
   1   7  13       1033.30       1039.25        23.04 o
   2   7  13        448.42        443.10        11.50 o
   3   7  13        294.26        294.80         9.07 o
   4   7  13          1.48          1.50         2.55 o
   5   7  13          7.87          2.08         5.20 o
  -8   8  13          1.85          7.64         3.51 o
  -7   8  13        115.78        122.18        11.40 o
  -6   8  13          7.47         11.45         3.26 o
  -5   8  13        369.39        398.84        18.73 o
  -4   8  13          4.63          2.34         2.22 o
  -3   8  13         56.35         61.77         5.61 o
  -2   8  13          9.53         13.84         2.60 o
  -1   8  13         68.05         67.81         4.13 o
   0   8  13          5.73          5.80         1.93 o
   1   8  13         27.02         28.80         3.27 o
   2   8  13        223.80        200.19         9.80 o
   3   8  13         57.57         53.92         4.28 o
   4   8  13         18.35          3.43         3.74 o
   5   8  13          7.01          6.24         5.20 o
  -7   9  13        141.04        149.22         9.42 o
  -6   9  13        623.75        592.49        18.45 o
  -5   9  13          3.74          7.44         2.80 o
  -4   9  13        261.72        233.44        10.03 o
  -3   9  13         33.07         33.71         4.33 o
  -2   9  13         29.78         42.33         4.75 o
  -1   9  13         17.17         13.37         2.45 o
   0   9  13         16.87         11.79         2.30 o
   1   9  13          0.03          0.56         1.90 o
   2   9  13        585.18        644.59        16.77 o
   3   9  13         69.04         71.90         5.43 o
   4   9  13         62.05         71.37        11.43 o
   5   9  13        186.93        251.82        32.91 o
  -7  10  13          3.02          2.63         4.16 o
  -6  10  13         17.55         16.29         3.65 o
  -5  10  13         22.15         24.00         4.35 o
  -4  10  13         28.03         31.31         4.45 o
  -3  10  13          1.22         -0.50         2.25 o
  -2  10  13          0.30          1.93         2.23 o
  -1  10  13        141.08        152.21        19.05 o
   0  10  13        237.49        243.93         9.35 o
   1  10  13         35.10         31.38         3.67 o
   2  10  13        207.02        203.94         8.54 o
   3  10  13          0.01          1.57         2.07 o
   4  10  13          0.64          0.69         5.20 o
  -6  11  13         55.91         66.96         7.59 o
  -5  11  13          0.34         -1.55         1.98 o
  -4  11  13        242.33        279.50        17.84 o
  -3  11  13        161.96        171.27        11.38 o
  -2  11  13         46.26         65.49         9.31 o
  -1  11  13         13.05         16.67         5.54 o
   0  11  13          0.40         -0.50         2.66 o
   1  11  13        406.74        368.10        23.49 o
   2  11  13        249.74        283.23        10.11 o
   3  11  13         15.98         16.70         3.63 o
   4  11  13          6.82         14.20         6.93 o
  -5  12  13          6.39          9.23         3.87 o
  -4  12  13          4.61          3.54         2.84 o
  -3  12  13        674.15        751.57        22.43 o
  -2  12  13         35.36         42.20         5.70 o
  -1  12  13         15.44         18.94         5.13 o
   0  12  13         34.24         51.62         7.40 o
   1  12  13         39.88         39.39         6.49 o
   2  12  13         50.82         43.70         6.14 o
   3  12  13         64.74         55.08        10.39 o
  -4  13  13        121.11        121.09        11.34 o
  -3  13  13         11.05         10.06         6.20 o
  -2  13  13        184.27        188.78        12.67 o
  -1  13  13          5.69          5.62         3.90 o
   0  13  13        216.37        246.54        14.07 o
   1  13  13         49.07         56.92         7.84 o
   2  13  13          0.04          0.69         5.20 o
  -1  14  13         71.76         84.18        14.20 o
   0  14  13         23.61         32.22         9.35 o
  -8   0  14        592.55        616.58        33.26 o
  -6   0  14         40.84         44.36         5.62 o
  -4   0  14        209.93        219.64        10.99 o
  -2   0  14        180.45        177.02        10.20 o
   0   0  14        148.03        154.36         9.36 o
   2   0  14         73.55         62.12         7.48 o
   4   0  14         64.87         44.05         7.05 o
   6   0  14         25.77         25.29         7.97 o
  -8   1  14          6.46         -0.19         4.85 o
  -7   1  14       1006.33       1022.74        26.68 o
  -6   1  14         53.27         51.60         5.03 o
  -5   1  14        451.86        454.30        14.44 o
  -4   1  14       1276.86       1262.45        26.75 o
  -3   1  14        214.35        220.02         6.91 o
  -2   1  14          0.53          5.61         1.65 o
  -1   1  14         89.17         84.68         4.41 o
   0   1  14        380.35        354.41         8.76 o
   1   1  14        120.72        120.83         5.85 o
   2   1  14        174.37        191.13         8.10 o
   3   1  14         16.73         21.74         3.50 o
   4   1  14        154.42        178.08        11.64 o
   5   1  14         28.08         30.60        11.61 o
   6   1  14         24.93         20.59         5.13 o
  -8   2  14         63.90         54.21         5.34 o
  -7   2  14         90.13         90.91         6.75 o
  -6   2  14        187.05        182.39         8.39 o
  -5   2  14        256.30        265.79        10.30 o
  -4   2  14        771.13        770.32        21.12 o
  -3   2  14          6.74          6.91         2.17 o
  -2   2  14          5.39          6.51         1.76 o
  -1   2  14         71.81         85.65         4.50 o
   0   2  14         32.86         36.60         2.99 o
   1   2  14        403.69        409.03        10.93 o
   2   2  14         51.69         44.80         4.50 o
   3   2  14          9.94          9.32         2.80 o
   4   2  14          3.07          3.74         2.41 o
   5   2  14        122.86        156.86        16.80 o
   6   2  14        279.70        292.01        15.30 o
  -8   3  14          0.16          0.08         2.22 o
  -7   3  14        427.24        461.07        15.15 o
  -6   3  14        111.85        121.30         7.73 o
  -5   3  14          5.10          9.26         2.84 o
  -4   3  14         85.39         97.34         5.41 o
  -3   3  14         74.95         68.27         4.58 o
  -2   3  14          4.92          1.74         1.67 o
  -1   3  14        160.86        155.55         6.02 o
   0   3  14        248.63        278.29         8.05 o
   1   3  14         85.20         89.32         5.44 o
   2   3  14        226.40        203.93         8.43 o
   3   3  14          2.37          4.35         1.88 o
   4   3  14         31.12         35.27         5.05 o
   5   3  14        101.88         88.68         9.05 o
   6   3  14        188.35        182.59        14.48 o
  -8   4  14         52.64         49.20         7.27 o
  -7   4  14          3.61          1.29         2.59 o
  -6   4  14        343.35        347.36        19.09 o
  -5   4  14          0.09          2.34         2.03 o
  -4   4  14         39.98         48.18         5.70 o
  -3   4  14        120.10        125.35         9.65 o
  -2   4  14         35.90         33.31         2.95 o
  -1   4  14         22.58         18.60         2.36 o
   0   4  14         42.75         48.67         3.23 o
   1   4  14          0.04         -0.96         1.47 o
   2   4  14          5.50          2.70         1.73 o
   3   4  14        152.44        163.19         6.62 o
   4   4  14         33.31         44.03         5.63 o
   5   4  14         29.75         31.20         5.75 o
  -8   5  14         31.18         27.84         4.30 o
  -7   5  14        881.25        891.12        24.63 o
  -6   5  14         12.55         15.05         3.80 o
  -5   5  14         90.87         92.57         6.90 o
  -4   5  14         42.31         45.35         4.74 o
  -3   5  14          4.05          1.78         1.85 o
  -2   5  14          2.22          2.59         1.90 o
  -1   5  14         17.15         23.76         2.97 o
   0   5  14         72.94         71.90         4.31 o
   1   5  14         36.89         41.60         3.66 o
   2   5  14          0.20          0.09         1.57 o
   3   5  14         45.66         46.36         6.01 o
   4   5  14          0.13          1.04         4.16 o
   5   5  14          4.97         18.01         7.28 o
  -7   6  14         66.03         70.69         6.32 o
  -6   6  14         65.18         63.15         5.86 o
  -5   6  14        149.83        144.41         8.24 o
  -4   6  14        120.94        111.19        10.04 o
  -3   6  14        232.56        248.39         8.27 o
  -2   6  14        142.08        136.80         6.20 o
  -1   6  14        260.99        284.21        11.00 o
   0   6  14         21.30         17.55         2.53 o
   1   6  14        155.22        164.06         6.57 o
   2   6  14        136.11        151.02         6.55 o
   3   6  14        100.38        102.85         9.34 o
   4   6  14         14.07         12.82         5.89 o
   5   6  14         21.21         23.21         8.66 o
  -7   7  14         20.24         25.59         4.18 o
  -6   7  14          0.02         -0.82         2.18 o
  -5   7  14          0.47         -2.67         2.88 o
  -4   7  14        119.72        138.10         9.67 o
  -3   7  14         90.41         91.96         6.89 o
  -2   7  14        632.02        644.50        15.93 o
  -1   7  14        139.73        141.07         7.02 o
   0   7  14         13.16         25.16         3.12 o
   1   7  14          3.59          4.66         1.99 o
   2   7  14          3.18          5.00         2.12 o
   3   7  14         30.08         20.54         5.49 o
   4   7  14        202.08        205.75        17.67 o
  -6   8  14        347.26        330.21        12.78 o
  -5   8  14         17.88         18.45         3.56 o
  -4   8  14        268.81        281.10        11.34 o
  -3   8  14          2.85          6.38         2.74 o
  -2   8  14         28.94         27.60         4.16 o
  -1   8  14          1.85          1.73         2.02 o
   0   8  14        477.70        467.35        13.28 o
   1   8  14        226.97        217.73         8.38 o
   2   8  14         38.57         44.63         4.43 o
   3   8  14          0.54         -2.31         2.73 o
   4   8  14         55.07         49.54        10.74 o
  -6   9  14         23.51         30.81         6.85 o
  -5   9  14        133.26        161.63         9.62 o
  -4   9  14          0.05         -1.83         2.01 o
  -3   9  14          0.10         -1.29         3.90 o
  -2   9  14        116.00        104.76         7.46 o
  -1   9  14          2.68          2.01         3.07 o
   0   9  14        177.51        168.73         8.70 o
   1   9  14         44.96         47.08         5.35 o
   2   9  14        359.07        352.20        14.00 o
   3   9  14        120.17        135.28        15.07 o
  -5  10  14        517.58        575.45        22.89 o
  -4  10  14        114.20        107.83        13.29 o
  -3  10  14         69.15         83.70         7.10 o
  -2  10  14          2.92          5.09         2.85 o
  -1  10  14        199.72        264.79        34.30 o
   0  10  14          5.89          3.05         3.50 o
   1  10  14        172.85        180.67         8.72 o
   2  10  14          0.16          4.91         3.12 o
   3  10  14        101.56        134.42        16.28 o
  -4  11  14          8.29          6.76         3.22 o
  -3  11  14          8.18          5.57         3.01 o
  -2  11  14        208.98        232.69        13.45 o
  -1  11  14         22.78         18.73         5.14 o
   0  11  14         87.84         84.96         9.16 o
   1  11  14         24.90         28.64         6.00 o
   2  11  14        133.63        129.82        12.65 o
  -3  12  14        265.89        295.41        15.41 o
  -2  12  14         25.25         32.72         7.24 o
  -1  12  14          0.85          0.65         3.79 o
  -7   0  15          1.50         -2.43         3.46 o
  -5   0  15        188.85        198.12        15.94 o
  -3   0  15        498.87        492.42        26.16 o
  -1   0  15        137.21        125.00         7.54 o
   1   0  15         87.24         78.71         8.32 o
   3   0  15         81.12         77.95        11.09 o
   5   0  15          4.81         21.13         7.28 o
  -7   1  15          4.45          3.68         3.50 o
  -6   1  15         39.43         49.78         5.88 o
  -5   1  15        313.61        336.19        12.24 o
  -4   1  15          9.09          5.24         2.58 o
  -3   1  15         85.20         87.63         6.39 o
  -2   1  15         95.03         91.11         4.77 o
  -1   1  15         82.58         77.92         5.11 o
   0   1  15         21.56         21.76         2.60 o
   1   1  15        173.38        177.94         8.45 o
   2   1  15        268.10        303.01        11.38 o
   3   1  15         32.54         29.93         5.51 o
   4   1  15          7.05          5.59         4.50 o
  -7   2  15          0.15         -1.92         1.92 o
  -6   2  15        860.83        887.85        24.29 o
  -5   2  15         96.25         86.88         6.63 o
  -4   2  15         95.85         96.79         8.87 o
  -3   2  15         22.52         19.70         3.49 o
  -2   2  15        155.39        164.84         7.00 o
  -1   2  15         96.39        102.92         5.69 o
   0   2  15        432.31        449.55        11.12 o
   1   2  15         33.21         32.08         3.45 o
   2   2  15          2.36          2.86         2.25 o
   3   2  15        121.18        132.97        11.43 o
   4   2  15         57.75         55.27        13.16 o
  -7   3  15          0.16         -2.30         2.30 o
  -6   3  15         42.78         51.89         5.45 o
  -5   3  15        343.81        356.86        12.90 o
  -4   3  15        154.76        137.03         6.32 o
  -3   3  15        179.45        194.57         7.25 o
  -2   3  15         12.16          6.73         2.06 o
  -1   3  15        325.46        358.17        10.06 o
   0   3  15         76.45         69.07         6.69 o
   1   3  15          0.02          0.36         1.64 o
   2   3  15          0.17          0.61         2.33 o
   3   3  15        156.09        180.14        20.08 o
   4   3  15          8.74          5.97         3.50 o
  -7   4  15        795.82        860.77        24.21 o
  -6   4  15         52.27         49.25         5.23 o
  -5   4  15          8.94         10.08         2.95 o
  -4   4  15         66.60         68.26         5.99 o
  -3   4  15         26.02         19.08         3.20 o
  -2   4  15          0.92          1.21         1.58 o
  -1   4  15         79.29         83.43         4.87 o
   0   4  15        325.37        353.56         9.88 o
   1   4  15         56.08         59.25         4.92 o
   2   4  15        347.89        340.02        17.06 o
   3   4  15        222.49        225.15        18.36 o
   4   4  15         99.80         75.18        13.16 o
  -6   5  15         17.72         15.08         3.49 o
  -5   5  15        124.28        125.97         8.37 o
  -4   5  15          8.40          1.33         3.25 o
  -3   5  15        138.60        142.75         6.55 o
  -2   5  15         16.15         10.23         2.38 o
  -1   5  15         50.31         54.22         3.97 o
   0   5  15         50.20         47.21         4.48 o
   1   5  15        108.74         98.85         8.94 o
   2   5  15        183.02        210.88        29.97 o
   3   5  15         15.99         25.98         7.97 o
   4   5  15         17.92         11.78         6.24 o
  -6   6  15         34.81         47.00         5.26 o
  -5   6  15          3.08          0.31         2.19 o
  -4   6  15         23.25         34.66         4.71 o
  -3   6  15         67.48         65.02         5.94 o
  -2   6  15        343.45        331.35        10.17 o
  -1   6  15          1.21          3.55         2.34 o
   0   6  15         12.37         20.09         3.65 o
   1   6  15         14.11         18.10         4.06 o
   2   6  15         29.48         25.73         5.09 o
   3   6  15          8.14          7.97         5.89 o
  -6   7  15         48.02         40.65         5.04 o
  -5   7  15          4.52          1.93         2.58 o
  -4   7  15         34.45         32.89         4.77 o
  -3   7  15         97.01        114.35         7.97 o
  -2   7  15          2.58          2.84         1.97 o
  -1   7  15        134.33        116.43         7.08 o
   0   7  15         24.36         28.55         3.63 o
   1   7  15        373.31        366.13        14.23 o
   2   7  15         20.07         24.28         4.45 o
   3   7  15          5.63          6.58         5.89 o
  -5   8  15         71.02         61.88         9.99 o
  -4   8  15         72.68         74.26        15.38 o
  -3   8  15         57.05         54.75         5.78 o
  -2   8  15         49.44         51.38         5.49 o
  -1   8  15         25.75         30.03         4.24 o
   0   8  15        368.21        392.14        13.59 o
   1   8  15         82.34         88.53         8.94 o
   2   8  15         11.46         12.36         4.39 o
  -4   9  15          3.45          7.04         3.10 o
  -3   9  15         25.87         27.92         4.45 o
  -2   9  15          0.00         -1.03         2.43 o
  -1   9  15          3.49          1.40         3.00 o
   0   9  15        160.33        178.74         9.38 o
   1   9  15         14.93         12.62         4.49 o
   2   9  15        137.49        127.14        15.59 o
  -3  10  15         11.78         14.85         4.58 o
  -2  10  15        317.29        355.68        18.24 o
  -1  10  15         16.29          8.24         9.70 o
   0  10  15          3.38          5.54         5.89 o
  -6   0  16        332.10        358.52        23.56 o
  -4   0  16         50.45         47.46         9.01 o
  -2   0  16        192.55        228.01        19.33 o
   0   0  16        235.60        252.27        13.89 o
   2   0  16        386.44        400.44        24.60 o
  -6   1  16          6.98          5.10         3.40 o
  -5   1  16         12.18         14.47         4.39 o
  -4   1  16         47.18         56.52         6.29 o
  -3   1  16        427.84        409.14        13.93 o
  -2   1  16          0.47         -1.06         1.92 o
  -1   1  16         16.15         17.18         2.81 o
   0   1  16        146.56        136.24        10.17 o
   1   1  16         45.16         52.64         5.82 o
   2   1  16          0.01         -2.60         2.60 o
   3   1  16        124.22        108.54        11.78 o
  -6   2  16         47.08         41.81         6.76 o
  -5   2  16        201.82        236.05        10.20 o
  -4   2  16         69.52         80.15         5.28 o
  -3   2  16        380.04        412.40        14.11 o
  -2   2  16        194.50        215.87         8.45 o
  -1   2  16          0.25          0.16         1.68 o
   0   2  16        125.27        142.88         8.18 o
   1   2  16        331.90        388.64        40.01 o
   2   2  16        256.64        272.61        20.09 o
   3   2  16          9.02         16.63         6.93 o
  -5   3  16         13.47         11.32         3.39 o
  -4   3  16        203.37        212.21        13.17 o
  -3   3  16          3.40          5.18         2.10 o
  -2   3  16         37.39         41.31         6.35 o
  -1   3  16         74.51         64.95         5.07 o
   0   3  16         72.42         52.14         6.65 o
   1   3  16        133.01        158.46        17.65 o
   2   3  16         38.43         44.69         9.70 o
   3   3  16         17.28         13.86         6.93 o
  -5   4  16         95.61         95.58         9.71 o
  -4   4  16         87.82         88.48         9.11 o
  -3   4  16         53.45         54.08         4.51 o
  -2   4  16         97.18         94.94         5.93 o
  -1   4  16        278.41        281.11        11.83 o
   0   4  16         39.16         52.54         7.21 o
   1   4  16         65.60         61.94         7.98 o
   2   4  16          3.54         -2.08         4.16 o
  -5   5  16         56.58         63.92         6.28 o
  -4   5  16        201.83        211.60        10.54 o
  -3   5  16         20.10         20.40         3.84 o
  -2   5  16        751.51        747.01        18.17 o
  -1   5  16         75.69         68.82         7.94 o
   0   5  16          3.43          2.17         2.80 o
   1   5  16        213.51        250.84        11.77 o
   2   5  16        201.23        204.01        20.79 o
  -4   6  16          3.09          4.24         3.41 o
  -3   6  16         99.41         94.10         7.50 o
  -2   6  16         63.67         69.02         5.11 o
  -1   6  16          0.41         -0.59         3.16 o
   0   6  16         17.91         20.34         4.45 o
   1   6  16         16.44         12.93         4.64 o
  -3   7  16         25.78         15.75         3.87 o
  -2   7  16         27.66         22.41         8.31 o
  -1   7  16         12.36         13.32         4.73 o
   0   7  16          5.27          3.88         7.10 o
   1   7  16        157.86        190.85        16.98 o
  -2   8  16         36.30         23.08         5.91 o
  -1   8  16         32.80         33.84         7.41 o
  -3   0  17        113.46         94.23        12.82 o
  -1   0  17         71.94         76.22        10.74 o
  -3   1  17        477.69        463.41        18.97 o
  -2   1  17         45.62         56.57        12.13 o
  -1   1  17          2.25          3.48         2.68 o
   0   1  17         12.49         15.24         6.24 o
  -3   2  17        168.67        171.78        12.49 o
  -2   2  17         81.60         75.33         6.44 o
  -1   2  17          4.93          4.06         2.88 o
   0   2  17         28.70         37.07         9.01 o
  -3   3  17         40.27         14.20         6.58 o
  -2   3  17        109.80        101.61         7.44 o
  -1   3  17          3.50          8.08         3.74 o
   0   3  17          6.06          7.28         5.89 o
                                                
